# Supplementary material for: Acetyl-CoA flux regulates the proteome and acetyl-proteome to maintain intracellular metabolic crosstalk
Source: Nat Commun. 2019 Sep 2;10:3929. doi: 10.1038/s41467-019-11945-9 (PMC6718414; doi:10.1038/s41467-019-11945-9)
Supplement: Supplementary file 3 — Supplementary Datasets [file 41467_2019_11945_MOESM3_ESM.xlsx]

## Sheet: Data 1a
Supplementary Data 1a. All proteins identified in the AT-1 sTg liver samples.
Accession	Description	Gene ID	# Unique Peptides	Log2 (Fold change)	p value
Q9Z315	U4/U6.U5 tri-snRNP-associated protein 1 OS=Mus musculus GN=Sart1 PE=1 SV=1	Sart1	24	-1.00812	2.36065e-06
Q8CG72	Poly(ADP-ribose) glycohydrolase ARH3 OS=Mus musculus GN=Adprhl2 PE=1 SV=1	Adprhl2	13	-0.683834	4.63536e-06
Q80U78-2	Isoform 2 of Pumilio homolog 1 OS=Mus musculus GN=Pum1	Pum1	7	-0.466778	6.55209e-06
Q3TQ21	Putative uncharacterized protein OS=Mus musculus GN=Pum1 PE=2 SV=1	Pum1	7	-0.466778	6.55209e-06
Q80U78	Pumilio homolog 1 OS=Mus musculus GN=Pum1 PE=1 SV=2	Pum1	7	-0.466778	6.55209e-06
Q3TRI4	Putative uncharacterized protein OS=Mus musculus GN=Pum1 PE=2 SV=1	Pum1	7	-0.466778	6.55209e-06
Q3TTW5	Pumilio homolog 1 OS=Mus musculus GN=Pum1 PE=1 SV=1	Pum1	5	-0.461854	7.41695e-06
Q64446	Copper-transporting ATPase 2 OS=Mus musculus GN=Atp7b PE=1 SV=2	Atp7b	13	-2.12676	9.20163e-06
Q6Y685	Transforming acidic coiled-coil-containing protein 1 OS=Mus musculus GN=Tacc1 PE=1 SV=1	Tacc1	14	-0.93113	1.04926e-05
Q9EP71	Ankycorbin OS=Mus musculus GN=Rai14 PE=1 SV=1	Rai14	20	-1.09537	1.33176e-05
Q9Z0G9-2	Isoform 2 of Claudin-3 OS=Mus musculus GN=Cldn3	0	2	-1.33178	2.14184e-05
Q3TMQ3	Claudin (Fragment) OS=Mus musculus GN=Cldn3 PE=2 SV=1	Cldn3	2	-1.33178	2.14184e-05
Q545A5	Claudin OS=Mus musculus GN=Cldn3 PE=2 SV=1	Cldn3	2	-1.33178	2.14184e-05
P63085	Mitogen-activated protein kinase 1 OS=Mus musculus GN=Mapk1 PE=1 SV=3	Mapk1	9	-0.402458	3.33841e-05
Q6PGH0	Ubiquitin domain-containing protein 2 OS=Mus musculus GN=Ubtd2 PE=2 SV=1	Ubtd2	1	-1.22576	4.86221e-05
Q91WG4	Elongator complex protein 2 OS=Mus musculus GN=Elp2 PE=1 SV=1	Elp2	8	-1.91909	4.87606e-05
Q8C166	Copine-1 OS=Mus musculus GN=Cpne1 PE=1 SV=1	Cpne1	11	-0.630006	5.33075e-05
Q3V2S4	Putative uncharacterized protein OS=Mus musculus GN=Vim PE=2 SV=1	Vim	18	-1.78948	5.67351e-05
Q3U6S1	Putative uncharacterized protein OS=Mus musculus GN=Vim PE=2 SV=1	Vim	18	-1.78948	5.67351e-05
P20152	Vimentin OS=Mus musculus GN=Vim PE=1 SV=3	Vim	18	-1.78948	5.67351e-05
Q3TFD9	Putative uncharacterized protein OS=Mus musculus GN=Vim PE=2 SV=1	Vim	18	-1.78948	5.67351e-05
P17426-2	Isoform B of AP-2 complex subunit alpha-1 OS=Mus musculus GN=Ap2a1	Ap2a1	13	-0.721717	6.4816e-05
Q8C0E3-2	Isoform 2 of Tripartite motif-containing protein 47 OS=Mus musculus GN=Trim47	Trim47	5	-1.29239	6.7784e-05
Q3UAX1	Putative uncharacterized protein OS=Mus musculus GN=Vim PE=2 SV=1	Vim	16	-1.81369	6.85738e-05
Q99KY4-2	Isoform 2 of Cyclin-G-associated kinase OS=Mus musculus GN=Gak	0	17	-0.838285	7.90341e-05
Q3TB15	Putative uncharacterized protein OS=Mus musculus GN=Appl2 PE=2 SV=1	Appl2	8	-0.683954	8.837e-05
Q3TGG0	Putative uncharacterized protein OS=Mus musculus GN=Appl2 PE=2 SV=1	Appl2	8	-0.683954	8.837e-05
Q9Z0U1	Tight junction protein ZO-2 OS=Mus musculus GN=Tjp2 PE=1 SV=2	Tjp2	26	-1.25639	9.39218e-05
E0CYV0	Protein-L-isoaspartate O-methyltransferase OS=Mus musculus GN=Pcmt1 PE=1 SV=1	Pcmt1	9	-2.98448	0.000105312
E9PWE0	Protein-L-isoaspartate O-methyltransferase OS=Mus musculus GN=Pcmt1 PE=1 SV=1	Pcmt1	9	-2.98448	0.000105312
Q921M4	Golgin subfamily A member 2 OS=Mus musculus GN=Golga2 PE=1 SV=3	Golga2	22	2.65762	0.000127286
Q921M4-2	Isoform 2 of Golgin subfamily A member 2 OS=Mus musculus GN=Golga2	Golga2	22	2.65762	0.000127286
A2AUR7	Ras suppressor protein 1 OS=Mus musculus GN=Rsu1 PE=1 SV=1	Rsu1	8	-0.65391	0.000131725
Q9D031	Ras suppressor protein 1 OS=Mus musculus GN=Rsu1 PE=1 SV=1	Rsu1	8	-0.65391	0.000131725
Q8K3G9	DCC-interacting protein 13-beta OS=Mus musculus GN=Appl2 PE=1 SV=1	Appl2	12	-0.730821	0.000140772
Q1HFZ0	tRNA (cytosine(34)-C(5))-methyltransferase OS=Mus musculus GN=Nsun2 PE=1 SV=2	Nsun2	18	-0.223395	0.000142048
Q3UVU3	Zinc transporter 10 OS=Mus musculus GN=Slc30a10 PE=1 SV=1	Slc30a10	4	-2.37995	0.000158133
Q14C57	Solute carrier family 27 (Fatty acid transporter), member 5 OS=Mus musculus GN=Slc27a5 PE=2 SV=1	Slc27a5	22	0.958262	0.000170805
Q9D3A8	Carboxyl-terminal PDZ ligand of neuronal nitric oxide synthase protein OS=Mus musculus GN=Nos1ap PE=1 SV=3	Nos1ap	7	-2.49481	0.000184274
Q6WKZ7	Nostrin OS=Mus musculus GN=Nostrin PE=1 SV=2	Nostrin	12	-2.41578	0.000187989
Q99LR1	Monoacylglycerol lipase ABHD12 OS=Mus musculus GN=Abhd12 PE=1 SV=2	Abhd12	9	-3.60915	0.000188164
P11103	Poly [ADP-ribose] polymerase 1 OS=Mus musculus GN=Parp1 PE=1 SV=3	Parp1	10	-1.34282	0.000199276
Q9DCA4	40S ribosomal protein S24 OS=Mus musculus GN=Rps24 PE=2 SV=1	Rps24	6	1.16285	0.000201408
O08648-2	Isoform B of Mitogen-activated protein kinase kinase kinase 4 OS=Mus musculus GN=Map3k4	Map3k4	17	-1.47066	0.000202228
O08648	Mitogen-activated protein kinase kinase kinase 4 OS=Mus musculus GN=Map3k4 PE=1 SV=2	Map3k4	17	-1.47066	0.000202228
Q3UAT2	Translocating chain-associated membrane protein OS=Mus musculus GN=Tram1 PE=2 SV=1	Tram1	4	-0.78078	0.000207496
Q4FK14	Translocating chain-associated membrane protein OS=Mus musculus GN=Tram1 PE=1 SV=1	Tram1	4	-0.78078	0.000207496
Q3UQ93	Translocating chain-associated membrane protein OS=Mus musculus GN=Tram1 PE=2 SV=1	Tram1	4	-0.78078	0.000207496
Q3ULV0	Translocating chain-associated membrane protein OS=Mus musculus GN=Tram1 PE=2 SV=1	Tram1	4	-0.78078	0.000207496
Q9CVJ6	Putative uncharacterized protein (Fragment) OS=Mus musculus GN=Tram1 PE=2 SV=1	Tram1	4	-0.78078	0.000207496
Q8VI47	Canalicular multispecific organic anion transporter 1 OS=Mus musculus GN=Abcc2 PE=1 SV=2	Abcc2	22	-1.67426	0.000211388
P31001	Desmin OS=Mus musculus GN=Des PE=1 SV=3	Des	13	-1.14061	0.000213123
Q8BIW1	Protein prune homolog OS=Mus musculus GN=Prune PE=1 SV=1	Prune	10	-0.710206	0.000219135
Q8C0E3	Tripartite motif-containing protein 47 OS=Mus musculus GN=Trim47 PE=1 SV=2	Trim47	10	-1.30794	0.000220282
Q3UL78	Putative uncharacterized protein OS=Mus musculus GN=Cdc42 PE=2 SV=1	Cdc42	1	-0.883993	0.000243624
P51174	Long-chain specific acyl-CoA dehydrogenase, mitochondrial OS=Mus musculus GN=Acadl PE=1 SV=2	Acadl	16	-3.19386	0.000244649
Q9CS42	Ribose-phosphate pyrophosphokinase 2 OS=Mus musculus GN=Prps2 PE=1 SV=4	Prps2	3	-0.377183	0.000245472
Q3TPU5	ER membrane protein complex subunit 8 OS=Mus musculus GN=Emc8 PE=1 SV=1	Emc8	6	-0.466834	0.000260184
Q64176	Carboxylesterase 1E OS=Mus musculus GN=Ces1e PE=1 SV=1	Ces1e	10	-1.13899	0.00026443
Q99LC9	Peroxisome assembly factor 2 OS=Mus musculus GN=Pex6 PE=1 SV=1	Pex6	9	-0.826501	0.000264683
Q6ZPS0	MKIAA1398 protein (Fragment) OS=Mus musculus GN=Rrbp1 PE=2 SV=1	Rrbp1	1	-2.27468	0.000269893
Q80YR4	Zinc finger protein 598 OS=Mus musculus GN=Znf598 PE=1 SV=1	Zfp598	20	-0.573004	0.000282895
Q80YR4-2	Isoform 2 of Zinc finger protein 598 OS=Mus musculus GN=Znf598	0	20	-0.573004	0.000282895
P97789	5'-3' exoribonuclease 1 OS=Mus musculus GN=Xrn1 PE=1 SV=1	Xrn1	26	-0.874949	0.000306076
Q32NY4	Metal transporter CNNM3 OS=Mus musculus GN=Cnnm3 PE=1 SV=2	Cnnm3	8	-1.20409	0.000310086
P11087	Collagen alpha-1(I) chain OS=Mus musculus GN=Col1a1 PE=1 SV=4	Col1a1	12	-1.21155	0.000310543
P02104	Hemoglobin subunit epsilon-Y2 OS=Mus musculus GN=Hbb-y PE=1 SV=2	Hbb-y	3	-1.92748	0.000312418
Q6HAA1	GA-binding protein alpha-subunit OS=Mus musculus GN=Gabpa PE=3 SV=1	Gabpa	5	-0.546047	0.000316835
Q3UWW9	Putative uncharacterized protein OS=Mus musculus GN=Psmd11 PE=2 SV=1	Psmd11	22	0.681161	0.000320799
Q8BG32	26S proteasome non-ATPase regulatory subunit 11 OS=Mus musculus GN=Psmd11 PE=1 SV=3	Psmd11	22	0.681161	0.000320799
Q9WVB0-2	Isoform 2 of RNA-binding protein with multiple splicing OS=Mus musculus GN=Rbpms	Rbpms	8	-1.37347	0.000335245
Q3V2C6	Putative uncharacterized protein OS=Mus musculus GN=Des PE=2 SV=1	Des	8	-1.24556	0.000346535
E9QNL5	Sulfotransferase OS=Mus musculus GN=Sult1a1 PE=1 SV=1	0	18	1.03032	0.000366034
P48193-2	Isoform 2 of Protein 4.1 OS=Mus musculus GN=Epb41	Epb4.1; Epb41	9	-2.01547	0.000366278
Q6ZWQ0	Nesprin-2 OS=Mus musculus GN=Syne2 PE=1 SV=2	Syne2	75	-1.02743	0.000372408
Q3UNR3	Putative uncharacterized protein (Fragment) OS=Mus musculus GN=Slc27a2 PE=2 SV=1	Slc27a2	1	-0.872292	0.000375704
Q7TPR4	Alpha-actinin-1 OS=Mus musculus GN=Actn1 PE=1 SV=1	Actn1	20	-0.730116	0.000390622
P47941	Crk-like protein OS=Mus musculus GN=Crkl PE=1 SV=2	Crkl	7	-1.05176	0.000400511
Q9D037	Putative uncharacterized protein OS=Mus musculus GN=Atp5l PE=2 SV=1	Atp5l	2	-0.709659	0.000428596
Q9CPQ8	ATP synthase subunit g, mitochondrial OS=Mus musculus GN=Atp5l PE=1 SV=1	Atp5l	2	-0.709659	0.000428596
Q9CQY3	Putative uncharacterized protein OS=Mus musculus GN=Atp5l PE=2 SV=1	Atp5l	2	-0.709659	0.000428596
P70387	Hereditary hemochromatosis protein homolog OS=Mus musculus GN=Hfe PE=1 SV=2	Hfe	6	-0.999072	0.000455504
Q3UVK0	Endoplasmic reticulum metallopeptidase 1 OS=Mus musculus GN=Ermp1 PE=1 SV=2	Ermp1	8	0.920453	0.000457621
Q9WU40	Inner nuclear membrane protein Man1 OS=Mus musculus GN=Lemd3 PE=1 SV=2	Lemd3	17	-1.31289	0.000458309
Q8BGB2	Tetratricopeptide repeat protein 7A OS=Mus musculus GN=Ttc7a PE=1 SV=1	Ttc7	5	-2.23188	0.000461226
P18654	Ribosomal protein S6 kinase alpha-3 OS=Mus musculus GN=Rps6ka3 PE=1 SV=2	Rps6ka3	13	-0.944253	0.000473335
Q9DBQ7-3	Isoform 3 of Protein-associating with the carboxyl-terminal domain of ezrin OS=Mus musculus GN=Scyl3	Scyl3	2	-1.61639	0.000475713
A2BIN1	Major urinary protein 8 OS=Mus musculus GN=Mup10 PE=2 SV=1	Mup10	1	0.243171	0.000491648
Q4FZE8	Major urinary protein 1 OS=Mus musculus GN=Mup1 PE=1 SV=1	Gm21320; LOC100861909; Mup1	1	0.243171	0.000491648
Q9Z0P5	Twinfilin-2 OS=Mus musculus GN=Twf2 PE=1 SV=1	Twf2	1	-0.334605	0.000499837
Q9Z0P5-2	Isoform 2 of Twinfilin-2 OS=Mus musculus GN=Twf2	Twf2	1	-0.334605	0.000499837
Q91XC8	Death-associated protein 1 OS=Mus musculus GN=Dap PE=1 SV=3	Dap	3	1.48771	0.000502066
O54988	STE20-like serine/threonine-protein kinase OS=Mus musculus GN=Slk PE=1 SV=2	Slk	21	-0.599581	0.000504212
Q000W5	Guanylate-binding protein 10 OS=Mus musculus GN=Gbp10 PE=2 SV=1	Gbp10	11	-0.849859	0.000505271
P23198	Chromobox protein homolog 3 OS=Mus musculus GN=Cbx3 PE=1 SV=2	Cbx3	10	-0.4003	0.000511186
Q9DCC5	Cbx3 protein OS=Mus musculus GN=Cbx3 PE=1 SV=1	Cbx3	10	-0.4003	0.000511186
Q32P00	Chromobox homolog 3 (Drosophila HP1 gamma) OS=Mus musculus GN=Cbx3 PE=2 SV=1	Cbx3	10	-0.4003	0.000511186
P11087-2	Isoform 2 of Collagen alpha-1(I) chain OS=Mus musculus GN=Col1a1	0	5	-1.05098	0.000517588
Q5SX79	Protein Shroom1 OS=Mus musculus GN=Shroom1 PE=1 SV=2	Shroom1	10	-0.712988	0.000520782
Q8BH40	Syntaxin 7 OS=Mus musculus GN=Stx7 PE=1 SV=1	Stx7	6	-0.466233	0.000547149
Q9DCE1	Putative uncharacterized protein OS=Mus musculus GN=Stx7 PE=2 SV=1	Stx7	6	-0.466233	0.000547149
Q3TBR2	Coagulation factor X OS=Mus musculus GN=F10 PE=1 SV=1	F10	7	-0.519459	0.000567157
Q3UW32	Putative uncharacterized protein (Fragment) OS=Mus musculus GN=Anp32b PE=2 SV=1	Anp32b	5	-0.530188	0.000572332
Q9CSU0	Regulation of nuclear pre-mRNA domain-containing protein 1B OS=Mus musculus GN=Rprd1b PE=1 SV=2	Rprd1b	7	-0.519572	0.00057874
Q8R409	Protein HEXIM1 OS=Mus musculus GN=Hexim1 PE=1 SV=1	Hexim1	12	-1.39328	0.000601028
Q3TWH4	Putative uncharacterized protein OS=Mus musculus GN=3110002H16Rik PE=2 SV=1	3110002H16Rik	7	-0.887039	0.000639887
Q497Z1	Trim47 protein (Fragment) OS=Mus musculus GN=Trim47 PE=2 SV=1	Trim47	8	-1.45145	0.000643261
Q8CG72-2	Isoform 2 of Poly(ADP-ribose) glycohydrolase ARH3 OS=Mus musculus GN=Adprhl2	Adprhl2	9	-0.751886	0.0006756
O70439	Syntaxin-7 OS=Mus musculus GN=Stx7 PE=1 SV=3	Stx7	3	-0.471698	0.000692846
Q9JMJ6	Syntaxin 7 OS=Mus musculus GN=Stx7 PE=2 SV=1	Stx7	3	-0.471698	0.000692846
P15116	Cadherin-2 OS=Mus musculus GN=Cdh2 PE=1 SV=2	Cdh2	18	-1.04369	0.000714364
Q64152	Transcription factor BTF3 OS=Mus musculus GN=Btf3 PE=1 SV=3	Btf3	4	0.943599	0.000727155
Q921Y0	MOB kinase activator 1A OS=Mus musculus GN=Mob1a PE=2 SV=3	Mob1a	3	-0.515762	0.000735744
Q3T9U1	MOB kinase activator 1B OS=Mus musculus GN=Mob1b PE=1 SV=1	Mob1b	3	-0.515762	0.000735744
Q3UDM0	MOB kinase activator 1B OS=Mus musculus GN=Mob1b PE=1 SV=1	Mob1b	3	-0.515762	0.000735744
B2RY51	Thyroid hormone receptor interactor 11 OS=Mus musculus GN=Trip11 PE=2 SV=1	Trip11	53	-1.37274	0.000759018
E9Q512	Protein Trip11 OS=Mus musculus GN=Trip11 PE=1 SV=1	Trip11	53	-1.37274	0.000759018
P56213	FAD-linked sulfhydryl oxidase ALR OS=Mus musculus GN=Gfer PE=1 SV=2	Gfer	11	0.564933	0.000762606
P29788	Vitronectin OS=Mus musculus GN=Vtn PE=1 SV=2	Vtn	14	-0.538599	0.000774256
Q9EST5	Acidic leucine-rich nuclear phosphoprotein 32 family member B OS=Mus musculus GN=Anp32b PE=1 SV=1	Anp32b	6	-0.52795	0.000801673
Q9JHQ5	Leucine zipper transcription factor-like protein 1 OS=Mus musculus GN=Lztfl1 PE=1 SV=1	Lztfl1	8	-1.43398	0.000807473
Q9D0I4	Syntaxin-17 OS=Mus musculus GN=Stx17 PE=1 SV=1	Stx17	4	-2.36126	0.000830508
Q6A068	Cell division cycle 5-like protein OS=Mus musculus GN=Cdc5l PE=1 SV=2	Cdc5l	16	-1.09781	0.000861925
D4AFX7	Protein Dnajc13 OS=Mus musculus GN=Dnajc13 PE=1 SV=1	Dnajc13	50	2.61995	0.000875529
Q80YR4-3	Isoform 3 of Zinc finger protein 598 OS=Mus musculus GN=Znf598	Zfp598	16	-0.593292	0.000877437
F7BP73	Solute carrier family 22 member 23 (Fragment) OS=Mus musculus GN=Slc22a23 PE=1 SV=1	0	4	-0.866822	0.00089804
Q9DCT2	NADH dehydrogenase [ubiquinone] iron-sulfur protein 3, mitochondrial OS=Mus musculus GN=Ndufs3 PE=1 SV=2	Ndufs3	10	-0.62843	0.000907883
Q8BVA5	Lipid droplet-associated hydrolase OS=Mus musculus GN=Ldah PE=1 SV=1	1110057K04Rik; Ldah	9	-1.22563	0.00090895
A0A0F6AIX5	Lipid droplet-associated hydrolase OS=Mus musculus GN=Ldah PE=1 SV=1	1110057K04Rik; Ldah	9	-1.22563	0.00090895
Q80TP3	E3 ubiquitin-protein ligase UBR5 OS=Mus musculus GN=Ubr5 PE=1 SV=2	Ubr5	19	-0.750179	0.000912361
Q3UJR8	Transcription factor BTF3 OS=Mus musculus GN=Btf3 PE=2 SV=1	Btf3	7	0.924793	0.000914347
Q8R3Y8	Interferon regulatory factor 2-binding protein 1 OS=Mus musculus GN=Irf2bp1 PE=1 SV=2	Irf2bp1	9	-1.97202	0.000916185
P97789-2	Isoform 2 of 5'-3' exoribonuclease 1 OS=Mus musculus GN=Xrn1	Xrn1	16	-0.93321	0.000925219
Q8R4H2	Rho guanine nucleotide exchange factor 12 OS=Mus musculus GN=Arhgef12 PE=1 SV=2	Arhgef12	35	-1.30676	0.000939762
Q8BH61	Coagulation factor XIII A chain OS=Mus musculus GN=F13a1 PE=1 SV=3	F13a1	9	-0.814235	0.000953394
O09159	Lysosomal alpha-mannosidase OS=Mus musculus GN=Man2b1 PE=1 SV=4	Man2b1	12	-1.02034	0.000976558
Q7TMC8	L-fucose kinase OS=Mus musculus GN=Fuk PE=1 SV=1	Fuk	8	-1.07334	0.00100017
P97864	Caspase-7 OS=Mus musculus GN=Casp7 PE=1 SV=2	Casp7	12	-0.576193	0.00100732
Q3TLQ4	28S ribosomal protein S6, mitochondrial OS=Mus musculus GN=Mrps6 PE=1 SV=1	Mrps6	2	-0.719898	0.00104878
Q8BQU7	Transmembrane protein 74 OS=Mus musculus GN=Tmem74 PE=1 SV=1	Tmem74	3	-1.82359	0.00106081
Q8R5M8-3	Isoform 3 of Cell adhesion molecule 1 OS=Mus musculus GN=Cadm1	Cadm1	6	-1.24465	0.00106408
Q8R5M8-4	Isoform 4 of Cell adhesion molecule 1 OS=Mus musculus GN=Cadm1	Cadm1	6	-1.24465	0.00106408
Q8R5M8-2	Isoform 2 of Cell adhesion molecule 1 OS=Mus musculus GN=Cadm1	Cadm1	6	-1.24465	0.00106408
Q8R5M8	Cell adhesion molecule 1 OS=Mus musculus GN=Cadm1 PE=1 SV=2	Cadm1	6	-1.24465	0.00106408
Q91Z40	Gbp6 protein OS=Mus musculus GN=Gbp7 PE=1 SV=2	Gbp7	16	-0.673358	0.00106675
Q8K4L3	Supervillin OS=Mus musculus GN=Svil PE=1 SV=1	Svil	41	-0.928258	0.00107847
Q5SV85	Synergin gamma OS=Mus musculus GN=Synrg PE=1 SV=1	Synrg	13	-1.06792	0.00108662
V9GXD9	Synergin gamma OS=Mus musculus GN=Synrg PE=1 SV=1	0	13	-1.06792	0.00108662
P16546	Spectrin alpha chain, non-erythrocytic 1 OS=Mus musculus GN=Sptan1 PE=1 SV=4	Spna2; Sptan1	114	-1.46587	0.0011116
Q3TRJ7	Endophilin-A2 OS=Mus musculus GN=Sh3gl1 PE=1 SV=1	Sh3gl1	8	1.50031	0.00111177
E9Q634	Unconventional myosin-Ie OS=Mus musculus GN=Myo1e PE=1 SV=1	Myo1e	17	-2.1164	0.00111728
Q91Y63	Solute carrier family 13 member 3 OS=Mus musculus GN=Slc13a3 PE=1 SV=1	Slc13a3	4	-1.70493	0.00112938
A2A4U9	Solute carrier family 13 member 3 OS=Mus musculus GN=Slc13a3 PE=1 SV=1	Slc13a3	3	-1.70493	0.00112938
Q3UV17	Keratin, type II cytoskeletal 2 oral OS=Mus musculus GN=Krt76 PE=1 SV=1	Krt76	10	-0.881822	0.00112979
P35550	rRNA 2'-O-methyltransferase fibrillarin OS=Mus musculus GN=Fbl PE=1 SV=2	LOC100044829; Fbl; LOC102643269	4	-1.47756	0.00113582
Q3U7D2	Ribosomal protein L15 OS=Mus musculus GN=Rpl15 PE=2 SV=1	Rpl15	14	0.477103	0.00114362
Q3V3R4	Integrin alpha-1 OS=Mus musculus GN=Itga1 PE=1 SV=2	Itga1	13	-0.975567	0.00117428
Q8BTS6	Putative uncharacterized protein (Fragment) OS=Mus musculus GN=Leprot PE=2 SV=1	Leprot	1	1.05802	0.00118506
O89013	Leptin receptor gene-related protein OS=Mus musculus GN=Leprot PE=1 SV=1	Leprot	1	1.05802	0.00118506
Q3TCN2	Putative phospholipase B-like 2 OS=Mus musculus GN=Plbd2 PE=1 SV=2	Plbd2	5	-1.18181	0.00118964
P48774	Glutathione S-transferase Mu 5 OS=Mus musculus GN=Gstm5 PE=1 SV=1	Gstm5	7	0.81326	0.0011997
B2RXS4	Plexin-B2 OS=Mus musculus GN=Plxnb2 PE=1 SV=1	Plxnb2	22	-0.855959	0.00121104
F2Z3U3	Protein Raph1 OS=Mus musculus GN=Raph1 PE=1 SV=2	Raph1	20	-0.906309	0.00121531
Q9ERG0	LIM domain and actin-binding protein 1 OS=Mus musculus GN=Lima1 PE=1 SV=3	Lima1	31	-1.22955	0.0013599
Q9CQT9	Uncharacterized protein C20orf24 homolog OS=Mus musculus PE=2 SV=1	1110008F13Rik	3	-1.18274	0.00139972
V9GZG5	Glutamine synthetase OS=Mus musculus PE=3 SV=1	Glns-ps1	3	-0.410278	0.00140923
P09813	Apolipoprotein A-II OS=Mus musculus GN=Apoa2 PE=1 SV=2	Apoa2	4	-0.738453	0.00141776
P06802-2	Isoform 1 of Ectonucleotide pyrophosphatase/phosphodiesterase family member 1 OS=Mus musculus GN=Enpp1	Enpp1	18	-1.13477	0.00141995
P06802	Ectonucleotide pyrophosphatase/phosphodiesterase family member 1 OS=Mus musculus GN=Enpp1 PE=1 SV=4	Enpp1	18	-1.13477	0.00141995
P16858	Glyceraldehyde-3-phosphate dehydrogenase OS=Mus musculus GN=Gapdh PE=1 SV=2	Gapdh; Gm20899; LOC100042025; Gapdh-ps15; Gm12033	27	0.595351	0.00142041
A0A0A6YWP9	Thioredoxin domain-containing protein 9 (Fragment) OS=Mus musculus GN=Txndc9 PE=1 SV=1	0	4	-0.76592	0.00142206
A0A0A6YXY0	Thioredoxin domain-containing protein 9 OS=Mus musculus GN=Txndc9 PE=1 SV=1	0	4	-0.76592	0.00142206
Q9CQ79	Thioredoxin domain-containing protein 9 OS=Mus musculus GN=Txndc9 PE=1 SV=1	Txndc9	4	-0.76592	0.00142206
Q3TIV5	Zinc finger CCCH domain-containing protein 15 OS=Mus musculus GN=Zc3h15 PE=1 SV=2	Zc3h15	15	-0.373093	0.00142324
Q61694	3 beta-hydroxysteroid dehydrogenase type 5 OS=Mus musculus GN=Hsd3b5 PE=1 SV=4	Hsd3b5	9	-1.88044	0.00144483
Q99NH2	Partitioning defective 3 homolog OS=Mus musculus GN=Pard3 PE=1 SV=2	Pard3	27	-0.609591	0.00144757
Q9JJT9	Phosphorylated adapter RNA export protein OS=Mus musculus GN=Phax PE=1 SV=1	Phax	2	-0.752636	0.00144834
Q8R0W0	Epiplakin OS=Mus musculus GN=Eppk1 PE=1 SV=2	Eppk1	42	-0.989043	0.00147491
Q8CJG1	Protein argonaute-1 OS=Mus musculus GN=Ago1 PE=1 SV=2	Ago1; Eif2c1	10	-1.31885	0.00150827
Q01730	Ras suppressor protein 1 OS=Mus musculus GN=Rsu1 PE=1 SV=3	Rsu1	11	-0.627476	0.00151169
Q3UGC8	Propionyl-CoA carboxylase alpha chain, mitochondrial OS=Mus musculus GN=Pcca PE=1 SV=1	Pcca	18	1.85049	0.00151806
Q78JE5	F-box only protein 22 OS=Mus musculus GN=Fbxo22 PE=1 SV=2	Fbxo22	9	-0.28089	0.00154101
Q9D154	Leukocyte elastase inhibitor A OS=Mus musculus GN=Serpinb1a PE=1 SV=1	Serpinb1a	9	-1.05802	0.00154704
Q8CGF1	Rho GTPase-activating protein 29 OS=Mus musculus GN=Arhgap29 PE=1 SV=1	Arhgap29	18	-0.937235	0.00156424
Q3UJU9	Regulator of microtubule dynamics protein 3 OS=Mus musculus GN=Rmdn3 PE=1 SV=2	Fam82a2; Rmdn3	10	-0.655987	0.00156608
Q542V3	Serine/arginine-rich-splicing factor 4 OS=Mus musculus GN=Srsf4 PE=1 SV=1	Srsf4	11	-0.675803	0.00160486
Q91WM6	Protein eva-1 homolog A OS=Mus musculus GN=Eva1a PE=1 SV=2	Eva1a; Fam176a	4	-0.982773	0.00160496
Q8BG18	N-terminal EF-hand calcium-binding protein 1 OS=Mus musculus GN=Necab1 PE=1 SV=1	Necab1	4	-1.04577	0.00161088
D6REH1	Peroxisomal membrane protein 2 OS=Mus musculus GN=Pxmp2 PE=1 SV=1	0	2	-0.642357	0.00167229
Q5D073	Peroxisomal membrane protein 2 OS=Mus musculus GN=Pxmp2 PE=1 SV=1	Pxmp2	2	-0.642357	0.00167229
Q8CES0	N-alpha-acetyltransferase 30 OS=Mus musculus GN=Naa30 PE=1 SV=2	Naa30	9	-1.07982	0.00169358
A2AKI5	Integrin alpha-V OS=Mus musculus GN=Itgav PE=1 SV=1	Itgav	7	-0.64831	0.0017249
A0A0F7IQ06	Alpha v integrin OS=Mus musculus GN=Itgav PE=2 SV=1	Itgav	7	-0.64831	0.0017249
B1AZ26	Cordon-bleu protein-like 1 (Fragment) OS=Mus musculus GN=Cobll1 PE=1 SV=7	Cobll1	1	-0.506664	0.00172491
P81117	Nucleobindin-2 OS=Mus musculus GN=Nucb2 PE=1 SV=2	Nucb2	8	-1.6276	0.00172806
Q3U2P8	MAP kinase-activated protein kinase 2 OS=Mus musculus GN=Mapkapk2 PE=1 SV=1	Mapkapk2	11	-1.71733	0.00176623
Q3UEG9	Putative uncharacterized protein OS=Mus musculus GN=Flot2 PE=2 SV=1	Flot2	11	0.939943	0.00178351
Q7TNP2	Serine/threonine-protein phosphatase 2A 65 kDa regulatory subunit A beta isoform OS=Mus musculus GN=Ppp2r1b PE=1 SV=2	Ppp2r1b	7	-0.707978	0.00180821
Q8CAY6	Acetyl-CoA acetyltransferase, cytosolic OS=Mus musculus GN=Acat2 PE=1 SV=2	Acat2	1	1.08918	0.00181119
Q62261	Spectrin beta chain, non-erythrocytic 1 OS=Mus musculus GN=Sptbn1 PE=1 SV=2	Spnb2; Sptbn1	71	-1.13329	0.00181496
Q02780-2	Isoform 1 of Nuclear factor 1 A-type OS=Mus musculus GN=Nfia	Nfia	5	-0.814805	0.00184072
Q02780-7	Isoform 7 of Nuclear factor 1 A-type OS=Mus musculus GN=Nfia	Nfia	5	-0.814805	0.00184072
Q02780-4	Isoform 4 of Nuclear factor 1 A-type OS=Mus musculus GN=Nfia	Nfia	5	-0.814805	0.00184072
Q02780-3	Isoform 3 of Nuclear factor 1 A-type OS=Mus musculus GN=Nfia	Nfia	5	-0.814805	0.00184072
Q02780	Nuclear factor 1 A-type OS=Mus musculus GN=Nfia PE=1 SV=1	Nfia	5	-0.814805	0.00184072
Q8CGF5	Transmembrane protein 56 OS=Mus musculus GN=Tmem56 PE=2 SV=1	Tmem56	4	-0.57592	0.00187552
P52825	Carnitine O-palmitoyltransferase 2, mitochondrial OS=Mus musculus GN=Cpt2 PE=1 SV=2	Cpt2	18	-0.662833	0.00196605
B1AX95	Tumor protein p63-regulated gene 1-like protein OS=Mus musculus GN=Tprgl PE=1 SV=1	Tprgl	2	-0.572451	0.0019974
Q9DBS2	Tumor protein p63-regulated gene 1-like protein OS=Mus musculus GN=Tprg1l PE=1 SV=1	Tprgl	2	-0.572451	0.0019974
Q8CFE4	SCY1-like protein 2 OS=Mus musculus GN=Scyl2 PE=1 SV=1	Scyl2	19	2.08954	0.00202134
P97363	Serine palmitoyltransferase 2 OS=Mus musculus GN=Sptlc2 PE=1 SV=2	Sptlc2	7	-1.40244	0.0020279
P97792-2	Isoform 2 of Coxsackievirus and adenovirus receptor homolog OS=Mus musculus GN=Cxadr	Cxadr	5	-0.993792	0.00203376
Q3UZA1	CapZ-interacting protein OS=Mus musculus GN=Rcsd1 PE=1 SV=1	Rcsd1	14	-0.860485	0.00203723
Q3UBQ4	Putative uncharacterized protein OS=Mus musculus GN=Actb PE=2 SV=1	Actb	1	2.14214	0.00203822
Q61753	D-3-phosphoglycerate dehydrogenase OS=Mus musculus GN=Phgdh PE=1 SV=3	Phgdh	4	-0.890223	0.00204188
Q5M8Q0	Ribosomal protein L15 OS=Mus musculus GN=Rpl15 PE=2 SV=1	Rpl15	19	0.449341	0.00205422
Q9CYS6	Uncharacterized protein C2orf72 homolog OS=Mus musculus PE=1 SV=2	2810459M11Rik	6	-0.818657	0.00206134
Q9CYS6-2	Isoform 2 of Uncharacterized protein C2orf72 homolog OS=Mus musculus	2810459M11Rik	6	-0.818657	0.00206134
Q8R3Y8-2	Isoform 2 of Interferon regulatory factor 2-binding protein 1 OS=Mus musculus GN=Irf2bp1	0	5	-2.03883	0.00208622
A0A087WQE6	Transcription elongation factor B polypeptide 1 (Fragment) OS=Mus musculus GN=Tceb1 PE=1 SV=1	0	6	-0.243798	0.00209305
A0A087WNT1	Transcription elongation factor B polypeptide 1 OS=Mus musculus GN=Tceb1 PE=1 SV=1	Tceb1	6	-0.243798	0.00209305
P83940	Transcription elongation factor B polypeptide 1 OS=Mus musculus GN=Tceb1 PE=1 SV=1	Tceb1; LOC101056616; LOC102642819	6	-0.243798	0.00209305
Q8VC77	Akr1c20 protein OS=Mus musculus GN=Akr1c20 PE=1 SV=1	Akr1c20	13	-0.563368	0.00212639
Q9CZU0	MCG9092, isoform CRA_b OS=Mus musculus GN=Akr1c20 PE=1 SV=1	Akr1c20	12	-0.563368	0.00212639
E9Q6R7	Protein Utrn OS=Mus musculus GN=Utrn PE=1 SV=1	Utrn	27	-1.41503	0.00227666
Q6ZPJ3	(E3-independent) E2 ubiquitin-conjugating enzyme UBE2O OS=Mus musculus GN=Ube2o PE=1 SV=3	Ube2o	24	-0.440463	0.00229859
E9PW39	Putative helicase MOV-10 OS=Mus musculus GN=Mov10 PE=1 SV=1	Mov10	21	-0.858843	0.00235709
P14733	Lamin-B1 OS=Mus musculus GN=Lmnb1 PE=1 SV=3	Lmnb1	12	-1.87093	0.00236146
Q925P3	CEA-related cell adhesion molecule 1 OS=Mus musculus GN=Ceacam1 PE=1 SV=1	Ceacam1	7	-1.90893	0.00237584
P31809	Carcinoembryonic antigen-related cell adhesion molecule 1 OS=Mus musculus GN=Ceacam1 PE=1 SV=1	Ceacam1	7	-1.90893	0.00237584
Q32NY4-2	Isoform 2 of Metal transporter CNNM3 OS=Mus musculus GN=Cnnm3	Cnnm3	5	-0.956584	0.00238781
Q99MR1	PERQ amino acid-rich with GYF domain-containing protein 1 OS=Mus musculus GN=Gigyf1 PE=1 SV=2	Gigyf1	18	-0.426262	0.00241043
P28660	Nck-associated protein 1 OS=Mus musculus GN=Nckap1 PE=1 SV=2	Nckap1	15	-0.665407	0.00243163
Q6P2B1	Transportin-3 OS=Mus musculus GN=Tnpo3 PE=1 SV=1	Tnpo3	10	-0.75442	0.0024331
Q9JHL1	Na(+)/H(+) exchange regulatory cofactor NHE-RF2 OS=Mus musculus GN=Slc9a3r2 PE=1 SV=2	Slc9a3r2	9	-0.987374	0.00244833
Q3TZW9	Tyrosine-protein phosphatase non-receptor type OS=Mus musculus GN=Ptpn1 PE=1 SV=1	Ptpn1	8	-1.45771	0.00247195
D3YWR7	Dihydropteridine reductase OS=Mus musculus GN=Qdpr PE=1 SV=1	0	1	-1.7963	0.00254722
Q80V94	AP-4 complex subunit epsilon-1 OS=Mus musculus GN=Ap4e1 PE=1 SV=3	Ap4e1	15	-0.828939	0.00257088
Z4YK03	Leukocyte elastase inhibitor A OS=Mus musculus GN=Serpinb1a PE=1 SV=1	Serpinb1a	7	-1.2758	0.00261012
Q8BK60	Putative uncharacterized protein OS=Mus musculus GN=Serpinb1a PE=2 SV=1	Serpinb1a	7	-1.2758	0.00261012
Q99JF5	Diphosphomevalonate decarboxylase OS=Mus musculus GN=Mvd PE=1 SV=2	Mvd	9	0.665717	0.00270739
V9GX40	Synergin gamma OS=Mus musculus GN=Synrg PE=1 SV=1	0	21	-1.01146	0.00276206
Q78IQ7-2	Isoform 2 of Zinc transporter ZIP4 OS=Mus musculus GN=Slc39a4	0	2	-0.518309	0.00280724
Q78IQ7	Zinc transporter ZIP4 OS=Mus musculus GN=Slc39a4 PE=1 SV=1	Slc39a4	2	-0.518309	0.00280724
Q3U263	Putative uncharacterized protein OS=Mus musculus GN=Slc39a4 PE=2 SV=1	Slc39a4	2	-0.518309	0.00280724
Q9D1Q4	Dolichol-phosphate mannosyltransferase subunit 3 OS=Mus musculus GN=Dpm3 PE=1 SV=1	Dpm3	2	-0.745553	0.00281995
Q3TB93	Putative uncharacterized protein (Fragment) OS=Mus musculus GN=Ptpn1 PE=2 SV=1	Ptpn1	5	-1.48273	0.00288993
Q3UCZ5	Tyrosine-protein phosphatase non-receptor type OS=Mus musculus GN=Ptpn1 PE=2 SV=1	Ptpn1	5	-1.48273	0.00288993
A2RSJ4	UHRF1-binding protein 1-like OS=Mus musculus GN=Uhrf1bp1l PE=1 SV=2	Uhrf1bp1l	22	-1.09678	0.00289557
Q3U0J8	TBC1 domain family member 2B OS=Mus musculus GN=Tbc1d2b PE=1 SV=2	Tbc1d2b	22	-0.529791	0.00294911
P02802	Metallothionein-1 OS=Mus musculus GN=Mt1 PE=1 SV=1	Mt1	3	1.39407	0.00295426
Q91W92	Cdc42 effector protein 1 OS=Mus musculus GN=Cdc42ep1 PE=1 SV=1	Cdc42ep1	3	-0.542527	0.0029634
A0A0R4J0S1	Cdc42 effector protein 1 OS=Mus musculus GN=Cdc42ep1 PE=1 SV=1	Cdc42ep1	3	-0.542527	0.0029634
Q8BHC4	Dephospho-CoA kinase domain-containing protein OS=Mus musculus GN=Dcakd PE=1 SV=1	Dcakd	8	-0.595851	0.00298178
B1AUC0	Nuclear factor 1 OS=Mus musculus GN=Nfia PE=1 SV=1	Nfia	3	-0.83308	0.00299533
B2RRE7	OTU domain-containing protein 4 OS=Mus musculus GN=Otud4 PE=1 SV=1	Otud4	17	-1.27708	0.00307312
Q8BWE8	Putative uncharacterized protein OS=Mus musculus GN=Slc22a28 PE=2 SV=1	Slc22a28	5	-2.0037	0.00308312
Q61026	Nuclear receptor coactivator 2 OS=Mus musculus GN=Ncoa2 PE=1 SV=3	Ncoa2	11	-0.654875	0.00311226
E9PVD2	Inter alpha-trypsin inhibitor, heavy chain 4 OS=Mus musculus GN=Itih4 PE=1 SV=1	Itih4	32	0.923704	0.00317055
Q4FK49	Inorganic pyrophosphatase OS=Mus musculus GN=Ppa1 PE=1 SV=1	Ppa1	25	0.368764	0.0031887
Q8BTY3	Putative uncharacterized protein OS=Mus musculus GN=Ppa1 PE=2 SV=1	Ppa1	23	0.368764	0.0031887
P40694	DNA-binding protein SMUBP-2 OS=Mus musculus GN=Ighmbp2 PE=1 SV=1	Ighmbp2	9	1.67034	0.00319885
Q9QZS3-4	Isoform 4 of Protein numb homolog OS=Mus musculus GN=Numb	Numb	10	-0.523359	0.00321217
Q9QZS3-3	Isoform 3 of Protein numb homolog OS=Mus musculus GN=Numb	Numb	10	-0.523359	0.00321217
Q9QZS3-2	Isoform 2 of Protein numb homolog OS=Mus musculus GN=Numb	Numb	10	-0.523359	0.00321217
Q9QZS3	Protein numb homolog OS=Mus musculus GN=Numb PE=1 SV=1	Numb	10	-0.523359	0.00321217
Q3UW53	Protein Niban OS=Mus musculus GN=Fam129a PE=1 SV=2	Fam129a	11	-0.969889	0.00324034
F8VQ95	Transforming acidic coiled-coil-containing protein 1 OS=Mus musculus GN=Tacc1 PE=1 SV=1	Tacc1	9	-1.14961	0.00324303
Q9D142	Uridine diphosphate glucose pyrophosphatase OS=Mus musculus GN=Nudt14 PE=1 SV=1	Nudt14	5	-0.391099	0.00324945
Q8K2C8	Glycerol-3-phosphate acyltransferase 4 OS=Mus musculus GN=Gpat4 PE=1 SV=1	Agpat6; Gpat4	4	-1.48332	0.00330776
D3YUE4	Protein Fam151b OS=Mus musculus GN=Fam151b PE=1 SV=1	Fam151b	5	-0.688205	0.00332153
Q3UBY5	Cathepsin C, isoform CRA_b OS=Mus musculus GN=Ctsc PE=1 SV=1	Ctsc	8	-0.326372	0.00332952
Q3TT38	Uncharacterized protein C6orf106 homolog OS=Mus musculus GN=D17Wsu92e PE=2 SV=2	D17Wsu92e	3	-0.602151	0.00332969
Q8K2V1	Serine/threonine-protein phosphatase 4 regulatory subunit 1 OS=Mus musculus GN=Ppp4r1 PE=1 SV=2	Ppp4r1	10	-0.693523	0.00335245
H3BL99	S-formylglutathione hydrolase (Fragment) OS=Mus musculus GN=Esd PE=1 SV=1	0	1	-1.32172	0.00340529
Q3U281	Putative uncharacterized protein OS=Mus musculus GN=Sar1b PE=2 SV=1	Sar1b	10	1.26465	0.00341161
Q9WTX2	Interferon-inducible double-stranded RNA-dependent protein kinase activator A OS=Mus musculus GN=Prkra PE=1 SV=1	Prkra	8	-0.344661	0.00342723
Q9WVH9	Fibulin-5 OS=Mus musculus GN=Fbln5 PE=1 SV=1	Fbln5	3	-1.14828	0.0034281
Q8VHM5	Heterogeneous nuclear ribonucleoprotein R OS=Mus musculus GN=Hnrnpr PE=1 SV=1	Hnrnpr	6	0.519409	0.00342821
Q3UMT8	Putative uncharacterized protein OS=Mus musculus GN=Hnrnpr PE=2 SV=1	Hnrnpr	6	0.519409	0.00342821
Q3UKV5	Putative uncharacterized protein (Fragment) OS=Mus musculus GN=Hnrnpr PE=2 SV=1	Hnrnpr	6	0.519409	0.00342821
Q99KG1	Hnrpr protein (Fragment) OS=Mus musculus GN=Hnrnpr PE=2 SV=1	Hnrnpr	6	0.519409	0.00342821
F7B5B5	Protein Hnrnpr OS=Mus musculus GN=Hnrnpr PE=1 SV=1	Hnrnpr	6	0.519409	0.00342821
Q3UZI0	Putative uncharacterized protein (Fragment) OS=Mus musculus GN=Hnrnpr PE=2 SV=1	Hnrnpr	6	0.519409	0.00342821
Q9WUB3	Glycogen phosphorylase, muscle form OS=Mus musculus GN=Pygm PE=1 SV=3	Pygm	11	-0.872016	0.00356614
Q61508	Extracellular matrix protein 1 OS=Mus musculus GN=Ecm1 PE=1 SV=2	Ecm1	3	-0.438756	0.00359754
Q3U3S6	6-phosphofructo-2-kinase/fructose-2, 6-biphosphatase 3 splice variant 4 OS=Mus musculus GN=Pfkfb3 PE=1 SV=1	Pfkfb3	5	-1.22813	0.0036136
A2AUP4	Protein Pfkfb3 OS=Mus musculus GN=Pfkfb3 PE=1 SV=1	Pfkfb3	5	-1.22813	0.0036136
A7UAK5	6-phosphofructo-2-kinase/fructose-2, 6-biphosphatase 3 splice variant 2 OS=Mus musculus GN=Pfkfb3 PE=1 SV=1	Pfkfb3	5	-1.22813	0.0036136
Q91YE6	Importin-9 OS=Mus musculus GN=Ipo9 PE=1 SV=3	Ipo9	9	-0.273788	0.00362484
Q9DD18	D-tyrosyl-tRNA(Tyr) deacylase 1 OS=Mus musculus GN=Dtd1 PE=1 SV=2	Dtd1	6	-0.951009	0.00375504
Q64FW2	All-trans-retinol 13,14-reductase OS=Mus musculus GN=Retsat PE=1 SV=3	Retsat	16	-0.984466	0.00376225
E9Q5L2	Inter alpha-trypsin inhibitor, heavy chain 4 OS=Mus musculus GN=Itih4 PE=1 SV=1	Itih4	25	0.91622	0.00378199
A6X935	Inter alpha-trypsin inhibitor, heavy chain 4 OS=Mus musculus GN=Itih4 PE=1 SV=2	Itih4	25	0.91622	0.00378199
Q8CGY8-2	Isoform 2 of UDP-N-acetylglucosamine--peptide N-acetylglucosaminyltransferase 110 kDa subunit OS=Mus musculus GN=Ogt	Ogt	13	-0.456149	0.00379003
Q8CGY8	UDP-N-acetylglucosamine--peptide N-acetylglucosaminyltransferase 110 kDa subunit OS=Mus musculus GN=Ogt PE=1 SV=2	Ogt	13	-0.456149	0.00379003
O08715	A-kinase anchor protein 1, mitochondrial OS=Mus musculus GN=Akap1 PE=1 SV=4	Akap1	13	-0.670363	0.00385588
Q8K1J6	CCA tRNA nucleotidyltransferase 1, mitochondrial OS=Mus musculus GN=Trnt1 PE=1 SV=1	Trnt1	15	-0.416527	0.00389275
P97493	Thioredoxin, mitochondrial OS=Mus musculus GN=Txn2 PE=1 SV=1	Txn2	3	-0.653316	0.0038936
D2CGM4	Melanoma differentiation-associated protein 5 OS=Mus musculus GN=Ifih1 PE=2 SV=1	Ifih1	17	-1.49846	0.00392339
Q3TE95	Putative uncharacterized protein OS=Mus musculus GN=Rcn2 PE=2 SV=1	Rcn2	3	-1.57258	0.0039773
Q3UV38	Putative uncharacterized protein (Fragment) OS=Mus musculus GN=Tpcn1 PE=2 SV=1	Tpcn1	5	-2.12128	0.00397905
Q8VBX6-4	Isoform 4 of Multiple PDZ domain protein OS=Mus musculus GN=Mpdz	0	19	-0.727059	0.00401923
Q8VBX6-2	Isoform 2 of Multiple PDZ domain protein OS=Mus musculus GN=Mpdz	Mpdz	19	-0.727059	0.00401923
Q8VBX6-3	Isoform 3 of Multiple PDZ domain protein OS=Mus musculus GN=Mpdz	0	19	-0.727059	0.00401923
Q8VBX6	Multiple PDZ domain protein OS=Mus musculus GN=Mpdz PE=1 SV=2	Mpdz	19	-0.727059	0.00401923
Q3TKB9	Putative uncharacterized protein (Fragment) OS=Mus musculus GN=Hsp90aa1 PE=2 SV=1	Hsp90aa1	1	-0.561444	0.00402755
Q9QYH6	Melanoma-associated antigen D1 OS=Mus musculus GN=Maged1 PE=1 SV=1	Maged1	9	-2.51363	0.00411916
Q14AQ2	Rab interacting lysosomal protein OS=Mus musculus GN=Rilp PE=1 SV=1	Rilp	6	-1.78673	0.00413181
Q3UHH2	Solute carrier family 22 member 23 OS=Mus musculus GN=Slc22a23 PE=2 SV=1	Slc22a23	5	-0.748132	0.00414543
P56528	ADP-ribosyl cyclase/cyclic ADP-ribose hydrolase 1 OS=Mus musculus GN=Cd38 PE=1 SV=2	Cd38	4	-1.06163	0.00416041
Q5M9L1	60S ribosomal protein L36 OS=Mus musculus GN=Rpl36 PE=2 SV=1	Rpl36	8	-0.33069	0.00416505
Q6ZWZ4	60S ribosomal protein L36 OS=Mus musculus GN=Rpl36 PE=1 SV=1	Rpl36	8	-0.33069	0.00416505
P30999-2	Isoform 2 of Catenin delta-1 OS=Mus musculus GN=Ctnnd1	Ctnnd1	10	-1.45975	0.00418643
Q8BK03	Mitoguardin-2 OS=Mus musculus GN=Fam73b PE=1 SV=1	Fam73b	2	-1.0819	0.00432603
Q9DB16	Calcium-binding protein 39-like OS=Mus musculus GN=Cab39l PE=1 SV=3	Cab39l	5	-0.90308	0.00435533
Q8JZV9	3-hydroxybutyrate dehydrogenase type 2 OS=Mus musculus GN=Bdh2 PE=1 SV=1	Bdh2	4	-0.661525	0.00438037
Q6ZQB6	Inositol hexakisphosphate and diphosphoinositol-pentakisphosphate kinase 2 OS=Mus musculus GN=Ppip5k2 PE=1 SV=3	Ppip5k2	23	-0.439829	0.00440054
Q9D7X8	Gamma-glutamylcyclotransferase OS=Mus musculus GN=Ggct PE=1 SV=1	Ggct	6	0.38438	0.00443341
Q61112	45 kDa calcium-binding protein OS=Mus musculus GN=Sdf4 PE=1 SV=1	Sdf4	15	-0.987644	0.00453562
P70335	Rho-associated protein kinase 1 OS=Mus musculus GN=Rock1 PE=1 SV=1	Rock1	53	-0.456395	0.00454389
P97390	Vacuolar protein sorting-associated protein 45 OS=Mus musculus GN=Vps45 PE=1 SV=1	Vps45	14	-1.19925	0.00469786
Q9EPT5	Solute carrier organic anion transporter family member 2A1 OS=Mus musculus GN=Slco2a1 PE=1 SV=2	Slco2a1	7	-0.77043	0.00471353
Q8K0H1	Multidrug and toxin extrusion protein 1 OS=Mus musculus GN=Slc47a1 PE=1 SV=2	Slc47a1	2	-1.54732	0.0047194
A1L329	Neighbor of Brca1 gene 1 OS=Mus musculus GN=Nbr1 PE=1 SV=1	Nbr1	7	-0.971469	0.00474049
P42859	Huntingtin OS=Mus musculus GN=Htt PE=1 SV=2	Htt	35	-0.875246	0.00474864
Q8BYB9	Protein O-glucosyltransferase 1 OS=Mus musculus GN=Poglut1 PE=1 SV=2	Poglut1	5	-0.66118	0.00475895
Q80WB5	Protein N-terminal glutamine amidohydrolase OS=Mus musculus GN=Wdyhv1 PE=1 SV=1	Wdyhv1	4	-0.886972	0.00476455
Q9CWD7	RIKEN cDNA 2410187C16, isoform CRA_b OS=Mus musculus GN=Wdyhv1 PE=2 SV=1	Wdyhv1	3	-0.886972	0.00476455
Q91XV3	Brain acid soluble protein 1 OS=Mus musculus GN=Basp1 PE=1 SV=3	Basp1	5	-0.784071	0.00478833
Q9QWK4	CD5 antigen-like OS=Mus musculus GN=Cd5l PE=1 SV=3	Cd5l	7	-0.662537	0.0047914
Q8BFU3	RING finger protein 214 OS=Mus musculus GN=Rnf214 PE=1 SV=1	Rnf214	14	-0.516591	0.00491756
Q7TNV0	Protein DEK OS=Mus musculus GN=Dek PE=1 SV=1	Dek	8	-1.44253	0.00512173
Q60575-2	Isoform 2 of Kinesin-like protein KIF1B OS=Mus musculus GN=Kif1b	Kif1b	20	-0.838396	0.0052117
Q3V4B5	COMM domain-containing protein 6 OS=Mus musculus GN=Commd6 PE=1 SV=1	Commd6	1	2.05943	0.00524361
O89086	RNA-binding protein 3 OS=Mus musculus GN=Rbm3 PE=1 SV=1	Rbm3	7	1.32749	0.00527905
P53566	CCAAT/enhancer-binding protein alpha OS=Mus musculus GN=Cebpa PE=1 SV=2	Cebpa	3	-0.606475	0.005307
Q3TFA9	Putative uncharacterized protein OS=Mus musculus GN=Tmod3 PE=2 SV=1	Tmod3	11	-0.941972	0.00531855
Q9JHJ0	Tropomodulin-3 OS=Mus musculus GN=Tmod3 PE=1 SV=1	Tmod3	11	-0.941972	0.00531855
P23249	Putative helicase MOV-10 OS=Mus musculus GN=Mov10 PE=1 SV=2	Mov10	29	-0.645727	0.00535121
P46737	Lys-63-specific deubiquitinase BRCC36 OS=Mus musculus GN=Brcc3 PE=1 SV=1	Brcc3	9	-0.415241	0.00536904
P39447	Tight junction protein ZO-1 OS=Mus musculus GN=Tjp1 PE=1 SV=2	Tjp1	34	-0.350185	0.0053924
G5E8N5	L-lactate dehydrogenase OS=Mus musculus GN=Ldha PE=1 SV=1	Ldha	30	0.520808	0.00541373
Q7TPC7	Eef2k protein OS=Mus musculus GN=Eef2k PE=2 SV=1	Eef2k	3	-0.414467	0.00542194
Q8CEC8	Putative uncharacterized protein OS=Mus musculus GN=Eef2k PE=2 SV=1	Eef2k	3	-0.414467	0.00542194
Q8R317	Ubiquilin-1 OS=Mus musculus GN=Ubqln1 PE=1 SV=1	Ubqln1	4	0.57046	0.0054467
Q66K07	Ubqln1 protein OS=Mus musculus GN=Ubqln1 PE=2 SV=1	Ubqln1	4	0.57046	0.0054467
Q059U9	A kinase (PRKA) anchor protein 8 OS=Mus musculus GN=Akap8 PE=1 SV=1	Akap8	8	-0.785854	0.0054545
Q9JLQ0	CD2-associated protein OS=Mus musculus GN=Cd2ap PE=1 SV=3	Cd2ap	17	-0.449314	0.00545803
P97770-2	Isoform 2 of THUMP domain-containing protein 3 OS=Mus musculus GN=Thumpd3	0	7	-0.137675	0.00547642
Q3TUU3	Putative uncharacterized protein (Fragment) OS=Mus musculus GN=Acaa1b PE=2 SV=1	Acaa1b	9	-1.46466	0.00547947
A0A0S3CWK3	NArgBP2 OS=Mus musculus GN=Sorbs2 PE=2 SV=1	Sorbs2	22	-1.23031	0.00560532
Q8R2E9	ERO1-like protein beta OS=Mus musculus GN=Ero1b PE=1 SV=1	Ero1lb	12	-1.12558	0.0057907
Q9DCT8	Cysteine-rich protein 2 OS=Mus musculus GN=Crip2 PE=1 SV=1	Crip2	12	0.746348	0.00580458
P60670-2	Isoform 2 of Nuclear protein localization protein 4 homolog OS=Mus musculus GN=Nploc4	Nploc4	22	-0.487404	0.005898
Q91WG0	Acylcarnitine hydrolase OS=Mus musculus GN=Ces2c PE=1 SV=1	Ces2c	10	-1.33934	0.0059565
Q924Z4	Ceramide synthase 2 OS=Mus musculus GN=Cers2 PE=1 SV=1	Cers2; Lass2	7	-0.451267	0.00600322
Q9JHI7	Exosome complex component RRP45 OS=Mus musculus GN=Exosc9 PE=1 SV=1	Exosc9	6	-1.15621	0.00600548
Q99L48	60S ribosomal export protein NMD3 OS=Mus musculus GN=Nmd3 PE=1 SV=1	Nmd3	6	-1.03556	0.00602725
P54923	[Protein ADP-ribosylarginine] hydrolase OS=Mus musculus GN=Adprh PE=1 SV=1	Adprh	9	-1.30089	0.00607617
Q91VW3	SH3 domain-binding glutamic acid-rich-like protein 3 OS=Mus musculus GN=Sh3bgrl3 PE=1 SV=1	Sh3bgrl3	5	0.749644	0.00608463
P83870	PHD finger-like domain-containing protein 5A OS=Mus musculus GN=Phf5a PE=1 SV=1	Phf5a	5	0.909975	0.00631384
Q3TXT9	Putative uncharacterized protein OS=Mus musculus GN=Agpat3 PE=2 SV=1	Agpat3	6	0.3701	0.00634757
Q2EMV9	Poly [ADP-ribose] polymerase 14 OS=Mus musculus GN=Parp14 PE=1 SV=3	Parp14	39	-1.50215	0.0063554
D6RI20	Haloacid dehalogenase-like hydrolase domain-containing protein 2 OS=Mus musculus GN=Hdhd2 PE=4 SV=1	0	1	-0.787081	0.00637808
Q9CR20	Immediate early response 3-interacting protein 1 OS=Mus musculus GN=Ier3ip1 PE=3 SV=1	Ier3ip1	1	-0.787081	0.00637808
P57080	Ubiquitin carboxyl-terminal hydrolase 25 OS=Mus musculus GN=Usp25 PE=1 SV=2	Usp25	17	-0.839536	0.00641403
Q80T83	MKIAA1850 protein (Fragment) OS=Mus musculus GN=Vcpip1 PE=2 SV=1	Vcpip1	19	-1.16716	0.00641736
Q03141	MAP/microtubule affinity-regulating kinase 3 OS=Mus musculus GN=Mark3 PE=1 SV=2	Mark3	10	-1.30523	0.00642028
B7ZMW6	Cd163 protein OS=Mus musculus GN=Cd163 PE=2 SV=1	Cd163	23	0.797944	0.00642741
P97792	Coxsackievirus and adenovirus receptor homolog OS=Mus musculus GN=Cxadr PE=1 SV=1	Cxadr	6	-0.916453	0.00642815
P26450	Phosphatidylinositol 3-kinase regulatory subunit alpha OS=Mus musculus GN=Pik3r1 PE=1 SV=2	Pik3r1	14	-0.523811	0.00648595
P27601	Guanine nucleotide-binding protein subunit alpha-13 OS=Mus musculus GN=Gna13 PE=1 SV=1	Gna13	7	-1.47988	0.00651821
Q3U3G2	E3 ubiquitin-protein ligase RNF126 OS=Mus musculus GN=Rnf126 PE=1 SV=1	Rnf126	5	-0.867274	0.00651842
Q922B9	Sperm-specific antigen 2 homolog OS=Mus musculus GN=Ssfa2 PE=1 SV=3	Ssfa2	11	-0.698916	0.00651928
P51125	Calpastatin OS=Mus musculus GN=Cast PE=1 SV=2	Cast	38	-0.421029	0.0065425
Q924C1	Exportin-5 OS=Mus musculus GN=Xpo5 PE=1 SV=1	Xpo5	20	-0.854915	0.00659786
P41233	ATP-binding cassette sub-family A member 1 OS=Mus musculus GN=Abca1 PE=1 SV=4	Abca1	13	-0.0400322	0.00662883
Q3TN31	Proteasome subunit alpha type OS=Mus musculus GN=Psma7 PE=2 SV=1	Psma7	17	0.73568	0.00677107
Q3TQ49	Signal transducing adapter molecule 1 OS=Mus musculus GN=Stam PE=1 SV=1	Stam	5	-0.717828	0.00686001
Q3UGN9	Signal transducing adapter molecule 1 OS=Mus musculus GN=Stam PE=1 SV=1	Stam	5	-0.717828	0.00686001
Q75N73	Zinc transporter ZIP14 OS=Mus musculus GN=Slc39a14 PE=1 SV=1	Slc39a14	2	-0.786659	0.00686246
Q9ER35	Fructosamine-3-kinase OS=Mus musculus GN=Fn3k PE=1 SV=1	Fn3k	6	-1.3755	0.00689648
Q6IRU2	Tropomyosin alpha-4 chain OS=Mus musculus GN=Tpm4 PE=1 SV=3	Tpm4	18	-0.590597	0.00691711
Q9D8N2	Protein FAM45A OS=Mus musculus GN=Fam45a PE=1 SV=2	Fam45a	8	-0.391979	0.00693673
Q8C561	LMBR1 domain-containing protein 2 OS=Mus musculus GN=Lmbrd2 PE=1 SV=1	Lmbrd2	12	-0.578312	0.0069733
P05132	cAMP-dependent protein kinase catalytic subunit alpha OS=Mus musculus GN=Prkaca PE=1 SV=3	Prkaca	14	-0.395464	0.00700944
Q80X80	C2 domain-containing protein 2-like OS=Mus musculus GN=C2cd2l PE=1 SV=3	C2cd2l	10	-0.936477	0.00701985
Q9D689	Putative uncharacterized protein OS=Mus musculus GN=Hip1r PE=2 SV=1	Hip1r	20	-0.615713	0.00703311
Q6ZQ77	MKIAA0655 protein (Fragment) OS=Mus musculus GN=Hip1r PE=2 SV=1	Hip1r	20	-0.615713	0.00703311
O35690	Paired mesoderm homeobox protein 2B OS=Mus musculus GN=Phox2b PE=1 SV=1	Phox2b	2	-0.994101	0.00713543
Q60992	Guanine nucleotide exchange factor VAV2 OS=Mus musculus GN=Vav2 PE=1 SV=1	Vav2	19	-0.86306	0.0071958
Q9DB05	Alpha-soluble NSF attachment protein OS=Mus musculus GN=Napa PE=1 SV=1	Napa	12	-0.325863	0.00731873
D3YTN4	GTPase IMAP family member 4 OS=Mus musculus GN=Gimap4 PE=1 SV=1	Gimap4	18	1.02231	0.00746347
Q9JHI2	tRNA-specific adenosine deaminase 1 OS=Mus musculus GN=Adat1 PE=1 SV=1	Adat1	9	-0.633574	0.00750309
Q3UMF0-4	Isoform 4 of Cordon-bleu protein-like 1 OS=Mus musculus GN=Cobll1	Cobll1	36	-0.631426	0.00761895
Q3UMF0-3	Isoform 3 of Cordon-bleu protein-like 1 OS=Mus musculus GN=Cobll1	Cobll1	36	-0.631426	0.00761895
Q3UMF0-2	Isoform 2 of Cordon-bleu protein-like 1 OS=Mus musculus GN=Cobll1	0	36	-0.631426	0.00761895
Q61166	Microtubule-associated protein RP/EB family member 1 OS=Mus musculus GN=Mapre1 PE=1 SV=3	Mapre1	7	-0.56889	0.00763369
P21440	Phosphatidylcholine translocator ABCB4 OS=Mus musculus GN=Abcb4 PE=1 SV=2	Abcb4	21	-0.846929	0.00764333
P15208	Insulin receptor OS=Mus musculus GN=Insr PE=1 SV=2	Insr	23	-0.633136	0.00778119
Q3TX38	Voltage-dependent anion-selective channel protein 3 OS=Mus musculus GN=Vdac3 PE=1 SV=1	Vdac3	6	0.301967	0.00784935
A0A140T8V3	Protein Vdac3-ps1 OS=Mus musculus GN=Vdac3-ps1 PE=4 SV=1	0	6	0.301967	0.00784935
J3QMG3	Voltage-dependent anion-selective channel protein 3 OS=Mus musculus GN=Vdac3 PE=1 SV=1	0	6	0.301967	0.00784935
Q5EBQ0	Voltage-dependent anion channel 3 OS=Mus musculus GN=Vdac3 PE=2 SV=1	Vdac3	6	0.301967	0.00784935
Q9JJX7	Tyrosyl-DNA phosphodiesterase 2 OS=Mus musculus GN=Tdp2 PE=1 SV=1	Tdp2	4	-0.806307	0.00790254
Q80UY2	E3 ubiquitin-protein ligase KCMF1 OS=Mus musculus GN=Kcmf1 PE=1 SV=1	Kcmf1	6	0.624705	0.00791809
Q5DTR6	MKIAA4045 protein (Fragment) OS=Mus musculus GN=C2cd2 PE=2 SV=1	C2cd2	5	-1.69464	0.00791861
Q80XM8	RIKEN cDNA 5830404H04, isoform CRA_a OS=Mus musculus GN=C2cd2 PE=2 SV=1	C2cd2	5	-1.69464	0.00791861
E9Q3C1	Protein C2cd2 OS=Mus musculus GN=C2cd2 PE=1 SV=1	C2cd2	5	-1.69464	0.00791861
Q501J7-3	Isoform 3 of Phosphatase and actin regulator 4 OS=Mus musculus GN=Phactr4	Phactr4	16	-0.539493	0.00793083
Q501J7	Phosphatase and actin regulator 4 OS=Mus musculus GN=Phactr4 PE=1 SV=2	Phactr4	16	-0.539493	0.00793083
E9PWQ3	Protein Col6a3 OS=Mus musculus GN=Col6a3 PE=1 SV=2	0	34	-1.03929	0.00808632
P60710	Actin, cytoplasmic 1 OS=Mus musculus GN=Actb PE=1 SV=1	Actb	25	-0.318452	0.00816226
Q3TIR1	Trafficking protein particle complex subunit 13 OS=Mus musculus GN=Trappc13 PE=2 SV=1	2410002O22Rik; Trappc13	5	1.22987	0.0081653
Q05CL8	La-related protein 7 OS=Mus musculus GN=Larp7 PE=1 SV=2	Larp7	12	-1.0052	0.00828378
Q58EU7	Rbp1 protein OS=Mus musculus GN=Rbp1 PE=1 SV=1	Rbp1	10	0.971668	0.00836279
B9EJ86	Oxysterol-binding protein-related protein 8 OS=Mus musculus GN=Osbpl8 PE=1 SV=1	Osbpl8	18	-0.617638	0.00870848
A0A087WRY3	Nuclear ubiquitous casein and cyclin-dependent kinase substrate 1 OS=Mus musculus GN=Nucks1 PE=1 SV=1	Nucks1	5	0.857914	0.00872798
Q3UEP4	UDP-glucuronosyltransferase OS=Mus musculus GN=Ugt2b36 PE=1 SV=1	Ugt2b36	10	-0.672604	0.00877659
Q8BG51-4	Isoform 4 of Mitochondrial Rho GTPase 1 OS=Mus musculus GN=Rhot1	Rhot1	9	-0.730628	0.00879285
Q8BG51-2	Isoform 2 of Mitochondrial Rho GTPase 1 OS=Mus musculus GN=Rhot1	Rhot1	9	-0.730628	0.00879285
Q3TME6	Putative uncharacterized protein OS=Mus musculus GN=Impa1 PE=2 SV=1	Impa1	6	0.409778	0.00898151
Q80ZJ2	Impa1 protein OS=Mus musculus GN=Impa1 PE=1 SV=1	Impa1	6	0.409778	0.00898151
Q8BH57-2	Isoform 2 of WD repeat-containing protein 48 OS=Mus musculus GN=Wdr48	Wdr48	8	-1.03329	0.00912334
P55937-1	Isoform 1 of Golgin subfamily A member 3 OS=Mus musculus GN=Golga3	Golga3	27	-0.44705	0.00916047
P62500-3	Isoform 3 of TSC22 domain family protein 1 OS=Mus musculus GN=Tsc22d1	0	6	-0.705988	0.00919658
Q9CY34	NEDD8-conjugating enzyme UBE2F OS=Mus musculus GN=Ube2f PE=1 SV=1	Ube2f	3	-0.34967	0.00919936
Q8JZN5	Acyl-CoA dehydrogenase family member 9, mitochondrial OS=Mus musculus GN=Acad9 PE=1 SV=2	Acad9	10	-0.431013	0.0092381
E0CY96	tRNA-splicing endonuclease subunit Sen15 OS=Mus musculus GN=Tsen15 PE=1 SV=1	0	1	-0.433946	0.00937101
G3X8S8	MCG14499 OS=Mus musculus GN=Tsen15 PE=1 SV=1	Tsen15	1	-0.433946	0.00937101
Q8CE96	tRNA (adenine(58)-N(1))-methyltransferase non-catalytic subunit TRM6 OS=Mus musculus GN=Trmt6 PE=1 SV=1	Trmt6	8	-1.03214	0.00937274
P11862	Growth arrest-specific protein 2 OS=Mus musculus GN=Gas2 PE=1 SV=1	Gas2	4	-0.956161	0.0093901
Q9DBN5	Lon protease homolog 2, peroxisomal OS=Mus musculus GN=Lonp2 PE=1 SV=1	Lonp2	12	-0.648804	0.00939468
A0A087WRE5	U8 snoRNA-decapping enzyme (Fragment) OS=Mus musculus GN=Nudt16 PE=1 SV=1	0	4	-0.487736	0.00955955
Q6P3D0	U8 snoRNA-decapping enzyme OS=Mus musculus GN=Nudt16 PE=1 SV=1	Nudt16	3	-0.487736	0.00955955
Q3UPE0	Putative uncharacterized protein OS=Mus musculus GN=Tcea1 PE=2 SV=1	Tcea1	13	-0.344369	0.00975994
Q8BGC0	HIV Tat-specific factor 1 homolog OS=Mus musculus GN=Htatsf1 PE=1 SV=1	Htatsf1	25	-1.0252	0.00983249
Q9Z329-3	Isoform 3 of Inositol 1,4,5-trisphosphate receptor type 2 OS=Mus musculus GN=Itpr2	Itpr2	24	-0.662001	0.00985638
Q544K9	Uridine 5'-monophosphate synthase OS=Mus musculus GN=Umps PE=1 SV=1	Umps	14	0.617909	0.0099126
Q3TVV7	Putative uncharacterized protein OS=Mus musculus GN=Umps PE=2 SV=1	Umps	14	0.617909	0.0099126
P01592	Immunoglobulin J chain OS=Mus musculus GN=Jchain PE=1 SV=4	Igj; Jchain	7	-1.50687	0.00995596
Q9JHE7	Protein TSSC4 OS=Mus musculus GN=Tssc4 PE=1 SV=1	Tssc4	5	-0.47496	0.00997697
O70311	Glycylpeptide N-tetradecanoyltransferase 2 OS=Mus musculus GN=Nmt2 PE=1 SV=1	Nmt2	12	-1.08365	0.00998249
F8WJ98	Transmembrane and coiled-coil domains protein 1 (Fragment) OS=Mus musculus GN=Tmcc1 PE=1 SV=2	0	10	-1.0809	0.0100579
Q1HL32	Structural maintenance of chromosomes protein OS=Mus musculus GN=Smc3 PE=1 SV=1	Smc3	36	-1.6482	0.0101049
G5E8V8	Phosphorylated adapter RNA export protein OS=Mus musculus GN=Phax PE=1 SV=1	Phax	7	-1.04155	0.0102155
Q8VCI0	Phospholipase B-like 1 OS=Mus musculus GN=Plbd1 PE=1 SV=1	Plbd1	9	-0.761455	0.0102224
Q3TK95	Eukaryotic translation initiation factor 4E OS=Mus musculus GN=Eif4e PE=1 SV=1	Eif4e	11	0.43299	0.0103207
A0A0G2JH04	Eukaryotic translation initiation factor 4E OS=Mus musculus GN=Eif4e PE=1 SV=1	0	9	0.43299	0.0103207
Q0VGU0	GTP-binding protein SAR1b OS=Mus musculus GN=Sar1b PE=1 SV=1	Sar1b	7	1.38636	0.0105206
Q91XC9	Peroxisomal membrane protein PEX16 OS=Mus musculus GN=Pex16 PE=1 SV=2	Pex16	1	-1.98616	0.0105237
Q8BS95	Golgi pH regulator OS=Mus musculus GN=Gpr89a PE=1 SV=2	Gpr89	8	1.66791	0.0105275
Q8BVZ1	Perilipin-5 OS=Mus musculus GN=Plin5 PE=1 SV=1	Plin5	8	-0.542058	0.0105409
O70318	Band 4.1-like protein 2 OS=Mus musculus GN=Epb41l2 PE=1 SV=2	Epb4.1l2; Epb41l2	20	-0.337333	0.010611
Q542K0	5'-AMP-activated protein kinase subunit beta-1 OS=Mus musculus GN=Prkab1 PE=1 SV=1	Prkab1	6	-0.542907	0.0107477
Q8CFI2	Ubiquitin-conjugating enzyme E2 R1 OS=Mus musculus GN=Cdc34 PE=1 SV=1	Cdc34	2	-0.731305	0.0107548
C5H0E8	Rap1A-retro1 OS=Mus musculus GN=Gm9392 PE=2 SV=1	Gm9392	8	-0.715	0.0108562
Q3UIT9	Proteasome subunit alpha type OS=Mus musculus GN=Psma7 PE=2 SV=1	Psma7	19	0.723033	0.0109253
O35744	Chitinase-like protein 3 OS=Mus musculus GN=Chil3 PE=1 SV=2	Chi3l3; Chil3	3	0.547118	0.0110244
A0A0N4SV40	Plasminogen activator inhibitor 1 RNA-binding protein (Fragment) OS=Mus musculus GN=Serbp1 PE=1 SV=1	0	1	-1.15131	0.0110737
Q8R5J9	PRA1 family protein 3 OS=Mus musculus GN=Arl6ip5 PE=1 SV=2	Arl6ip5	2	0.72031	0.011089
O70145	Neutrophil cytosol factor 2 OS=Mus musculus GN=Ncf2 PE=1 SV=1	Ncf2	4	0.640729	0.0112814
G3X9T8	Ceruloplasmin OS=Mus musculus GN=Cp PE=1 SV=1	Cp	1	1.29379	0.0115332
P70335-2	Isoform 2 of Rho-associated protein kinase 1 OS=Mus musculus GN=Rock1	Rock1	36	-0.549009	0.0115432
A2AJH3	Glycylpeptide N-tetradecanoyltransferase OS=Mus musculus GN=Nmt2 PE=1 SV=1	Nmt2	8	-1.07297	0.0115808
Q03963	Interferon-induced, double-stranded RNA-activated protein kinase OS=Mus musculus GN=Eif2ak2 PE=1 SV=2	Eif2ak2	10	-0.466876	0.011594
Q9CQ80	Vacuolar protein-sorting-associated protein 25 OS=Mus musculus GN=Vps25 PE=1 SV=1	Vps25	6	0.451695	0.0116996
Q8BTI8	Serine/arginine repetitive matrix protein 2 OS=Mus musculus GN=Srrm2 PE=1 SV=3	Srrm2	27	-0.378075	0.0117697
Q8BVQ5	Protein phosphatase methylesterase 1 OS=Mus musculus GN=Ppme1 PE=1 SV=5	Ppme1	8	-1.32592	0.0118592
E9PWI3	Protein Mcc OS=Mus musculus GN=Mcc PE=1 SV=1	Mcc	21	-1.26946	0.0118939
Q921L5	Conserved oligomeric Golgi complex subunit 2 OS=Mus musculus GN=Cog2 PE=1 SV=2	Cog2	9	-0.548875	0.0119328
Q67FY2	B-cell CLL/lymphoma 9-like protein OS=Mus musculus GN=Bcl9l PE=1 SV=1	Bcl9l	10	-1.18967	0.0120203
J3QP56	Acyl-protein thioesterase 1 OS=Mus musculus GN=Lypla1 PE=1 SV=1	Lypla1	6	1.43072	0.0120826
P97823-2	Isoform 2 of Acyl-protein thioesterase 1 OS=Mus musculus GN=Lypla1	0	6	1.43072	0.0120826
Q4VAB2	GPN-loop GTPase 1 OS=Mus musculus GN=Gpn1 PE=1 SV=1	Gpn1	3	-0.269954	0.0121727
Q8CAP3	Rad23a protein OS=Mus musculus GN=Rad23a PE=1 SV=1	Rad23a	8	-0.320302	0.01219
P54726	UV excision repair protein RAD23 homolog A OS=Mus musculus GN=Rad23a PE=1 SV=2	Rad23a	8	-0.320302	0.01219
P35831	Tyrosine-protein phosphatase non-receptor type 12 OS=Mus musculus GN=Ptpn12 PE=1 SV=3	Ptpn12	9	-1.03352	0.0122718
Q6ZPE2-2	Isoform 2 of Myotubularin-related protein 5 OS=Mus musculus GN=Sbf1	Sbf1	22	-0.833914	0.0122785
G5E870	E3 ubiquitin-protein ligase TRIP12 OS=Mus musculus GN=Trip12 PE=1 SV=1	Trip12	27	-0.401782	0.0123436
H3BJA3	Glutamate--cysteine ligase regulatory subunit (Fragment) OS=Mus musculus GN=Gclm PE=1 SV=1	0	7	-0.427394	0.0123465
P14106	Complement C1q subcomponent subunit B OS=Mus musculus GN=C1qb PE=1 SV=2	C1qb	1	1.45687	0.0124602
Q8CDM8	Protein FAM160B1 OS=Mus musculus GN=Fam160b1 PE=1 SV=2	Fam160b1	9	-0.543132	0.012582
P55937	Golgin subfamily A member 3 OS=Mus musculus GN=Golga3 PE=1 SV=3	Golga3	34	-0.61456	0.0125984
Q7TSC1	Protein PRRC2A OS=Mus musculus GN=Prrc2a PE=1 SV=1	Prrc2a	31	-0.286997	0.0126878
Q62186	Translocon-associated protein subunit delta OS=Mus musculus GN=Ssr4 PE=1 SV=1	Ssr4	7	0.789628	0.0127055
Q9D8L3	Signal sequence receptor, delta OS=Mus musculus GN=Ssr4 PE=1 SV=1	Ssr4	7	0.789628	0.0127055
Q8BWS5	G protein-regulated inducer of neurite outgrowth 3 OS=Mus musculus GN=Gprin3 PE=1 SV=1	Gprin3	14	-1.02956	0.012707
Q99K41	EMILIN-1 OS=Mus musculus GN=Emilin1 PE=1 SV=1	Emilin1	14	-0.707327	0.0127715
Q58E35	60S acidic ribosomal protein P1 OS=Mus musculus GN=Rplp1 PE=1 SV=1	Rplp1	3	2.2065	0.0129018
P40336	Vacuolar protein sorting-associated protein 26A OS=Mus musculus GN=Vps26a PE=1 SV=1	Vps26a	13	-0.285122	0.0129096
Q3TX70	Putative uncharacterized protein OS=Mus musculus GN=Stx6 PE=2 SV=1	Stx6	2	-1.23901	0.0130036
Q9JKK1	Syntaxin-6 OS=Mus musculus GN=Stx6 PE=1 SV=1	Stx6	2	-1.23901	0.0130036
A0A0A6YXG0	Syntaxin-6 OS=Mus musculus GN=Stx6 PE=1 SV=1	0	2	-1.23901	0.0130036
Q3UA21	Putative uncharacterized protein OS=Mus musculus GN=Stx6 PE=2 SV=1	Stx6	2	-1.23901	0.0130036
Q9JKK1-2	Isoform 2 of Syntaxin-6 OS=Mus musculus GN=Stx6	Stx6	2	-1.23901	0.0130036
A0A0G2JEP4	Leucine-rich repeat flightless-interacting protein 2 OS=Mus musculus GN=Lrrfip2 PE=1 SV=1	Lrrfip2	19	-1.03323	0.0130184
Q810A7-2	Isoform 2 of ATP-dependent RNA helicase DDX42 OS=Mus musculus GN=Ddx42	Ddx42	10	-0.815895	0.0131219
P0C8B4	Uncharacterized protein C14orf142 homolog OS=Mus musculus PE=3 SV=1	AK010878	2	-0.253154	0.0131661
Q60737	Casein kinase II subunit alpha OS=Mus musculus GN=Csnk2a1 PE=1 SV=2	Csnk2a1	4	-0.66572	0.0132538
Q62425	Cytochrome c oxidase subunit NDUFA4 OS=Mus musculus GN=Ndufa4 PE=1 SV=2	Ndufa4	3	-0.557107	0.0132632
A0A0N4SVQ1	Cytochrome c oxidase subunit NDUFA4 OS=Mus musculus GN=Ndufa4 PE=1 SV=1	0	3	-0.557107	0.0132632
Q6XMP4	Alanine--tRNA ligase, cytoplasmic OS=Mus musculus GN=Aars PE=2 SV=1	Aars	44	0.160568	0.0133856
G3X922	MCG115602 OS=Mus musculus GN=Dnajc13 PE=1 SV=1	Dnajc13	30	3.05746	0.0133954
Q8K3K8	Optineurin OS=Mus musculus GN=Optn PE=1 SV=1	Optn	20	-0.579704	0.0134536
P0C0S6	Histone H2A.Z OS=Mus musculus GN=H2afz PE=1 SV=2	H2afz	2	-1.76154	0.0135252
Q3UA95	Histone H2A OS=Mus musculus GN=H2afz PE=2 SV=1	H2afz	2	-1.76154	0.0135252
B2RVP5	Histone H2A OS=Mus musculus GN=H2afv PE=1 SV=1	H2afv	2	-1.76154	0.0135252
P35951	Low-density lipoprotein receptor OS=Mus musculus GN=Ldlr PE=1 SV=2	Ldlr	16	-0.613829	0.0135412
Q8K2D3	Enhancer of mRNA-decapping protein 3 OS=Mus musculus GN=Edc3 PE=1 SV=1	Edc3	3	-0.618431	0.0137144
Q8BX94	Oxysterol-binding protein-related protein 2 OS=Mus musculus GN=Osbpl2 PE=1 SV=1	Osbpl2	8	-0.836634	0.0137901
Q3TFU6	Histone H2A OS=Mus musculus GN=H2afz PE=2 SV=1	H2afz	1	-1.76984	0.0137911
Q8R029	Histone H2A OS=Mus musculus GN=H2afv PE=1 SV=1	H2afv	1	-1.76984	0.0137911
Q8BVY0	Ribosomal L1 domain-containing protein 1 OS=Mus musculus GN=Rsl1d1 PE=1 SV=1	Rsl1d1	8	-0.763606	0.0138544
Q9CRD0	OCIA domain-containing protein 1 OS=Mus musculus GN=Ociad1 PE=1 SV=1	Ociad1	9	-0.969976	0.013865
Q5ND34-2	Isoform 2 of WD repeat-containing protein 81 OS=Mus musculus GN=Wdr81	0	5	-1.7574	0.0138998
K4DI77	WD repeat-containing protein 81 (Fragment) OS=Mus musculus GN=Wdr81 PE=1 SV=1	0	5	-1.7574	0.0138998
P32067	Lupus La protein homolog OS=Mus musculus GN=Ssb PE=1 SV=1	Ssb	15	-0.184468	0.0139223
G3X9K3	Brefeldin A-inhibited guanine nucleotide-exchange protein 1 OS=Mus musculus GN=Arfgef1 PE=1 SV=1	Arfgef1	40	-0.959777	0.0139274
Q3UKZ1	Syndecan OS=Mus musculus GN=Sdc4 PE=2 SV=1	Sdc4	3	-1.01558	0.0139555
Q3U5S6	Syndecan OS=Mus musculus GN=Sdc4 PE=1 SV=1	Sdc4	3	-1.01558	0.0139555
Q3U8R7	Putative uncharacterized protein OS=Mus musculus GN=Ldlr PE=2 SV=1	Ldlr	11	-0.534372	0.0140255
Q8VCT0	Low density lipoprotein receptor OS=Mus musculus GN=Ldlr PE=2 SV=1	Ldlr	11	-0.534372	0.0140255
Q00PI9	Heterogeneous nuclear ribonucleoprotein U-like protein 2 OS=Mus musculus GN=Hnrnpul2 PE=1 SV=2	Hnrnpul2	29	-0.557178	0.01407
Q31188	Integral membrane protein OS=Mus musculus GN=MHC integral membrane protein PE=2 SV=1	0	2	-1.63441	0.0142121
P62071	Ras-related protein R-Ras2 OS=Mus musculus GN=Rras2 PE=1 SV=1	Rras2	6	-0.869311	0.0142711
Q8K0U4	Heat shock 70 kDa protein 12A OS=Mus musculus GN=Hspa12a PE=1 SV=1	Hspa12a	9	-0.633762	0.0142727
P97819-2	Isoform Short of 85/88 kDa calcium-independent phospholipase A2 OS=Mus musculus GN=Pla2g6	Pla2g6	9	-1.1473	0.0142882
P97819	85/88 kDa calcium-independent phospholipase A2 OS=Mus musculus GN=Pla2g6 PE=1 SV=3	Pla2g6	9	-1.1473	0.0142882
Q3UHH1	Zinc finger SWIM domain-containing protein 8 OS=Mus musculus GN=Zswim8 PE=1 SV=1	2310021P13Rik; Zswim8	14	-0.79101	0.0143199
Q3TN93	Putative uncharacterized protein OS=Mus musculus GN=Ubqln1 PE=2 SV=1	Ubqln1	7	0.514007	0.0144794
Q3T992	Putative uncharacterized protein OS=Mus musculus GN=Ubqln1 PE=2 SV=1	Ubqln1	7	0.514007	0.0144794
Q8R317-2	Isoform 2 of Ubiquilin-1 OS=Mus musculus GN=Ubqln1	Ubqln1	7	0.514007	0.0144794
Q9JJ28	Protein flightless-1 homolog OS=Mus musculus GN=Flii PE=1 SV=1	Flii	29	-0.277565	0.0145173
Q3TAQ8	Putative uncharacterized protein OS=Mus musculus GN=Bpgm PE=2 SV=1	Bpgm	4	-1.10033	0.014584
Q3TGR2	Fibrinogen beta chain OS=Mus musculus GN=Fgb PE=1 SV=1	Fgb	29	0.324143	0.0146919
A0A0R4J0N5	Programmed cell death 2, isoform CRA_b OS=Mus musculus GN=Pdcd2 PE=1 SV=1	Pdcd2	5	-0.736562	0.0147523
Q6PGF7	Exocyst complex component 8 OS=Mus musculus GN=Exoc8 PE=1 SV=1	Exoc8	12	0.052966	0.014848
P55264-2	Isoform Short of Adenosine kinase OS=Mus musculus GN=Adk	Adk	28	0.430809	0.0154625
Q52L97	Importin subunit alpha OS=Mus musculus GN=Kpna2 PE=1 SV=1	Kpna2	7	-0.873784	0.0155509
G5E902	MCG10343, isoform CRA_b OS=Mus musculus GN=Slc25a3 PE=1 SV=1	Slc25a3	6	-0.797221	0.0155794
Q52LA1	START domain containing 10 (Fragment) OS=Mus musculus GN=Stard10 PE=2 SV=1	Stard10	12	0.576472	0.0156555
Q61029	Lamina-associated polypeptide 2, isoforms beta/delta/epsilon/gamma OS=Mus musculus GN=Tmpo PE=1 SV=4	Tmpo	10	0.47386	0.0156739
Q9ERU9	E3 SUMO-protein ligase RanBP2 OS=Mus musculus GN=Ranbp2 PE=1 SV=2	Ranbp2	66	0.82637	0.0157214
Q5M9K5	NADH dehydrogenase (Ubiquinone) 1 alpha subcomplex, 12 OS=Mus musculus GN=Ndufa12 PE=2 SV=1	Ndufa12	5	-0.474137	0.0158188
Q8BM55	Transmembrane protein 214 OS=Mus musculus GN=Tmem214 PE=1 SV=1	Tmem214	13	0.550963	0.0158784
Q3U9D6	Exocyst complex component 6 OS=Mus musculus GN=Exoc6 PE=1 SV=1	Exoc6	8	-0.385875	0.0161292
Q5ND34-3	Isoform 3 of WD repeat-containing protein 81 OS=Mus musculus GN=Wdr81	Wdr81	9	-1.73678	0.0162125
Q5ND34	WD repeat-containing protein 81 OS=Mus musculus GN=Wdr81 PE=1 SV=2	Wdr81	9	-1.73678	0.0162125
E9PYG6	Protein Rasa1 OS=Mus musculus GN=Rasa1 PE=1 SV=1	Rasa1	16	-0.369152	0.0162861
Q8R123-2	Isoform 2 of FAD synthase OS=Mus musculus GN=Flad1	Flad1	6	-0.350893	0.0163184
Q9CQJ8	NADH dehydrogenase [ubiquinone] 1 beta subcomplex subunit 9 OS=Mus musculus GN=Ndufb9 PE=1 SV=3	Ndufb9	6	-0.469706	0.016358
Q9Z1X4-3	Isoform 3 of Interleukin enhancer-binding factor 3 OS=Mus musculus GN=Ilf3	Ilf3	9	-0.557716	0.0163691
Q9Z1X4	Interleukin enhancer-binding factor 3 OS=Mus musculus GN=Ilf3 PE=1 SV=2	Ilf3	9	-0.557716	0.0163691
Q45VK6	Nuclear factor 90 OS=Mus musculus GN=Ilf3 PE=2 SV=1	Ilf3	9	-0.557716	0.0163691
Q3THX4	Putative uncharacterized protein OS=Mus musculus GN=Vps45 PE=2 SV=1	Vps45	10	-1.2377	0.0163791
P54731	FAS-associated factor 1 OS=Mus musculus GN=Faf1 PE=1 SV=2	Faf1	13	-0.475156	0.0165119
Q3TUQ8	Putative uncharacterized protein OS=Mus musculus GN=Parn PE=2 SV=1	Parn	5	-0.747105	0.0165198
Q9DCX8	Iodotyrosine deiodinase 1 OS=Mus musculus GN=Iyd PE=1 SV=1	Iyd	11	-0.365392	0.0165339
Q5FW82	Interferon-induced protein with tetratricopeptide repeats 3 OS=Mus musculus GN=Ifit3 PE=1 SV=1	Ifit3	8	0.59546	0.0165771
P45591	Cofilin-2 OS=Mus musculus GN=Cfl2 PE=1 SV=1	Cfl2	8	0.782854	0.0166169
Q3UN35	Beta-1,4 N-acetylgalactosaminyltransferase 1 OS=Mus musculus GN=B4galnt1 PE=1 SV=1	B4galnt1	7	0.369725	0.0167374
P61164	Alpha-centractin OS=Mus musculus GN=Actr1a PE=1 SV=1	Actr1a	12	-0.315524	0.016794
F7BP55	Adenylate kinase 2, mitochondrial (Fragment) OS=Mus musculus GN=Ak2 PE=1 SV=1	0	2	-0.828627	0.0168336
K3W4T3	V-type proton ATPase subunit a OS=Mus musculus GN=Atp6v0a1 PE=1 SV=1	0	10	-0.508502	0.0171406
Q6NXX6	V-type proton ATPase subunit a OS=Mus musculus GN=Atp6v0a1 PE=2 SV=1	Atp6v0a1	10	-0.508502	0.0171406
O55111	Desmoglein-2 OS=Mus musculus GN=Dsg2 PE=1 SV=3	Dsg2	18	-1.1767	0.0171857
Q569Z5-2	Isoform 2 of Probable ATP-dependent RNA helicase DDX46 OS=Mus musculus GN=Ddx46	0	18	0.293591	0.0172538
A0A0J9YVH4	E3 ubiquitin-protein ligase TM129 OS=Mus musculus GN=Tmem129 PE=4 SV=1	0	1	-0.638337	0.0173197
D3Z600	Peroxisomal targeting signal 1 receptor OS=Mus musculus GN=Pex5 PE=1 SV=1	0	18	-0.413871	0.0174257
O09012	Peroxisomal targeting signal 1 receptor OS=Mus musculus GN=Pex5 PE=1 SV=2	Pex5	18	-0.413871	0.0174257
O09012-2	Isoform 2 of Peroxisomal targeting signal 1 receptor OS=Mus musculus GN=Pex5	Pex5	18	-0.413871	0.0174257
Q69ZZ6	Transmembrane and coiled-coil domains protein 1 OS=Mus musculus GN=Tmcc1 PE=1 SV=2	Tmcc1	6	-1.16386	0.017468
Q8K2V2	Tmcc1 protein (Fragment) OS=Mus musculus GN=Tmcc1 PE=2 SV=1	Tmcc1	6	-1.16386	0.017468
P31649	Sodium- and chloride-dependent GABA transporter 2 OS=Mus musculus GN=Slc6a13 PE=1 SV=1	Slc6a13	5	-1.26838	0.0175185
Q3UBI5	Putative uncharacterized protein OS=Mus musculus GN=Ncf1 PE=2 SV=1	Ncf1	7	-0.877843	0.0176302
Q3TQ70	Beta1 subnuit of GTP-binding protein OS=Mus musculus GN=Gnb1 PE=1 SV=1	Gnb1	3	-0.681747	0.0176315
P67778	Prohibitin OS=Mus musculus GN=Phb PE=1 SV=1	Phb	11	-0.392665	0.017721
Q9Z1G4-3	Isoform A1-III of V-type proton ATPase 116 kDa subunit a isoform 1 OS=Mus musculus GN=Atp6v0a1	Atp6v0a1	12	-0.510891	0.0177263
Q9Z1G4	V-type proton ATPase 116 kDa subunit a isoform 1 OS=Mus musculus GN=Atp6v0a1 PE=1 SV=3	Atp6v0a1	12	-0.510891	0.0177263
Q9Z1G4-2	Isoform A1-I of V-type proton ATPase 116 kDa subunit a isoform 1 OS=Mus musculus GN=Atp6v0a1	Atp6v0a1	12	-0.510891	0.0177263
Q810A7	ATP-dependent RNA helicase DDX42 OS=Mus musculus GN=Ddx42 PE=1 SV=3	Ddx42	15	-0.877524	0.0177694
Q9DBC3	Cap-specific mRNA (nucleoside-2'-O-)-methyltransferase 1 OS=Mus musculus GN=Cmtr1 PE=1 SV=1	Cmtr1; Ftsjd2	16	-0.538554	0.0178105
O54988-2	Isoform 2 of STE20-like serine/threonine-protein kinase OS=Mus musculus GN=Slk	Slk	37	-0.396508	0.0178144
Q9D8S3	ADP-ribosylation factor GTPase-activating protein 3 OS=Mus musculus GN=Arfgap3 PE=1 SV=2	Arfgap3	11	-2.03333	0.0178226
Q9JIA7	Sphingosine kinase 2 OS=Mus musculus GN=Sphk2 PE=1 SV=2	Sphk2	5	-0.294271	0.017917
B2RUC7	Serine-threonine kinase receptor-associated protein OS=Mus musculus GN=Strap PE=1 SV=1	Strap	14	0.58816	0.0179773
P28656	Nucleosome assembly protein 1-like 1 OS=Mus musculus GN=Nap1l1 PE=1 SV=2	Nap1l1	6	-1.14174	0.0180755
Q8BH57	WD repeat-containing protein 48 OS=Mus musculus GN=Wdr48 PE=1 SV=1	Wdr48	13	-0.842498	0.0180957
Q3TNZ1	Putative uncharacterized protein OS=Mus musculus GN=Nadk PE=2 SV=1	Nadk	4	-0.61167	0.0182662
Q6PIP5	NudC domain-containing protein 1 OS=Mus musculus GN=Nudcd1 PE=1 SV=2	Nudcd1	17	-0.75479	0.0183261
Q9JJK2	LanC-like protein 2 OS=Mus musculus GN=Lancl2 PE=1 SV=1	Lancl2	7	-0.792643	0.0183796
Q61272	Alpha-actin (Aa 40-375) (Fragment) OS=Mus musculus GN=Acta1 PE=2 SV=1	Acta1	1	-1.35195	0.0183898
Q6P2B1-2	Isoform 2 of Transportin-3 OS=Mus musculus GN=Tnpo3	Tnpo3	7	-0.631957	0.0184285
P57016	Ladinin-1 OS=Mus musculus GN=Lad1 PE=1 SV=1	Lad1	6	-1.54205	0.0184607
Q3TWI5	Putative uncharacterized protein (Fragment) OS=Mus musculus GN=Gsr PE=2 SV=1	Gsr	10	-0.475646	0.0185133
Q3UB84	Putative uncharacterized protein (Fragment) OS=Mus musculus GN=Gsr PE=2 SV=1	Gsr	10	-0.475646	0.0185133
Q3U9R7	Putative uncharacterized protein (Fragment) OS=Mus musculus GN=Gsr PE=2 SV=1	Gsr	10	-0.475646	0.0185133
Q8VD04	GRIP1-associated protein 1 OS=Mus musculus GN=Gripap1 PE=1 SV=1	Gripap1	35	-0.80061	0.0185392
Q8QZZ7	EKC/KEOPS complex subunit Tprkb OS=Mus musculus GN=Tprkb PE=1 SV=1	Tprkb	4	-0.715774	0.0187224
Q61409	cGMP-inhibited 3',5'-cyclic phosphodiesterase B OS=Mus musculus GN=Pde3b PE=1 SV=2	Pde3b	12	-0.737129	0.0190692
Q9JM93	ADP-ribosylation factor-like protein 6-interacting protein 4 OS=Mus musculus GN=Arl6ip4 PE=1 SV=1	Arl6ip4	4	-0.495362	0.0191254
Q80UW5	Serine/threonine-protein kinase MRCK gamma OS=Mus musculus GN=Cdc42bpg PE=1 SV=2	Cdc42bpg	19	-0.637626	0.0191299
Q9DCH2	Ribonuclease P protein subunit p20 OS=Mus musculus GN=Pop7 PE=2 SV=1	Pop7	2	-0.583218	0.0192796
Q7TPU5	TBC1 domain family, member 15 OS=Mus musculus GN=Tbc1d15 PE=2 SV=1	Tbc1d15	8	-0.432285	0.0193297
O54692	Centromere/kinetochore protein zw10 homolog OS=Mus musculus GN=Zw10 PE=1 SV=3	Zw10	13	-0.41979	0.0194002
A2AWT5	Nucleolar transcription factor 1 OS=Mus musculus GN=Ubtf PE=1 SV=1	Ubtf	9	-0.663915	0.0196871
B2RQC6	CAD protein OS=Mus musculus GN=Cad PE=1 SV=1	Cad	35	-0.494498	0.019691
Q80TN4	DnaJ homolog subfamily C member 16 OS=Mus musculus GN=Dnajc16 PE=1 SV=2	Dnajc16	9	-1.00982	0.0197037
P56654	Cytochrome P450 2C37 OS=Mus musculus GN=Cyp2c37 PE=1 SV=2	Cyp2c37	5	-1.08969	0.0197965
Q4VA28	Ribosomal protein L21 OS=Mus musculus GN=Rpl21 PE=2 SV=1	Rpl21	12	0.950222	0.0197966
Q9WUR2	Enoyl-CoA delta isomerase 2, mitochondrial OS=Mus musculus GN=Eci2 PE=1 SV=2	Eci2	7	-0.419952	0.0198968
Q9WUR2-2	Isoform 2 of Enoyl-CoA delta isomerase 2, mitochondrial OS=Mus musculus GN=Eci2	Eci2	7	-0.419952	0.0198968
Q3TCD4	Enoyl-CoA delta isomerase 2, mitochondrial OS=Mus musculus GN=Eci2 PE=1 SV=1	Eci2	7	-0.419952	0.0198968
Q64337	Sequestosome-1 OS=Mus musculus GN=Sqstm1 PE=1 SV=1	Sqstm1	10	-1.22738	0.0199325
Q5SWD9	Pre-rRNA-processing protein TSR1 homolog OS=Mus musculus GN=Tsr1 PE=1 SV=1	Tsr1	9	-1.24707	0.0199641
Q6ZQ08-2	Isoform 2 of CCR4-NOT transcription complex subunit 1 OS=Mus musculus GN=Cnot1	Cnot1	32	0.812084	0.019999
Q6YIY0	Gag protein OS=Mus musculus PE=2 SV=1	0	11	-0.437986	0.0200617
Q91VS8	FERM, RhoGEF and pleckstrin domain-containing protein 2 OS=Mus musculus GN=Farp2 PE=1 SV=2	Farp2	15	-1.29126	0.0200883
Q5SQG5	Prohibitin (Fragment) OS=Mus musculus GN=Phb PE=1 SV=1	Phb	8	-0.37715	0.0201963
Q91WX5	Bak1 protein OS=Mus musculus GN=Bak1 PE=1 SV=1	Bak1	2	-0.804192	0.02025
P70444	BH3-interacting domain death agonist OS=Mus musculus GN=Bid PE=1 SV=2	Bid	7	-0.606172	0.020487
Q9D8B3	Charged multivesicular body protein 4b OS=Mus musculus GN=Chmp4b PE=1 SV=2	Chmp4b	5	-0.676971	0.0205873
E9PX53	Serine/threonine-protein phosphatase 4 regulatory subunit 1 OS=Mus musculus GN=Ppp4r1 PE=1 SV=1	Ppp4r1	20	-0.695565	0.0208215
E9QPR5	Serine/threonine-protein phosphatase 4 regulatory subunit 1 OS=Mus musculus GN=Ppp4r1 PE=1 SV=1	Ppp4r1	20	-0.695565	0.0208215
Q91ZP3	Phosphatidate phosphatase LPIN1 OS=Mus musculus GN=Lpin1 PE=1 SV=1	Lpin1	8	-0.138071	0.0209431
Q91ZP3-2	Isoform 2 of Phosphatidate phosphatase LPIN1 OS=Mus musculus GN=Lpin1	0	8	-0.138071	0.0209431
Q3TNN6	Putative uncharacterized protein OS=Mus musculus GN=Capg PE=2 SV=1	Capg	4	1.08983	0.0209535
D3Z6X7	Transmembrane 9 superfamily member OS=Mus musculus GN=Tm9sf1 PE=1 SV=1	0	7	-0.643271	0.0210178
Q6ZQG1	MCG21756, isoform CRA_a (Fragment) OS=Mus musculus GN=Nup205 PE=2 SV=1	Nup205	18	-0.755683	0.0214138
Q9JHU9	Inositol-3-phosphate synthase 1 OS=Mus musculus GN=Isyna1 PE=1 SV=1	Isyna1	16	0.754109	0.0214371
Q60575	Kinesin-like protein KIF1B OS=Mus musculus GN=Kif1b PE=1 SV=2	Kif1b	33	-0.750373	0.0214792
A0A0R4J1E2	Elongation factor 1-delta OS=Mus musculus GN=Eef1d PE=1 SV=1	Eef1d	26	0.374675	0.021521
A2AJ15	Endoplasmic reticulum mannosyl-oligosaccharide 1,2-alpha-mannosidase OS=Mus musculus GN=Man1b1 PE=1 SV=1	Man1b1	12	-1.17836	0.0216058
Q00898	Alpha-1-antitrypsin 1-5 OS=Mus musculus GN=Serpina1e PE=1 SV=1	Serpina1e	3	-1.44791	0.0216551
Q6KAN1	MFLJ00316 protein (Fragment) OS=Mus musculus GN=Gbp7 PE=2 SV=1	Gbp7	10	-0.574115	0.0217315
Q8BWE0	Putative uncharacterized protein (Fragment) OS=Mus musculus GN=Card6 PE=2 SV=1	Card6	13	-0.823123	0.0218307
E9PWH2	Protein Card6 OS=Mus musculus GN=Card6 PE=1 SV=1	Card6	13	-0.823123	0.0218307
P25976	Nucleolar transcription factor 1 OS=Mus musculus GN=Ubtf PE=1 SV=1	Ubtf	16	-0.318559	0.021847
P21550	Beta-enolase OS=Mus musculus GN=Eno3 PE=1 SV=3	Eno3	6	0.0238601	0.0219561
P70452	Syntaxin-4 OS=Mus musculus GN=Stx4 PE=1 SV=1	Stx4a	6	-0.608064	0.0219562
Q8BVA2	Transmembrane protein 222 OS=Mus musculus GN=Tmem222 PE=1 SV=1	Tmem222	2	-0.547766	0.0222026
P16056	Hepatocyte growth factor receptor OS=Mus musculus GN=Met PE=1 SV=1	Met	15	-1.4485	0.0222581
A4FUV9	Trim65 protein (Fragment) OS=Mus musculus GN=Trim65 PE=2 SV=1	Trim65	7	-1.02877	0.0223326
Q8BFW4	Tripartite motif-containing protein 65 OS=Mus musculus GN=Trim65 PE=1 SV=1	Trim65	7	-1.02877	0.0223326
A4FUW0	Trim65 protein (Fragment) OS=Mus musculus GN=Trim65 PE=2 SV=1	Trim65	7	-1.02877	0.0223326
Q9CR95	Adaptin ear-binding coat-associated protein 1 OS=Mus musculus GN=Necap1 PE=1 SV=2	Necap1	6	-0.857153	0.0223526
Q4FK28	Ada protein OS=Mus musculus GN=Ada PE=1 SV=1	Ada	9	-0.760181	0.0223615
Q8R180	ERO1-like protein alpha OS=Mus musculus GN=Ero1a PE=1 SV=2	Ero1l	16	-0.494473	0.0224067
Q9Z321	DNA topoisomerase 3-beta-1 OS=Mus musculus GN=Top3b PE=1 SV=1	Top3b	7	-0.59835	0.0224687
Q8BZA9	Fructose-2,6-bisphosphatase TIGAR OS=Mus musculus GN=Tigar PE=1 SV=1	9630033F20Rik; Tigar	5	-1.31109	0.0224857
S4R257	Glyceraldehyde-3-phosphate dehydrogenase (Fragment) OS=Mus musculus GN=Gapdh PE=1 SV=1	0	1	-2.58689	0.0226025
Q8BHG1	Nardilysin OS=Mus musculus GN=Nrdc PE=1 SV=1	Nrd1	27	-0.660822	0.0227565
Q01339	Beta-2-glycoprotein 1 OS=Mus musculus GN=Apoh PE=1 SV=1	Apoh	10	-0.934908	0.0227965
P61327	Protein mago nashi homolog OS=Mus musculus GN=Magoh PE=2 SV=1	Magoh	7	-1.51855	0.0228038
Q8CBW3	Abl interactor 1 OS=Mus musculus GN=Abi1 PE=1 SV=3	Abi1	7	-0.308169	0.0229007
Q8C0Z1	Protein FAM234A OS=Mus musculus GN=Fam234a PE=1 SV=1	Itfg3; Fam234a	7	-1.69592	0.0229655
Q9D2E2	Target of EGR1 protein 1 OS=Mus musculus GN=Toe1 PE=1 SV=1	Toe1	6	-0.705054	0.0230245
A0A0D2X7Z2	Protein-lysine N-methyltransferase N6amt2 OS=Mus musculus GN=Eef1akmt1 PE=1 SV=1	N6amt2; Eef1akmt1	2	-0.464804	0.0231592
Q9CY45	Protein-lysine N-methyltransferase N6amt2 OS=Mus musculus GN=N6amt2 PE=1 SV=1	N6amt2; Eef1akmt1	2	-0.464804	0.0231592
Q3TIY5	Putative uncharacterized protein OS=Mus musculus GN=Pkp2 PE=2 SV=1	Pkp2	17	-1.38154	0.0232058
Q05CG5	Pja1 protein OS=Mus musculus GN=Pja1 PE=2 SV=1	Pja1	10	-0.633879	0.0232143
Q8K0V4	CCR4-NOT transcription complex subunit 3 OS=Mus musculus GN=Cnot3 PE=1 SV=1	Cnot3	9	-0.367608	0.0233514
Q80YV4-2	Isoform 2 of Pantothenate kinase 4 OS=Mus musculus GN=Pank4	Pank4	11	-1.00361	0.0233669
Q9CZV8-3	Isoform 3 of F-box/LRR-repeat protein 20 OS=Mus musculus GN=Fbxl20	Fbxl20	5	-0.5546	0.0234331
Q64337-2	Isoform 2 of Sequestosome-1 OS=Mus musculus GN=Sqstm1	Sqstm1	13	-1.21192	0.0236784
Q8VDM6	Heterogeneous nuclear ribonucleoprotein U-like protein 1 OS=Mus musculus GN=Hnrnpul1 PE=1 SV=1	Hnrnpul1	24	-0.537781	0.0236907
Q8BKX6	Serine/threonine-protein kinase SMG1 OS=Mus musculus GN=Smg1 PE=1 SV=3	Smg1	26	-1.13252	0.0237252
Q9JMG3-2	Isoform 2 of Transmembrane and ubiquitin-like domain-containing protein 1 OS=Mus musculus GN=Tmub1	0	3	-0.507793	0.0237655
D3Z108	Transmembrane and ubiquitin-like domain-containing protein 1 (Fragment) OS=Mus musculus GN=Tmub1 PE=1 SV=7	0	3	-0.507793	0.0237655
E9QN77	Transmembrane and ubiquitin-like domain-containing protein 1 OS=Mus musculus GN=Tmub1 PE=1 SV=1	0	3	-0.507793	0.0237655
Q9JMG3	Transmembrane and ubiquitin-like domain-containing protein 1 OS=Mus musculus GN=Tmub1 PE=1 SV=1	Tmub1	3	-0.507793	0.0237655
B2RY56	RNA-binding protein 25 OS=Mus musculus GN=Rbm25 PE=1 SV=2	Rbm25	22	-0.642427	0.0241832
P53566-5	Isoform 4 of CCAAT/enhancer-binding protein alpha OS=Mus musculus GN=Cebpa	Cebpa	2	-0.773593	0.0242868
P53566-3	Isoform 2 of CCAAT/enhancer-binding protein alpha OS=Mus musculus GN=Cebpa	Cebpa	2	-0.773593	0.0242868
Q0VBL3	Protein Rbm15 OS=Mus musculus GN=Rbm15 PE=1 SV=1	Rbm15	9	-1.01588	0.0242877
Q7TMS5	ATP-binding cassette sub-family G member 2 OS=Mus musculus GN=Abcg2 PE=1 SV=1	Abcg2	10	-1.08243	0.024349
Q8VHE0	Translocation protein SEC63 homolog OS=Mus musculus GN=Sec63 PE=1 SV=4	Sec63	19	-0.35554	0.024416
Q06138	Calcium-binding protein 39 OS=Mus musculus GN=Cab39 PE=1 SV=2	Cab39	15	-0.690867	0.0244411
P28661-2	Isoform 2 of Septin-4 OS=Mus musculus GN=Sept4	42617	8	-0.475395	0.0245901
P28661	Septin-4 OS=Mus musculus GN=Sept4 PE=1 SV=1	42617	8	-0.475395	0.0245901
Q80YV4	Pantothenate kinase 4 OS=Mus musculus GN=Pank4 PE=1 SV=2	Pank4	13	-0.90503	0.0247355
Q9CQ19	Myosin regulatory light polypeptide 9 OS=Mus musculus GN=Myl9 PE=1 SV=3	Myl9	2	-0.2542	0.0247451
Q6ZWY3	40S ribosomal protein S27-like OS=Mus musculus GN=Rps27l PE=1 SV=3	Rps27l	1	-0.785951	0.0249476
D3YYB0	40S ribosomal protein S27 OS=Mus musculus GN=Rps27l PE=1 SV=1	Rps27l	1	-0.785951	0.0249476
D6RH49	40S ribosomal protein S27 OS=Mus musculus GN=Rps27l PE=1 SV=1	0	1	-0.785951	0.0249476
Q3TDD9	Protein phosphatase 1 regulatory subunit 21 OS=Mus musculus GN=Ppp1r21 PE=1 SV=2	Klraq1; Ppp1r21	23	-1.03198	0.02517
Q8CHG3	GRIP and coiled-coil domain-containing protein 2 OS=Mus musculus GN=Gcc2 PE=1 SV=2	Gcc2	47	-1.56337	0.0252973
Q8BH69	Selenide, water dikinase 1 OS=Mus musculus GN=Sephs1 PE=1 SV=1	Sephs1	6	0.806783	0.0254779
Q3TIU4	2',5'-phosphodiesterase 12 OS=Mus musculus GN=Pde12 PE=1 SV=2	Pde12	7	1.19196	0.0258032
P02798	Metallothionein-2 OS=Mus musculus GN=Mt2 PE=1 SV=2	Mt2	6	1.65278	0.0261208
Q9CVI1	Putative uncharacterized protein (Fragment) OS=Mus musculus GN=Nqo2 PE=2 SV=1	Nqo2	10	-0.218325	0.0261749
Q3URD3-2	Isoform 2 of Sarcolemmal membrane-associated protein OS=Mus musculus GN=Slmap	Slmap	24	-0.600745	0.0262218
Q3URD3	Sarcolemmal membrane-associated protein OS=Mus musculus GN=Slmap PE=1 SV=2	Slmap	24	-0.600745	0.0262218
E9Q0S6	Protein Tns1 OS=Mus musculus GN=Tns1 PE=1 SV=1	Tns1	34	-0.690742	0.0262834
Q9JLV5	Cullin-3 OS=Mus musculus GN=Cul3 PE=1 SV=1	Cul3	27	-0.806775	0.0263708
E9Q174	Unconventional myosin-VI OS=Mus musculus GN=Myo6 PE=1 SV=1	0	1	-0.798465	0.0265047
Q80ZK9	WD and tetratricopeptide repeats protein 1 OS=Mus musculus GN=Wdtc1 PE=1 SV=1	Wdtc1	10	-0.631308	0.0265308
A6H5Y3	Methionine synthase OS=Mus musculus GN=Mtr PE=1 SV=1	Mtr	15	-0.30497	0.0266588
Q544T7	alpha-1,2-Mannosidase OS=Mus musculus GN=Man1a PE=1 SV=1	Man1a	17	-1.18867	0.0268456
B2RPS6	AP-4 complex accessory subunit tepsin OS=Mus musculus GN=Enthd2 PE=1 SV=1	Enthd2	3	-0.594245	0.0271958
B1AXJ1	AP-4 complex accessory subunit tepsin OS=Mus musculus GN=Enthd2 PE=1 SV=1	Enthd2	2	-0.594245	0.0271958
Q3TJ01	tRNA-splicing ligase RtcB homolog OS=Mus musculus GN=Rtcb PE=2 SV=1	D10Wsu52e; Rtcb	9	0.259602	0.0272305
Q99KF1	Transmembrane emp24 domain-containing protein 9 OS=Mus musculus GN=Tmed9 PE=1 SV=2	Tmed9	18	0.469329	0.0272652
B2RY15	Tln2 protein OS=Mus musculus GN=Tln2 PE=2 SV=1	Tln2	25	-0.786308	0.0272686
Q0WXI6	MHC class I like protein GS9 (Fragment) OS=Mus musculus GN=H2-Q4 PE=2 SV=1	H2-Q4	3	-0.769036	0.0272854
Q8VCZ9	Probable proline dehydrogenase 2 OS=Mus musculus GN=Prodh2 PE=1 SV=1	Prodh2	5	-0.663536	0.0273149
Q6ZQ88	Lysine-specific histone demethylase 1A OS=Mus musculus GN=Kdm1a PE=1 SV=2	Kdm1a	10	-1.32694	0.0273264
Q8VEK0	Cell cycle control protein 50A OS=Mus musculus GN=Tmem30a PE=1 SV=1	Tmem30a	10	-0.634862	0.0275165
G3UZT2	Selenium-binding protein 2 (Fragment) OS=Mus musculus GN=Selenbp2 PE=1 SV=1	0	1	-1.09339	0.0276922
Q60770	Syntaxin-binding protein 3 OS=Mus musculus GN=Stxbp3 PE=1 SV=1	Stxbp3a; Stxbp3	10	-1.16731	0.0277616
Q99NH0	Ankyrin repeat domain-containing protein 17 OS=Mus musculus GN=Ankrd17 PE=1 SV=2	Ankrd17	11	0.663686	0.0278132
O88668	Protein CREG1 OS=Mus musculus GN=Creg1 PE=1 SV=1	Creg1	4	-0.69829	0.0278174
Q3UNY8	Putative uncharacterized protein OS=Mus musculus GN=Ghr PE=2 SV=1	Ghr	5	-0.51027	0.0278275
Q80Y55	BSD domain-containing protein 1 OS=Mus musculus GN=Bsdc1 PE=1 SV=1	Bsdc1	9	0.630568	0.0280209
Q9CQV4	Protein FAM134C OS=Mus musculus GN=Fam134c PE=1 SV=1	Fam134c	4	-0.547429	0.0280378
Q9CX86	Heterogeneous nuclear ribonucleoprotein A0 OS=Mus musculus GN=Hnrnpa0 PE=1 SV=1	Hnrnpa0	7	0.0489385	0.0280865
E9PUM4	Talin-2 OS=Mus musculus GN=Tln2 PE=1 SV=1	Tln2	33	-0.796341	0.0285279
Q5SSW2	Proteasome activator complex subunit 4 OS=Mus musculus GN=Psme4 PE=1 SV=1	Psme4	25	-1.09192	0.028536
Q6P9R2	Serine/threonine-protein kinase OSR1 OS=Mus musculus GN=Oxsr1 PE=1 SV=1	Oxsr1	12	-0.170267	0.0286264
A2AUP5	6-phosphofructo-2-kinase/fructose-2, 6-biphosphatase 3 splice variant 3 OS=Mus musculus GN=Pfkfb3 PE=1 SV=2	Pfkfb3	7	-0.734412	0.0286312
A7UAK8	6-phosphofructo-2-kinase/fructose-2, 6-biphosphatase 3 splice variant 5 OS=Mus musculus GN=Pfkfb3 PE=1 SV=1	Pfkfb3	9	-0.756979	0.0286961
Q8BGW1	Alpha-ketoglutarate-dependent dioxygenase FTO OS=Mus musculus GN=Fto PE=1 SV=1	Fto	7	-0.238595	0.0287759
O08677	Kininogen-1 OS=Mus musculus GN=Kng1 PE=1 SV=1	Kng1	10	0.635108	0.0287946
Q569Z5	Probable ATP-dependent RNA helicase DDX46 OS=Mus musculus GN=Ddx46 PE=1 SV=2	Ddx46	13	0.516838	0.0288381
A0A0R4J093	UMP-CMP kinase OS=Mus musculus GN=Cmpk1 PE=1 SV=1	Cmpk1	9	-0.652071	0.0289674
Q03145	Ephrin type-A receptor 2 OS=Mus musculus GN=Epha2 PE=1 SV=3	Epha2	9	0.0115175	0.029427
Q8BFZ9	Erlin-2 OS=Mus musculus GN=Erlin2 PE=1 SV=1	Erlin2	9	0.306653	0.0295107
Q3UPU8	Putative uncharacterized protein OS=Mus musculus GN=Acaa1a PE=2 SV=1	Acaa1a	21	-0.741932	0.0295926
Q9CXF4	TBC1 domain family member 15 OS=Mus musculus GN=Tbc1d15 PE=1 SV=1	Tbc1d15	16	-0.603322	0.0297769
A6H630	Protein-glutamate O-methyltransferase OS=Mus musculus GN=Armt1 PE=1 SV=1	1700052N19Rik; Armt1	7	-0.383894	0.0298125
A0A087WQM0	Protein Tns1 OS=Mus musculus GN=Tns1 PE=1 SV=1	0	20	-1.148	0.029849
A0A087WQS0	Protein Tns1 OS=Mus musculus GN=Tns1 PE=1 SV=1	Tns1	20	-1.148	0.029849
Q3TWM9	Putative uncharacterized protein (Fragment) OS=Mus musculus GN=Psap PE=2 SV=1	Psap	5	-1.01137	0.0298754
Q3TID4	Putative uncharacterized protein OS=Mus musculus GN=Psap PE=2 SV=1	Psap	5	-1.01137	0.0298754
O55229	Choline/ethanolamine kinase OS=Mus musculus GN=Chkb PE=1 SV=3	Chkb	9	-0.570457	0.0298857
Q8CAS9	Poly [ADP-ribose] polymerase 9 OS=Mus musculus GN=Parp9 PE=1 SV=2	Parp9	17	-0.689844	0.0301004
Q925E7	Serine/threonine-protein phosphatase 2A 55 kDa regulatory subunit B delta isoform OS=Mus musculus GN=Ppp2r2d PE=1 SV=1	Ppp2r2d	5	-0.900919	0.0307701
D3YU12	NmrA-like family domain-containing protein 1 OS=Mus musculus GN=Nmral1 PE=1 SV=1	Nmral1	8	0.436818	0.0309448
Q3TPX4	Exocyst complex component 5 OS=Mus musculus GN=Exoc5 PE=1 SV=2	Exoc5	10	-0.303569	0.0309588
Q3TM70	EH domain-containing protein 4 OS=Mus musculus GN=Ehd4 PE=1 SV=1	Ehd4	9	-1.39598	0.0311267
Q8VDP4	Cell cycle and apoptosis regulator protein 2 OS=Mus musculus GN=Ccar2 PE=1 SV=2	2610301G19Rik; Ccar2	19	-0.384424	0.0314288
Q8BYC6	Serine/threonine-protein kinase TAO3 OS=Mus musculus GN=Taok3 PE=1 SV=2	Taok3	22	-0.974916	0.0316857
Q1ERP8-3	Isoform 3 of CMRF35-like molecule 9 OS=Mus musculus GN=Cd300lg	Cd300lg	8	-0.719676	0.0317378
Q1ERP8-5	Isoform 5 of CMRF35-like molecule 9 OS=Mus musculus GN=Cd300lg	Cd300lg	8	-0.719676	0.0317378
Q1ERP8-2	Isoform 2 of CMRF35-like molecule 9 OS=Mus musculus GN=Cd300lg	Cd300lg	8	-0.719676	0.0317378
Q1ERP8	CMRF35-like molecule 9 OS=Mus musculus GN=Cd300lg PE=1 SV=1	Cd300lg	6	-0.719676	0.0317378
B1ASK8	Ubiquitin-conjugating enzyme E2 J2 OS=Mus musculus GN=Ube2j2 PE=1 SV=1	Ube2j2	1	-0.55272	0.0318821
B0QZM1	Ubiquitin-conjugating enzyme E2 J2 OS=Mus musculus GN=Ube2j2 PE=1 SV=1	Ube2j2	1	-0.55272	0.0318821
Q6P073	Ubiquitin-conjugating enzyme E2 J2 OS=Mus musculus GN=Ube2j2 PE=1 SV=1	Ube2j2	1	-0.55272	0.0318821
P59764	Dedicator of cytokinesis protein 4 OS=Mus musculus GN=Dock4 PE=1 SV=1	Dock4	32	-1.1098	0.0320404
P03953-2	Isoform 2 of Complement factor D OS=Mus musculus GN=Cfd	Cfd	8	0.514813	0.0324939
Q3UP47	Complement factor D (Adipsin) OS=Mus musculus GN=Cfd PE=2 SV=1	Cfd	8	0.514813	0.0324939
P61079	Ubiquitin-conjugating enzyme E2 D3 OS=Mus musculus GN=Ube2d3 PE=1 SV=1	Ube2d3	5	-0.342746	0.0325324
Q3U5V6	Putative uncharacterized protein OS=Mus musculus GN=Ube2d3 PE=2 SV=1	Ube2d3	5	-0.342746	0.0325324
Q9D1S1	Putative uncharacterized protein OS=Mus musculus GN=Ube2d3 PE=2 SV=1	Ube2d3	5	-0.342746	0.0325324
Q3UKJ7	WD40 repeat-containing protein SMU1 OS=Mus musculus GN=Smu1 PE=2 SV=2	Smu1	9	0.130596	0.0325608
P29595	NEDD8 OS=Mus musculus GN=Nedd8 PE=1 SV=2	Nedd8	4	-0.83582	0.0326903
Q3UVN0	Putative uncharacterized protein OS=Mus musculus GN=Ddx39 PE=2 SV=1	Ddx39	6	0.223163	0.032718
O89106	Bis(5'-adenosyl)-triphosphatase OS=Mus musculus GN=Fhit PE=1 SV=3	Fhit	3	-0.430869	0.0329856
Q8BGQ7	Alanine--tRNA ligase, cytoplasmic OS=Mus musculus GN=Aars PE=1 SV=1	Aars	50	0.148391	0.0330106
Q8BGT6	MICAL-like protein 1 OS=Mus musculus GN=Micall1 PE=1 SV=3	Micall1	11	0.892043	0.0333821
Q9Z1R4	Uncharacterized protein C6orf47 homolog OS=Mus musculus GN=D17h6s53e PE=1 SV=1	D17H6S53E	3	0.482526	0.0335406
O89016	ATP-binding cassette sub-family D member 4 OS=Mus musculus GN=Abcd4 PE=1 SV=2	Abcd4	7	-0.693539	0.0335811
Q80U95	Ubiquitin-protein ligase E3C OS=Mus musculus GN=Ube3c PE=1 SV=2	Ube3c	14	-1.56104	0.0336293
Q8K1I3	Secreted phosphoprotein 24 OS=Mus musculus GN=Spp2 PE=1 SV=2	Spp2	2	-1.25198	0.0337353
Q711L0	Secreted phosphoprotein 24 OS=Mus musculus GN=Spp2 PE=2 SV=1	Spp2	2	-1.25198	0.0337353
P30999	Catenin delta-1 OS=Mus musculus GN=Ctnnd1 PE=1 SV=2	Ctnnd1	15	-0.930306	0.0337872
P62984	Ubiquitin-60S ribosomal protein L40 OS=Mus musculus GN=Uba52 PE=1 SV=2	Uba52; Gm11808	5	0.857149	0.0337952
Q9WU40-2	Isoform 2 of Inner nuclear membrane protein Man1 OS=Mus musculus GN=Lemd3	0	9	-1.05335	0.0340769
Q8BGW2	WW domain binding protein 1-like OS=Mus musculus GN=Wbp1l PE=2 SV=1	D19Wsu162e; Wbp1l	3	-0.843977	0.0342688
Q8BGW2-4	Isoform 4 of WW domain binding protein 1-like OS=Mus musculus GN=Wbp1l	D19Wsu162e; Wbp1l	3	-0.843977	0.0342688
Q8BGW2-3	Isoform 3 of WW domain binding protein 1-like OS=Mus musculus GN=Wbp1l	D19Wsu162e; Wbp1l	3	-0.843977	0.0342688
P14206	40S ribosomal protein SA OS=Mus musculus GN=Rpsa PE=1 SV=4	Rpsa; LOC100045332; LOC100505031; LOC102642689	17	-0.270416	0.0342789
Q3TNR7	Putative uncharacterized protein OS=Mus musculus GN=Bcl2l13 PE=2 SV=1	Bcl2l13	5	-0.841062	0.034287
Q3UGC5	Putative uncharacterized protein OS=Mus musculus GN=Bcl2l13 PE=2 SV=1	Bcl2l13	5	-0.841062	0.034287
Q3UPU3	Putative uncharacterized protein OS=Mus musculus GN=Ubr2 PE=2 SV=1	Ubr2	18	-0.637026	0.0343273
B0R030	Synaptosomal-associated protein (Fragment) OS=Mus musculus GN=Snap23 PE=1 SV=7	Snap23	4	-1.4566	0.0345862
Q03141-2	Isoform 2 of MAP/microtubule affinity-regulating kinase 3 OS=Mus musculus GN=Mark3	Mark3	4	-2.07289	0.0346388
Q03141-3	Isoform 3 of MAP/microtubule affinity-regulating kinase 3 OS=Mus musculus GN=Mark3	Mark3	4	-2.07289	0.0346388
O88351	Inhibitor of nuclear factor kappa-B kinase subunit beta OS=Mus musculus GN=Ikbkb PE=1 SV=1	Ikbkb	17	-0.225508	0.0347229
Q9DCJ5	NADH dehydrogenase [ubiquinone] 1 alpha subcomplex subunit 8 OS=Mus musculus GN=Ndufa8 PE=1 SV=3	Ndufa8	3	1.36846	0.0348987
P51125-6	Isoform 6 of Calpastatin OS=Mus musculus GN=Cast	Cast	24	-0.590685	0.0349385
P51125-2	Isoform 2 of Calpastatin OS=Mus musculus GN=Cast	Cast	24	-0.590685	0.0349385
Q9WTU6	Mitogen-activated protein kinase 9 OS=Mus musculus GN=Mapk9 PE=1 SV=2	Mapk9	7	-0.458453	0.034951
Q9QUJ7	Long-chain-fatty-acid--CoA ligase 4 OS=Mus musculus GN=Acsl4 PE=1 SV=2	Acsl4	10	-0.602667	0.0350103
Q9Z2X2	26S proteasome non-ATPase regulatory subunit 10 OS=Mus musculus GN=Psmd10 PE=1 SV=3	Psmd10	2	-0.801167	0.0350295
Q3U1N0	Coronin OS=Mus musculus GN=Coro1a PE=1 SV=1	Coro1a	8	-1.112	0.0350338
D3YTU2	Prolyl 3-hydroxylase OGFOD1 OS=Mus musculus GN=Ogfod1 PE=1 SV=1	0	5	-0.407732	0.0351644
P43025	Tetranectin OS=Mus musculus GN=Clec3b PE=1 SV=2	Clec3b	4	-1.42648	0.035599
Q8CFZ6	C-type lectin domain family 3, member b OS=Mus musculus GN=Clec3b PE=1 SV=1	Clec3b	4	-1.42648	0.035599
E9Q3L2	Phosphatidylinositol 4-kinase alpha OS=Mus musculus GN=Pi4ka PE=1 SV=2	Pi4ka	30	-0.674515	0.0358276
Q5NCK8	Mitogen-activated protein kinase OS=Mus musculus GN=Mapk9 PE=2 SV=1	Mapk9	6	-0.460678	0.035864
Q8BJY1	26S proteasome non-ATPase regulatory subunit 5 OS=Mus musculus GN=Psmd5 PE=1 SV=4	Psmd5	15	0.310406	0.035923
P08103	Tyrosine-protein kinase HCK OS=Mus musculus GN=Hck PE=1 SV=4	Hck	6	-0.598362	0.0360716
P08103-2	Isoform 2 of Tyrosine-protein kinase HCK OS=Mus musculus GN=Hck	Hck	6	-0.598362	0.0360716
Q8C7X2	ER membrane protein complex subunit 1 OS=Mus musculus GN=Emc1 PE=1 SV=1	Emc1	19	-0.547497	0.0361315
Q8C7X2-2	Isoform 2 of ER membrane protein complex subunit 1 OS=Mus musculus GN=Emc1	Emc1	19	-0.547497	0.0361315
Q62077	1-phosphatidylinositol 4,5-bisphosphate phosphodiesterase gamma-1 OS=Mus musculus GN=Plcg1 PE=1 SV=2	Plcg1	24	-0.594893	0.0361973
Q9QWR8	Alpha-N-acetylgalactosaminidase OS=Mus musculus GN=Naga PE=1 SV=2	Naga	8	-0.996264	0.0363512
Q3U6T2	Putative uncharacterized protein OS=Mus musculus GN=Naga PE=2 SV=1	Naga	8	-0.996264	0.0363512
Q9Z2Z6	Mitochondrial carnitine/acylcarnitine carrier protein OS=Mus musculus GN=Slc25a20 PE=1 SV=1	Slc25a20	7	-0.936478	0.0368996
Q7TPW6	Solute carrier family 25 (Mitochondrial carnitine/acylcarnitine translocase), member 20 OS=Mus musculus GN=Slc25a20 PE=2 SV=1	Slc25a20	7	-0.936478	0.0368996
Q80TQ2	Ubiquitin carboxyl-terminal hydrolase CYLD OS=Mus musculus GN=Cyld PE=1 SV=2	Cyld	10	-0.943451	0.0370713
Q80TQ2-2	Isoform 1 of Ubiquitin carboxyl-terminal hydrolase CYLD OS=Mus musculus GN=Cyld	Cyld	10	-0.943451	0.0370713
B8JKU3	DENN domain-containing protein 5B (Fragment) OS=Mus musculus GN=Dennd5b PE=1 SV=1	Dennd5b	4	1.06531	0.0371158
Q5SVR0-2	Isoform 2 of TBC1 domain family member 9B OS=Mus musculus GN=Tbc1d9b	Tbc1d9b	26	-0.322267	0.0375412
Q6A029	MKIAA0639 protein (Fragment) OS=Mus musculus GN=Kif13b PE=2 SV=1	Kif13b	1	-0.560792	0.0376584
O55222	Integrin-linked protein kinase OS=Mus musculus GN=Ilk PE=1 SV=2	Ilk	12	-0.916691	0.037668
Q6ZWV7	60S ribosomal protein L35 OS=Mus musculus GN=Rpl35 PE=1 SV=1	Rpl35	8	1.02811	0.037719
Q9CZX0	Elongator complex protein 3 OS=Mus musculus GN=Elp3 PE=1 SV=1	Elp3	9	-1.06311	0.0379692
Q9CZX0-2	Isoform 2 of Elongator complex protein 3 OS=Mus musculus GN=Elp3	Elp3	9	-1.06311	0.0379692
Q8CI75	DIS3-like exonuclease 2 OS=Mus musculus GN=Dis3l2 PE=1 SV=1	Dis3l2	12	-0.444111	0.0380996
Q8CI75-2	Isoform 2 of DIS3-like exonuclease 2 OS=Mus musculus GN=Dis3l2	Dis3l2	12	-0.444111	0.0380996
Q8K297	Procollagen galactosyltransferase 1 OS=Mus musculus GN=Colgalt1 PE=1 SV=2	Glt25d1; Colgalt1	11	-0.403807	0.0383095
B2ZRS7	Depdc6-003 OS=Mus musculus GN=Deptor PE=4 SV=1	Deptor	10	-0.887449	0.0385391
Q570Y9-3	Isoform 3 of DEP domain-containing mTOR-interacting protein OS=Mus musculus GN=Deptor	0	10	-0.887449	0.0385391
B2ZRS3	Depdc6-001 OS=Mus musculus GN=Deptor PE=4 SV=1	Deptor	10	-0.887449	0.0385391
P49222	Erythrocyte membrane protein band 4.2 OS=Mus musculus GN=Epb42 PE=1 SV=3	Epb4.2; Epb42	8	-0.887518	0.0390137
Q9D0M3-2	Isoform 2 of Cytochrome c1, heme protein, mitochondrial OS=Mus musculus GN=Cyc1	Cyc1	5	-0.792104	0.0393802
Q9D0M3	Cytochrome c1, heme protein, mitochondrial OS=Mus musculus GN=Cyc1 PE=1 SV=1	Cyc1	5	-0.792104	0.0393802
F8WHP5	Phospholipase DDHD1 OS=Mus musculus GN=Ddhd1 PE=1 SV=1	Ddhd1	7	-0.578447	0.0393807
Q99KP6-3	Isoform 3 of Pre-mRNA-processing factor 19 OS=Mus musculus GN=Prpf19	Prpf19	5	0.770685	0.0396366
P28651	Carbonic anhydrase-related protein OS=Mus musculus GN=Ca8 PE=1 SV=5	Car8	4	-0.636482	0.0397812
O88738-3	Isoform 3 of Baculoviral IAP repeat-containing protein 6 OS=Mus musculus GN=Birc6	0	29	0.589943	0.0400818
O88738-2	Isoform 2 of Baculoviral IAP repeat-containing protein 6 OS=Mus musculus GN=Birc6	Birc6	29	0.589943	0.0400818
Q9D7S9	Charged multivesicular body protein 5 OS=Mus musculus GN=Chmp5 PE=1 SV=1	Chmp5	7	-0.362902	0.0401918
Q9EPC1	Alpha-parvin OS=Mus musculus GN=Parva PE=1 SV=1	Parva	13	-0.449552	0.0405669
Q8R2Y0-2	Isoform 2 of Monoacylglycerol lipase ABHD6 OS=Mus musculus GN=Abhd6	Abhd6	5	-0.659843	0.0406422
Q8R2Y0	Monoacylglycerol lipase ABHD6 OS=Mus musculus GN=Abhd6 PE=1 SV=1	Abhd6	5	-0.659843	0.0406422
Q3UD67	Alanine--tRNA ligase, cytoplasmic OS=Mus musculus GN=Aars PE=2 SV=1	Aars	40	0.143943	0.0408427
Q80TH2-1	Isoform 1 of Protein LAP2 OS=Mus musculus GN=Erbb2ip	Erbb2ip	24	-1.66756	0.0410168
Q9QXK3-4	Isoform 4 of Coatomer subunit gamma-2 OS=Mus musculus GN=Copg2	Copg2	12	-0.444095	0.0411283
Q3TLH4	Protein PRRC2C OS=Mus musculus GN=Prrc2c PE=1 SV=3	Prrc2c	72	-0.570876	0.0413005
Q2TPA8	Hydroxysteroid dehydrogenase-like protein 2 OS=Mus musculus GN=Hsdl2 PE=1 SV=1	Hsdl2	11	-0.429208	0.04139
A0A140LHL5	NAD-dependent protein deacetylase sirtuin-2 OS=Mus musculus GN=Sirt2 PE=1 SV=1	0	11	-1.92759	0.0415614
Q3UJK6	Putative uncharacterized protein OS=Mus musculus GN=Sirt2 PE=2 SV=1	Sirt2	11	-1.92759	0.0415614
P59017	Bcl-2-like protein 13 OS=Mus musculus GN=Bcl2l13 PE=1 SV=2	Bcl2l13	6	-0.812053	0.0415644
Q6DG52	Protein Churchill OS=Mus musculus GN=Churc1 PE=3 SV=1	Churc1	2	-1.28538	0.0423837
B9EI38	RALBP1 associated Eps domain containing protein 2 OS=Mus musculus GN=Reps2 PE=1 SV=1	Reps2	7	-1.07414	0.0425179
A2AFI8	RalBP1-associated Eps domain-containing protein 2 OS=Mus musculus GN=Reps2 PE=1 SV=1	Reps2	7	-1.07414	0.0425179
Q9DBC7	cAMP-dependent protein kinase type I-alpha regulatory subunit OS=Mus musculus GN=Prkar1a PE=1 SV=3	Prkar1a	20	-0.337941	0.0429889
Q5U5M8	Biogenesis of lysosome-related organelles complex 1 subunit 3 OS=Mus musculus GN=Bloc1s3 PE=1 SV=1	Bloc1s3	5	-0.855304	0.0430628
Q3UJQ2	Putative uncharacterized protein (Fragment) OS=Mus musculus GN=Hmgcs1 PE=2 SV=1	Hmgcs1	2	-0.494361	0.0431419
Q3UYL0	Putative uncharacterized protein (Fragment) OS=Mus musculus GN=Ak4 PE=2 SV=1	Ak4	5	-0.654408	0.0433542
Q3TTN3	Putative uncharacterized protein OS=Mus musculus GN=Vdac3 PE=2 SV=1	Vdac3	5	0.351857	0.0434421
Q6NZB0	DnaJ homolog subfamily C member 8 OS=Mus musculus GN=Dnajc8 PE=1 SV=2	Dnajc8	7	-0.599165	0.0434869
Q8BP92	Reticulocalbin-2 OS=Mus musculus GN=Rcn2 PE=1 SV=1	Rcn2	6	-0.904722	0.0435098
O08692	Neutrophilic granule protein OS=Mus musculus GN=Ngp PE=1 SV=1	Ngp	12	-0.551608	0.0436688
B7ZC22	cAMP-dependent protein kinase inhibitor gamma (Fragment) OS=Mus musculus GN=Pkig PE=1 SV=1	Pkig	1	-0.449963	0.0437355
Q3TP50	MCG5444, isoform CRA_a OS=Mus musculus GN=Pkig PE=1 SV=1	Pkig	1	-0.449963	0.0437355
B7ZC21	cAMP-dependent protein kinase inhibitor gamma (Fragment) OS=Mus musculus GN=Pkig PE=1 SV=1	Pkig	1	-0.449963	0.0437355
O88983	Syntaxin-8 OS=Mus musculus GN=Stx8 PE=1 SV=1	Stx8	5	-0.582533	0.0440553
Q8CIV8	Tubulin-specific chaperone E OS=Mus musculus GN=Tbce PE=1 SV=1	Tbce	11	-0.429274	0.044066
Q91X58	AN1-type zinc finger protein 2B OS=Mus musculus GN=Zfand2b PE=1 SV=1	Zfand2b	7	-0.399482	0.0441694
B2RUK2	Erbb2 interacting protein OS=Mus musculus GN=Erbb2ip PE=2 SV=1	Erbb2ip	10	-1.69717	0.0446498
Q80TH2	Protein LAP2 OS=Mus musculus GN=Erbb2ip PE=1 SV=3	Erbb2ip	10	-1.69717	0.0446498
Q8R4U0	Stabilin-2 OS=Mus musculus GN=Stab2 PE=1 SV=1	Stab2	47	-0.478226	0.044695
Q06180	Tyrosine-protein phosphatase non-receptor type 2 OS=Mus musculus GN=Ptpn2 PE=1 SV=2	Ptpn2	8	-0.711819	0.045093
Q06180-2	Isoform 2 of Tyrosine-protein phosphatase non-receptor type 2 OS=Mus musculus GN=Ptpn2	Ptpn2	8	-0.711819	0.045093
Q505B7	Protein archease OS=Mus musculus GN=Zbtb8os PE=1 SV=2	Zbtb8os	3	-1.18204	0.0452911
Q505B7-2	Isoform 2 of Protein archease OS=Mus musculus GN=Zbtb8os	0	3	-1.18204	0.0452911
A8Y5E9	Protein archease OS=Mus musculus GN=Zbtb8os PE=1 SV=1	Zbtb8os	2	-1.18204	0.0452911
B2KGA7	Protein archease OS=Mus musculus GN=Zbtb8os PE=1 SV=1	Zbtb8os	2	-1.18204	0.0452911
Q8C9S4	Coiled-coil domain-containing protein 186 OS=Mus musculus GN=Ccdc186 PE=1 SV=2	A630007B06Rik; Ccdc186	16	-1.24459	0.0453356
P25911	Tyrosine-protein kinase Lyn OS=Mus musculus GN=Lyn PE=1 SV=4	Lyn	9	-1.17167	0.0455788
Q3TEL0	Putative uncharacterized protein OS=Mus musculus GN=Ppt1 PE=2 SV=1	Ppt1	6	-0.751407	0.0457063
Q3U6W3	Putative uncharacterized protein OS=Mus musculus GN=Ppt1 PE=2 SV=1	Ppt1	6	-0.751407	0.0457063
Q3UB92	Putative uncharacterized protein OS=Mus musculus GN=Ppt1 PE=2 SV=1	Ppt1	6	-0.751407	0.0457063
Q3TAR8	Putative uncharacterized protein OS=Mus musculus GN=Ppt1 PE=2 SV=1	Ppt1	6	-0.751407	0.0457063
Q8VBX5	Palmitoyl-protein thioesterase OS=Mus musculus GN=Ppt1 PE=2 SV=1	Ppt1	6	-0.751407	0.0457063
Q3U6J9	Palmitoyl-protein thioesterase 1 OS=Mus musculus GN=Ppt1 PE=1 SV=1	Ppt1	6	-0.751407	0.0457063
Q9D5V6	Synapse-associated protein 1 OS=Mus musculus GN=Syap1 PE=1 SV=1	Syap1	19	-0.30571	0.0457134
P28230	Gap junction beta-1 protein OS=Mus musculus GN=Gjb1 PE=1 SV=3	Gjb1	4	-1.11771	0.0465307
E9PVM6	Enoyl-CoA delta isomerase 2, mitochondrial (Fragment) OS=Mus musculus GN=Eci2 PE=1 SV=1	0	5	-0.407043	0.0469009
E9PUY9	Enoyl-CoA delta isomerase 2, mitochondrial (Fragment) OS=Mus musculus GN=Eci2 PE=1 SV=1	0	5	-0.407043	0.0469009
E9PYA9	Enoyl-CoA delta isomerase 2, mitochondrial (Fragment) OS=Mus musculus GN=Eci2 PE=1 SV=1	0	5	-0.407043	0.0469009
E9Q858	Enoyl-CoA delta isomerase 2, mitochondrial (Fragment) OS=Mus musculus GN=Eci2 PE=1 SV=1	0	5	-0.407043	0.0469009
E9PYC6	Enoyl-CoA delta isomerase 2, mitochondrial (Fragment) OS=Mus musculus GN=Eci2 PE=1 SV=1	0	5	-0.407043	0.0469009
Q9D071	MMS19 nucleotide excision repair protein homolog OS=Mus musculus GN=Mms19 PE=1 SV=1	Mms19	13	-1.49138	0.04697
Q05BA2	Monocarboxylate transporter 8 OS=Mus musculus GN=Slc16a2 PE=1 SV=1	Slc16a2	2	-1.19613	0.0471246
Q8VDD9	PH-interacting protein OS=Mus musculus GN=Phip PE=1 SV=2	Phip	29	-2.00073	0.0471262
Q3UDM8	Ribulose-phosphate 3-epimerase OS=Mus musculus GN=Rpe PE=2 SV=1	Rpe	5	-0.585802	0.0472057
Q8VEE0	Ribulose-phosphate 3-epimerase OS=Mus musculus GN=Rpe PE=1 SV=1	Rpe	5	-0.585802	0.0472057
Q5U3K5	Rab-like protein 6 OS=Mus musculus GN=Rabl6 PE=1 SV=2	Rabl6	13	-0.85081	0.0474085
Q9WUA2	Phenylalanine--tRNA ligase beta subunit OS=Mus musculus GN=Farsb PE=1 SV=2	Farsb	24	0.275788	0.0474186
Q8C644	Putative uncharacterized protein OS=Mus musculus GN=Farsb PE=2 SV=1	Farsb	24	0.275788	0.0474186
Q3TG12	Putative uncharacterized protein (Fragment) OS=Mus musculus GN=Farsb PE=2 SV=1	Farsb	24	0.275788	0.0474186
Q8CFI7	DNA-directed RNA polymerase II subunit RPB2 OS=Mus musculus GN=Polr2b PE=1 SV=2	Polr2b	14	-0.408907	0.0475532
Q5EG47	5'-AMP-activated protein kinase catalytic subunit alpha-1 OS=Mus musculus GN=Prkaa1 PE=1 SV=2	Prkaa1	6	-0.384973	0.0479275
P46425	Glutathione S-transferase P 2 OS=Mus musculus GN=Gstp2 PE=1 SV=2	Gstp2	3	-2.22931	0.0479338
P46737-2	Isoform 2 of Lys-63-specific deubiquitinase BRCC36 OS=Mus musculus GN=Brcc3	Brcc3	3	-0.456183	0.0480948
O88888	Amyloid beta A4 precursor protein-binding family A member 3 OS=Mus musculus GN=Apba3 PE=1 SV=1	Apba3	4	-0.882369	0.0481635
Q6ZQ08	CCR4-NOT transcription complex subunit 1 OS=Mus musculus GN=Cnot1 PE=1 SV=2	Cnot1	48	0.636495	0.049047
Q6ZQ08-4	Isoform 4 of CCR4-NOT transcription complex subunit 1 OS=Mus musculus GN=Cnot1	Cnot1	48	0.636495	0.049047
Q9DAU1	Protein canopy homolog 3 OS=Mus musculus GN=Cnpy3 PE=1 SV=1	Cnpy3	6	-0.360629	0.0490641
Q8VDC1	FYVE and coiled-coil domain-containing protein 1 OS=Mus musculus GN=Fyco1 PE=1 SV=1	Fyco1	28	-0.0748946	0.0490779
Q8VCI5	Peroxisomal biogenesis factor 19 OS=Mus musculus GN=Pex19 PE=1 SV=1	Pex19	9	-0.603475	0.0493059
Q3TDI5	Peroxisome biogenesis factor 19, isoform CRA_e OS=Mus musculus GN=Pex19 PE=2 SV=1	Pex19	9	-0.603475	0.0493059
P60334	Cysteine dioxygenase type 1 OS=Mus musculus GN=Cdo1 PE=1 SV=1	Cdo1	7	0.54132	0.04978
O88833	Cytochrome P450 4A10 OS=Mus musculus GN=Cyp4a10 PE=2 SV=2	Cyp4a10	10	-0.574674	0.0498356
Q3TN07	Vacuolar protein sorting 4b (Yeast) OS=Mus musculus GN=Vps4b PE=1 SV=1	Vps4b	13	-0.389605	0.0498914
P14901	Heme oxygenase 1 OS=Mus musculus GN=Hmox1 PE=1 SV=1	Hmox1	3	0.245618	0.0499482
Q58EV4	Proteasome subunit alpha type OS=Mus musculus GN=Psma3 PE=1 SV=1	Psma3	18	0.235749	1.58418e-05
Q3UEN8	Cytochrome P450 3A11 OS=Mus musculus GN=Cyp3a11 PE=1 SV=1	Cyp3a11	26	-0.822629	0.000621291
Q91X83	S-adenosylmethionine synthase isoform type-1 OS=Mus musculus GN=Mat1a PE=1 SV=1	Mat1a	32	1.3704	0.000919934
Q9EQ06	Estradiol 17-beta-dehydrogenase 11 OS=Mus musculus GN=Hsd17b11 PE=1 SV=1	Hsd17b11	7	-1.04798	0.00103858
P41216	Long-chain-fatty-acid--CoA ligase 1 OS=Mus musculus GN=Acsl1 PE=1 SV=2	Acsl1	35	-0.609526	0.00188808
Q9CQM5	Thioredoxin domain-containing protein 17 OS=Mus musculus GN=Txndc17 PE=1 SV=1	Txndc17	5	0.841693	0.00207077
A8IP69	14-3-3 protein gamma OS=Mus musculus GN=Ywhag PE=1 SV=1	Ywhag	14	0.556761	0.00208069
P47753	F-actin-capping protein subunit alpha-1 OS=Mus musculus GN=Capza1 PE=1 SV=4	Capza1	13	-0.86041	0.00215908
P18760	Cofilin-1 OS=Mus musculus GN=Cfl1 PE=1 SV=3	Cfl1	19	1.06447	0.00222792
Q5SV41	Phosphatidylcholine transfer protein OS=Mus musculus GN=Pctp PE=1 SV=1	Pctp	7	-1.00691	0.00373317
A2ARD6	Kynureninase OS=Mus musculus GN=Kynu PE=1 SV=1	Kynu	20	0.580285	0.0040094
Q9CXF0	Kynureninase OS=Mus musculus GN=Kynu PE=1 SV=3	Kynu	22	0.57959	0.00402364
Q8R050	Eukaryotic peptide chain release factor GTP-binding subunit ERF3A OS=Mus musculus GN=Gspt1 PE=1 SV=2	Gspt1	28	0.29495	0.00542385
Q8R050-2	Isoform 2 of Eukaryotic peptide chain release factor GTP-binding subunit ERF3A OS=Mus musculus GN=Gspt1	Gspt1	28	0.29495	0.00542385
P10630	Eukaryotic initiation factor 4A-II OS=Mus musculus GN=Eif4a2 PE=1 SV=2	Eif4a2	11	-0.785276	0.00545215
Q3TIU3	Putative uncharacterized protein OS=Mus musculus GN=Ahsg PE=2 SV=1	Ahsg	13	0.802651	0.00602959
Q8BK48	Pyrethroid hydrolase Ces2e OS=Mus musculus GN=Ces2e PE=1 SV=1	Ces2e	18	-0.533444	0.00639157
P09055	Integrin beta-1 OS=Mus musculus GN=Itgb1 PE=1 SV=1	Itgb1	24	-0.774906	0.00769092
Q8R3R8	Gamma-aminobutyric acid receptor-associated protein-like 1 OS=Mus musculus GN=Gabarapl1 PE=1 SV=2	Gabarapl1	1	-0.770817	0.0088169
O09061	Proteasome subunit beta type-1 OS=Mus musculus GN=Psmb1 PE=1 SV=1	Psmb1	14	-0.396349	0.00996299
Q9CWJ9	Bifunctional purine biosynthesis protein PURH OS=Mus musculus GN=Atic PE=1 SV=2	Atic	24	-0.326528	0.0101736
P11031	Activated RNA polymerase II transcriptional coactivator p15 OS=Mus musculus GN=Sub1 PE=1 SV=3	Sub1	5	-0.429168	0.0124138
Q00519	Xanthine dehydrogenase/oxidase OS=Mus musculus GN=Xdh PE=1 SV=5	Xdh	46	0.537449	0.0124518
Q9DB27-2	Isoform 2 of Malignant T-cell-amplified sequence 1 OS=Mus musculus GN=Mcts1	Mcts1	7	-0.196205	0.012485
Q78JT3	3-hydroxyanthranilate 3,4-dioxygenase OS=Mus musculus GN=Haao PE=1 SV=1	Haao	24	0.39741	0.0127117
P60335	Poly(rC)-binding protein 1 OS=Mus musculus GN=Pcbp1 PE=1 SV=1	Pcbp1	17	0.554828	0.0141087
P63101	14-3-3 protein zeta/delta OS=Mus musculus GN=Ywhaz PE=1 SV=1	Ywhaz	24	0.314196	0.0146726
Q9QZX7-2	Isoform 2 of Serine racemase OS=Mus musculus GN=Srr	Srr	5	-0.579913	0.015156
Q9QZX7	Serine racemase OS=Mus musculus GN=Srr PE=1 SV=1	Srr	5	-0.579913	0.015156
Q9Z2X1-2	Isoform 2 of Heterogeneous nuclear ribonucleoprotein F OS=Mus musculus GN=Hnrnpf	Hnrnpf	11	0.354946	0.0152574
Q9Z2X1	Heterogeneous nuclear ribonucleoprotein F OS=Mus musculus GN=Hnrnpf PE=1 SV=3	Hnrnpf	11	0.354946	0.0152574
P16460	Argininosuccinate synthase OS=Mus musculus GN=Ass1 PE=1 SV=1	Ass1	49	1.01896	0.0167412
P11983	T-complex protein 1 subunit alpha OS=Mus musculus GN=Tcp1 PE=1 SV=3	Tcp1	19	-0.630478	0.0172933
O35551-3	Isoform 3 of Rab GTPase-binding effector protein 1 OS=Mus musculus GN=Rabep1	Rabep1	22	-0.632734	0.01864
Q9JM62	Receptor expression-enhancing protein 6 OS=Mus musculus GN=Reep6 PE=1 SV=1	Reep6	8	-0.629573	0.019767
P29341	Polyadenylate-binding protein 1 OS=Mus musculus GN=Pabpc1 PE=1 SV=2	Pabpc1	41	-0.526284	0.0217983
O35551-6	Isoform 6 of Rab GTPase-binding effector protein 1 OS=Mus musculus GN=Rabep1	Rabep1	32	-0.62393	0.023915
O35551	Rab GTPase-binding effector protein 1 OS=Mus musculus GN=Rabep1 PE=1 SV=2	Rabep1	32	-0.62393	0.023915
P26883	Peptidyl-prolyl cis-trans isomerase FKBP1A OS=Mus musculus GN=Fkbp1a PE=1 SV=2	Fkbp1a	7	1.19373	0.0255266
O35295	Transcriptional activator protein Pur-beta OS=Mus musculus GN=Purb PE=1 SV=3	Purb	7	0.14651	0.0280451
P00186	Cytochrome P450 1A2 OS=Mus musculus GN=Cyp1a2 PE=1 SV=1	Cyp1a2; Cyp1a1	26	-0.286918	0.0294864
Q64464	Cytochrome P450 3A13 OS=Mus musculus GN=Cyp3a13 PE=1 SV=1	Cyp3a13	17	0.196617	0.0325347
P26231	Catenin alpha-1 OS=Mus musculus GN=Ctnna1 PE=1 SV=1	Ctnna1	33	-1.09696	0.0330998
B2CY77	Laminin receptor (Fragment) OS=Mus musculus GN=Rpsa PE=2 SV=1	Rpsa	17	-0.270416	0.0342789
P49443	Protein phosphatase 1A OS=Mus musculus GN=Ppm1a PE=1 SV=1	Ppm1a	14	-0.325044	0.0361795
Q91XE4	N-acyl-aromatic-L-amino acid amidohydrolase (carboxylate-forming) OS=Mus musculus GN=Acy3 PE=1 SV=1	Acy3	14	-0.328988	0.044357
P50396	Rab GDP dissociation inhibitor alpha OS=Mus musculus GN=Gdi1 PE=1 SV=3	Gdi1	9	-0.333965	0.0469562
Q99JX7	Nuclear RNA export factor 1 OS=Mus musculus GN=Nxf1 PE=1 SV=3	Nxf1	14	-0.66901	0.0487118
P28474	Alcohol dehydrogenase class-3 OS=Mus musculus GN=Adh5 PE=1 SV=3	Adh5	25	1.46823	4.6215e-08
P16015	Carbonic anhydrase 3 OS=Mus musculus GN=Ca3 PE=1 SV=3	Car3	16	-2.4712	5.49943e-07
Q7TMB8	Cytoplasmic FMR1-interacting protein 1 OS=Mus musculus GN=Cyfip1 PE=1 SV=1	Cyfip1	24	-0.975539	3.98397e-06
Q3ULT2	Actinin alpha 4 OS=Mus musculus GN=Actn4 PE=1 SV=1	Actn4	54	-1.0504	9.60901e-06
P26150	3 beta-hydroxysteroid dehydrogenase/Delta 5-->4-isomerase type 3 OS=Mus musculus GN=Hsd3b3 PE=1 SV=3	Hsd3b3	13	-0.677839	1.89457e-05
Q9DBJ1	Phosphoglycerate mutase 1 OS=Mus musculus GN=Pgam1 PE=1 SV=3	Pgam1	23	0.396338	2.28961e-05
P22907	Porphobilinogen deaminase OS=Mus musculus GN=Hmbs PE=1 SV=2	Hmbs	13	-0.635847	2.61335e-05
Q3UKA4	Alcohol dehydrogenase 1 OS=Mus musculus GN=Adh1 PE=1 SV=1	Adh1	27	0.870383	2.80018e-05
Q9R0P5	Destrin OS=Mus musculus GN=Dstn PE=1 SV=3	Dstn	10	1.57948	3.21839e-05
P27641	X-ray repair cross-complementing protein 5 OS=Mus musculus GN=Xrcc5 PE=1 SV=4	Xrcc5	13	-0.358564	3.23714e-05
Q91WT9	Cystathionine beta-synthase OS=Mus musculus GN=Cbs PE=1 SV=3	Cbs	30	0.768234	4.43267e-05
G3X982	Aldehyde oxidase 3 OS=Mus musculus GN=Aox3 PE=1 SV=1	Aox3	60	-0.667471	6.93829e-05
Q99JY8	Phospholipid phosphatase 3 OS=Mus musculus GN=Plpp3 PE=1 SV=1	Ppap2b; Plpp3	4	-1.76475	7.56307e-05
Q3U4U6	T-complex protein 1 subunit gamma OS=Mus musculus GN=Cct3 PE=1 SV=1	Cct3	31	-0.361625	0.000104022
Q64514	Tripeptidyl-peptidase 2 OS=Mus musculus GN=Tpp2 PE=1 SV=3	Tpp2	42	-0.766073	0.000115511
Q52JJ6	Aminopeptidase A OS=Mus musculus GN=Enpep PE=1 SV=1	Enpep	14	-1.31206	0.000125758
Q4LDG0	Bile acyl-CoA synthetase OS=Mus musculus GN=Slc27a5 PE=1 SV=2	Slc27a5	24	0.957756	0.000173331
Q9CY27	Very-long-chain enoyl-CoA reductase OS=Mus musculus GN=Tecr PE=1 SV=1	Tecr	16	-0.47796	0.000185514
Q62384	Zinc finger protein ZPR1 OS=Mus musculus GN=Zpr1 PE=1 SV=1	Zfp259; Zpr1	15	-0.531606	0.000200369
Q8CC86	Nicotinate phosphoribosyltransferase OS=Mus musculus GN=Naprt PE=1 SV=1	Naprt1; Naprt	17	0.702271	0.000247616
Q71KT5	Delta(14)-sterol reductase OS=Mus musculus GN=Tm7sf2 PE=1 SV=2	Tm7sf2	9	-0.766809	0.000257896
Q8CFX1	GDH/6PGL endoplasmic bifunctional protein OS=Mus musculus GN=H6pd PE=1 SV=2	H6pd	28	0.724259	0.000266277
P35762	CD81 antigen OS=Mus musculus GN=Cd81 PE=1 SV=2	Cd81	4	-1.70247	0.00026734
P62774	Myotrophin OS=Mus musculus GN=Mtpn PE=1 SV=2	Mtpn	6	-0.271562	0.000298087
P00687	Alpha-amylase 1 OS=Mus musculus GN=Amy1 PE=1 SV=2	Amy1	7	-0.833807	0.000319963
Q7TMI0	Psmd11 protein (Fragment) OS=Mus musculus GN=Psmd11 PE=2 SV=1	Psmd11	22	0.681161	0.000320799
P46471	26S protease regulatory subunit 7 OS=Mus musculus GN=Psmc2 PE=1 SV=5	Psmc2	37	0.457702	0.000326773
Q9Z2V4	Phosphoenolpyruvate carboxykinase, cytosolic [GTP] OS=Mus musculus GN=Pck1 PE=1 SV=1	Pck1	40	0.898763	0.000345171
Q9DCS2	UPF0585 protein C16orf13 homolog OS=Mus musculus PE=1 SV=1	0610011F06Rik	11	0.951793	0.000380576
Q5BLK2	40S ribosomal protein S20 OS=Mus musculus GN=Rps20 PE=1 SV=1	Rps20	6	1.72679	0.000391107
A0A0R4J1V0	Na(+)/H(+) exchange regulatory cofactor NHE-RF3 OS=Mus musculus GN=Pdzk1 PE=1 SV=1	Pdzk1	25	-1.34182	0.00040671
Q9JIL4	Na(+)/H(+) exchange regulatory cofactor NHE-RF3 OS=Mus musculus GN=Pdzk1 PE=1 SV=1	Pdzk1	25	-1.34182	0.00040671
P06745	Glucose-6-phosphate isomerase OS=Mus musculus GN=Gpi PE=1 SV=4	Gpi1	33	0.381159	0.000408583
Q91ZU6	Dystonin OS=Mus musculus GN=Dst PE=1 SV=2	Dst	96	-0.821174	0.000409259
Q93092	Transaldolase OS=Mus musculus GN=Taldo1 PE=1 SV=2	Taldo1	23	0.723267	0.000409992
Q8VBT2	L-serine dehydratase/L-threonine deaminase OS=Mus musculus GN=Sds PE=1 SV=3	Sds	14	1.19375	0.000491337
Q9D1F4	Proline-rich AKT1 substrate 1 OS=Mus musculus GN=Akt1s1 PE=1 SV=1	Akt1s1	3	-1.04068	0.000562543
Q9EST5-2	Isoform 2 of Acidic leucine-rich nuclear phosphoprotein 32 family member B OS=Mus musculus GN=Anp32b	Anp32b	5	-0.530188	0.000572332
Q64514-2	Isoform Short of Tripeptidyl-peptidase 2 OS=Mus musculus GN=Tpp2	Tpp2	32	-0.804943	0.000577671
Q3TW28	Putative uncharacterized protein OS=Mus musculus GN=Tpp2 PE=2 SV=1	Tpp2	32	-0.804943	0.000577671
Q99KR3	Beta-lactamase-like protein 2 OS=Mus musculus GN=Lactb2 PE=1 SV=1	Lactb2	13	-0.555048	0.000604877
Q8VBW8	Tetratricopeptide repeat protein 36 OS=Mus musculus GN=Ttc36 PE=1 SV=1	Ttc36	12	1.16314	0.000623479
P56391	Cytochrome c oxidase subunit 6B1 OS=Mus musculus GN=Cox6b1 PE=1 SV=2	Cox6b1	2	0.410527	0.000641854
Q8R084	UDP-glucuronosyltransferase OS=Mus musculus GN=Ugt2b1 PE=1 SV=1	Ugt2b1	17	-1.01348	0.000709055
A9R9V7	MCG132777 OS=Mus musculus GN=Mup21 PE=2 SV=1	Mup21	1	-1.51754	0.000745042
Q8R146	Acylamino-acid-releasing enzyme OS=Mus musculus GN=Apeh PE=1 SV=3	Apeh	24	0.426443	0.000754134
Q8R146-2	Isoform 2 of Acylamino-acid-releasing enzyme OS=Mus musculus GN=Apeh	0	24	0.426443	0.000754134
Q3UDZ1	Ras homolog gene family, member G OS=Mus musculus GN=Rhog PE=1 SV=1	Rhog	5	-0.820285	0.000756788
P26262	Plasma kallikrein OS=Mus musculus GN=Klkb1 PE=1 SV=2	Klkb1	22	-0.628422	0.000809182
Q810J8	Zinc finger FYVE domain-containing protein 1 OS=Mus musculus GN=Zfyve1 PE=1 SV=2	Zfyve1	18	-1.46003	0.000813476
P18572	Basigin OS=Mus musculus GN=Bsg PE=1 SV=2	Bsg	8	-0.384585	0.000839627
Q80VP1-2	Isoform 2 of Epsin-1 OS=Mus musculus GN=Epn1	Epn1	8	-0.8686	0.000865339
Q80VP1	Epsin-1 OS=Mus musculus GN=Epn1 PE=1 SV=3	Epn1	8	-0.8686	0.000865339
Q61768	Kinesin-1 heavy chain OS=Mus musculus GN=Kif5b PE=1 SV=3	Kif5b	51	-1.33887	0.000905037
P27546	Microtubule-associated protein 4 OS=Mus musculus GN=Map4 PE=1 SV=3	Map4; Mtap4	47	-0.212171	0.000915338
A0A0B4J1M9	Microtubule-associated protein OS=Mus musculus GN=Map4 PE=1 SV=2	0	47	-0.212171	0.000915338
Q3USX5	Interleukin-1 receptor-associated kinase 4 OS=Mus musculus GN=Irak4 PE=1 SV=1	Irak4	7	-1.61657	0.000929014
O09174	Alpha-methylacyl-CoA racemase OS=Mus musculus GN=Amacr PE=1 SV=4	Amacr	17	0.713453	0.000963248
Q91VH6	Protein MEMO1 OS=Mus musculus GN=Memo1 PE=1 SV=1	Memo1	5	0.958952	0.000973838
P58044	Isopentenyl-diphosphate Delta-isomerase 1 OS=Mus musculus GN=Idi1 PE=1 SV=1	Idi1; LOC102635781; Gm38481	13	0.677115	0.00101545
Q6ZWX6	Eukaryotic translation initiation factor 2 subunit 1 OS=Mus musculus GN=Eif2s1 PE=1 SV=3	Eif2s1	18	0.268491	0.00102395
Q91X91	Nicotinate-nucleotide pyrophosphorylase [carboxylating] OS=Mus musculus GN=Qprt PE=1 SV=1	Qprt	12	0.737775	0.00104416
P35505	Fumarylacetoacetase OS=Mus musculus GN=Fah PE=1 SV=2	Fah	22	0.611706	0.00108787
Q5M9L7	40S ribosomal protein S17 OS=Mus musculus GN=Rps17 PE=1 SV=1	Rps17	9	0.921541	0.00111021
Q8VDN2	Sodium/potassium-transporting ATPase subunit alpha-1 OS=Mus musculus GN=Atp1a1 PE=1 SV=1	Atp1a1	40	-0.936765	0.0012422
P56593	Cytochrome P450 2A12 OS=Mus musculus GN=Cyp2a12 PE=1 SV=2	Cyp2a12	31	-0.44981	0.00125491
Q99JW2	Aminoacylase-1 OS=Mus musculus GN=Acy1 PE=1 SV=1	Acy1	20	1.73926	0.00127653
Q3U505	Putative uncharacterized protein (Fragment) OS=Mus musculus GN=Rpn2 PE=2 SV=1	Rpn2	17	0.801148	0.00128336
Q9QUM9	Proteasome subunit alpha type-6 OS=Mus musculus GN=Psma6 PE=1 SV=1	Psma6	18	0.631126	0.00129987
P31786	Acyl-CoA-binding protein OS=Mus musculus GN=Dbi PE=1 SV=2	Dbi	12	0.992411	0.00132966
Q61598	Rab GDP dissociation inhibitor beta OS=Mus musculus GN=Gdi2 PE=1 SV=1	Gdi2	31	-1.22863	0.0013585
Q8R4K2	Interleukin-1 receptor-associated kinase 4 OS=Mus musculus GN=Irak4 PE=1 SV=1	Irak4	6	-1.63514	0.00136773
P97807-2	Isoform Cytoplasmic of Fumarate hydratase, mitochondrial OS=Mus musculus GN=Fh	0	27	1.18627	0.00138047
P97807	Fumarate hydratase, mitochondrial OS=Mus musculus GN=Fh PE=1 SV=3	Fh1	27	1.18627	0.00138047
Q60967	Bifunctional 3'-phosphoadenosine 5'-phosphosulfate synthase 1 OS=Mus musculus GN=Papss1 PE=1 SV=1	Papss1	11	-0.586667	0.00138308
Q6NZM8	3'-phosphoadenosine 5'-phosphosulfate synthase 1, isoform CRA_a OS=Mus musculus GN=Papss1 PE=1 SV=1	Papss1	11	-0.586667	0.00138308
Q6RT24	Centromere-associated protein E OS=Mus musculus GN=Cenpe PE=1 SV=1	Cenpe	46	-1.25693	0.00138774
Q9QXD1	Peroxisomal acyl-coenzyme A oxidase 2 OS=Mus musculus GN=Acox2 PE=1 SV=2	Acox2	27	-0.43049	0.00144269
O09173	Homogentisate 1,2-dioxygenase OS=Mus musculus GN=Hgd PE=1 SV=2	Hgd	29	0.732196	0.00151395
Q9CRB3	5-hydroxyisourate hydrolase OS=Mus musculus GN=Urah PE=1 SV=1	1190003J15Rik; Urah	2	1.45875	0.00162105
Q91VT4	Carbonyl reductase family member 4 OS=Mus musculus GN=Cbr4 PE=1 SV=2	Cbr4	7	0.380995	0.00169145
O08997	Copper transport protein ATOX1 OS=Mus musculus GN=Atox1 PE=1 SV=1	Atox1	5	1.75309	0.00183173
Q4FJZ4	Wars protein OS=Mus musculus GN=Wars PE=2 SV=1	Wars	21	0.235838	0.00187532
P32921-2	Isoform 2 of Tryptophan--tRNA ligase, cytoplasmic OS=Mus musculus GN=Wars	Wars	19	0.235838	0.00187532
P32921	Tryptophan--tRNA ligase, cytoplasmic OS=Mus musculus GN=Wars PE=1 SV=2	Wars	19	0.235838	0.00187532
Q3UDG2	Putative uncharacterized protein OS=Mus musculus GN=Wars PE=2 SV=1	Wars	19	0.235838	0.00187532
Q9D379	Epoxide hydrolase 1 OS=Mus musculus GN=Ephx1 PE=1 SV=2	Ephx1	30	-0.861272	0.00189136
P11679	Keratin, type II cytoskeletal 8 OS=Mus musculus GN=Krt8 PE=1 SV=4	Krt8	41	-2.2026	0.00189186
E9Q4K7	Protein Kif13b OS=Mus musculus GN=Kif13b PE=1 SV=1	Kif13b	74	-0.75215	0.00194163
Q07113	Cation-independent mannose-6-phosphate receptor OS=Mus musculus GN=Igf2r PE=1 SV=1	Igf2r	32	-0.546662	0.00195569
Q9DAS9	Guanine nucleotide-binding protein G(I)/G(S)/G(O) subunit gamma-12 OS=Mus musculus GN=Gng12 PE=1 SV=3	Gng12	5	-0.624568	0.00195948
A0A0N4SVT3	Guanine nucleotide-binding protein subunit gamma (Fragment) OS=Mus musculus GN=Gng12 PE=1 SV=1	0	5	-0.624568	0.00195948
A0A0N4SW28	Guanine nucleotide-binding protein subunit gamma OS=Mus musculus GN=Gng12 PE=1 SV=1	0	5	-0.624568	0.00195948
Q91WU5	Arsenite methyltransferase OS=Mus musculus GN=As3mt PE=1 SV=2	As3mt	18	0.470125	0.00197155
P14115	60S ribosomal protein L27a OS=Mus musculus GN=Rpl27a PE=1 SV=5	Rpl27a	10	1.76912	0.00199712
P01027	Complement C3 OS=Mus musculus GN=C3 PE=1 SV=3	C3	99	0.600465	0.00201016
P55096	ATP-binding cassette sub-family D member 3 OS=Mus musculus GN=Abcd3 PE=1 SV=2	Abcd3	30	-1.33413	0.00209176
Q91YH5	Atlastin-3 OS=Mus musculus GN=Atl3 PE=1 SV=1	Atl3	18	-0.664632	0.00212932
Q91WU0	Carboxylesterase 1F OS=Mus musculus GN=Ces1f PE=1 SV=1	Ces1f	27	-0.691678	0.00213201
O89020-3	Isoform 3 of Afamin OS=Mus musculus GN=Afm	0	8	-0.866363	0.00218454
Q9JMH6	Thioredoxin reductase 1, cytoplasmic OS=Mus musculus GN=Txnrd1 PE=1 SV=3	Txnrd1	20	0.570138	0.00221498
P53986	Monocarboxylate transporter 1 OS=Mus musculus GN=Slc16a1 PE=1 SV=1	Slc16a1	5	-0.836945	0.00225391
Q05915	GTP cyclohydrolase 1 OS=Mus musculus GN=Gch1 PE=1 SV=1	Gch1	10	0.431055	0.00244657
E9QJT5	Acylphosphatase OS=Mus musculus GN=Acyp1 PE=1 SV=1	0	5	-0.378699	0.00262499
Q8BFW7	Lipoma-preferred partner homolog OS=Mus musculus GN=Lpp PE=1 SV=1	Lpp	19	0.725642	0.00266623
E9PZJ8	Activating signal cointegrator 1 complex subunit 3 OS=Mus musculus GN=Ascc3 PE=1 SV=1	Ascc3	19	-0.792175	0.00268676
P58252	Elongation factor 2 OS=Mus musculus GN=Eef2 PE=1 SV=2	Eef2	74	0.551026	0.00269818
Q549A5	Clusterin OS=Mus musculus GN=Clu PE=1 SV=1	Clu	21	-2.08727	0.00277222
Q8K182	Complement component C8 alpha chain OS=Mus musculus GN=C8a PE=1 SV=1	C8a	20	-0.482819	0.00281544
Q8C5H8-3	Isoform 3 of NAD kinase 2, mitochondrial OS=Mus musculus GN=Nadk2	Nadk2; Nadkd1	6	-0.563119	0.00281733
O08788	Dynactin subunit 1 OS=Mus musculus GN=Dctn1 PE=1 SV=3	Dctn1	36	-0.57097	0.00284863
Q9D8Y0	EF-hand domain-containing protein D2 OS=Mus musculus GN=Efhd2 PE=1 SV=1	Efhd2	10	0.70679	0.00287637
Q8C845	EF-hand domain-containing protein D2 OS=Mus musculus GN=Efhd2 PE=1 SV=1	Efhd2	10	0.70679	0.00287637
D6RCH1	Eukaryotic translation initiation factor 4 gamma 1 OS=Mus musculus GN=Eif4g1 PE=1 SV=1	0	1	0.67858	0.00294363
Q9DBM2	Peroxisomal bifunctional enzyme OS=Mus musculus GN=Ehhadh PE=1 SV=4	Ehhadh	28	-0.902467	0.00296326
Q8VCN5	Cystathionine gamma-lyase OS=Mus musculus GN=Cth PE=1 SV=1	Cth	23	1.10269	0.00297833
Q9D8S9	BolA-like protein 1 OS=Mus musculus GN=Bola1 PE=1 SV=1	Bola1	6	-0.82037	0.00301241
Q6A0A9	Constitutive coactivator of PPAR-gamma-like protein 1 OS=Mus musculus GN=FAM120A PE=1 SV=2	Fam120a	32	0.174683	0.00302954
P35700	Peroxiredoxin-1 OS=Mus musculus GN=Prdx1 PE=1 SV=1	Prdx1	22	0.555143	0.0030336
Q3U344	ADP-ribosylation factor 3 OS=Mus musculus GN=Arf3 PE=1 SV=1	Arf3	12	0.233485	0.00305696
P47740	Fatty aldehyde dehydrogenase OS=Mus musculus GN=Aldh3a2 PE=1 SV=2	Aldh3a2	20	-1.58321	0.00308234
Q9CR57	60S ribosomal protein L14 OS=Mus musculus GN=Rpl14 PE=1 SV=3	Rpl14	12	1.14329	0.00313998
P62334	26S protease regulatory subunit 10B OS=Mus musculus GN=Psmc6 PE=1 SV=1	Psmc6	29	0.438053	0.00317253
A2RSV8	Cytochrome c oxidase subunit 4 isoform 1, mitochondrial OS=Mus musculus GN=Cox4i1 PE=1 SV=1	Cox4i1	7	-0.609056	0.00322304
O08715-4	Isoform 4 of A-kinase anchor protein 1, mitochondrial OS=Mus musculus GN=Akap1	0	19	-0.728139	0.00326379
Q8CGC7	Bifunctional glutamate/proline--tRNA ligase OS=Mus musculus GN=Eprs PE=1 SV=4	Eprs	88	1.30947	0.00330694
P50516	V-type proton ATPase catalytic subunit A OS=Mus musculus GN=Atp6v1a PE=1 SV=2	Atp6v1a	21	0.384367	0.00347208
Q8VCM7	Fibrinogen gamma chain OS=Mus musculus GN=Fgg PE=1 SV=1	Fgg	25	0.590144	0.00348046
Q3UER8	Fibrinogen gamma chain OS=Mus musculus GN=Fgg PE=1 SV=1	Fgg	25	0.590144	0.00348046
A0A068BIT8	Proteasome subunit beta type OS=Mus musculus GN=Psmb8 PE=2 SV=1	Psmb8	12	0.549639	0.00355691
P61255	60S ribosomal protein L26 OS=Mus musculus GN=Rpl26 PE=1 SV=1	Rpl26; Gm15772	13	0.658205	0.0035858
Q8BFY9	Transportin-1 OS=Mus musculus GN=Tnpo1 PE=1 SV=2	Tnpo1	15	-0.344472	0.00361502
Q8BFY9-2	Isoform 2 of Transportin-1 OS=Mus musculus GN=Tnpo1	Tnpo1	15	-0.344472	0.00361502
P47915	60S ribosomal protein L29 OS=Mus musculus GN=Rpl29 PE=2 SV=2	Rpl29; Gm8210	11	1.58271	0.00364706
E9PZF0	Nucleoside diphosphate kinase OS=Mus musculus GN=Gm20390 PE=3 SV=1	0	17	0.953752	0.00364897
P25688	Uricase OS=Mus musculus GN=Uox PE=1 SV=2	Uox	28	-1.15054	0.00365458
Q3TU43	Putative uncharacterized protein (Fragment) OS=Mus musculus GN=Stau1 PE=2 SV=1	Stau1	15	-0.572551	0.00383297
Q9CZU6	Citrate synthase, mitochondrial OS=Mus musculus GN=Cs PE=1 SV=1	Cs	13	-0.299039	0.00392489
Q99MN9	Propionyl-CoA carboxylase beta chain, mitochondrial OS=Mus musculus GN=Pccb PE=1 SV=2	Pccb	10	-0.506825	0.00393627
Q3TK29	Putative uncharacterized protein OS=Mus musculus GN=Trap1 PE=2 SV=1	Trap1	17	-0.984165	0.00405247
Q3UKM0	3-ketoacyl-CoA thiolase B, peroxisomal OS=Mus musculus GN=Acaa1b PE=1 SV=1	Acaa1b	11	-1.40406	0.00409262
Q91VR5	ATP-dependent RNA helicase DDX1 OS=Mus musculus GN=Ddx1 PE=1 SV=1	Ddx1	39	0.617537	0.00409303
P58710	L-gulonolactone oxidase OS=Mus musculus GN=Gulo PE=1 SV=3	Gulo	27	-0.940321	0.0041141
Q91XF0	Pyridoxine-5'-phosphate oxidase OS=Mus musculus GN=Pnpo PE=1 SV=1	Pnpo	18	0.548747	0.00419055
Q99NC5	Beta-actin FE-3 (Fragment) OS=Mus musculus GN=Actb PE=2 SV=1	Actb	1	-1.32572	0.00421577
Q5HZJ8	Isocitrate dehydrogenase [NADP] OS=Mus musculus GN=Idh1 PE=2 SV=1	Idh1	2	-0.66395	0.00423277
Q8C338	Isocitrate dehydrogenase [NADP] OS=Mus musculus GN=Idh1 PE=2 SV=1	Idh1	2	-0.66395	0.00423277
Q9QZ83	Gamma actin-like protein OS=Mus musculus GN=Actg1 PE=2 SV=1	Actg1	2	-0.698791	0.00434726
P34914	Bifunctional epoxide hydrolase 2 OS=Mus musculus GN=Ephx2 PE=1 SV=2	Ephx2	30	-0.824275	0.00445408
O70152	Dolichol-phosphate mannosyltransferase subunit 1 OS=Mus musculus GN=Dpm1 PE=1 SV=1	Dpm1	5	-0.464386	0.00457328
O54734	Dolichyl-diphosphooligosaccharide--protein glycosyltransferase 48 kDa subunit OS=Mus musculus GN=Ddost PE=1 SV=2	Ddost	14	0.479078	0.00477132
P62204	Calmodulin OS=Mus musculus GN=Calm1 PE=1 SV=2	Calm3; Calm1; Calm2	12	-0.612705	0.00479672
Q6P9Q6	FK506-binding protein 15 OS=Mus musculus GN=Fkbp15 PE=1 SV=2	Fkbp15	25	-0.574581	0.00496678
P06151	L-lactate dehydrogenase A chain OS=Mus musculus GN=Ldha PE=1 SV=3	Ldha	24	0.523836	0.00496784
P47962	60S ribosomal protein L5 OS=Mus musculus GN=Rpl5 PE=1 SV=3	Rpl5	27	0.682837	0.00500401
P46460	Vesicle-fusing ATPase OS=Mus musculus GN=Nsf PE=1 SV=2	Nsf	19	-0.351707	0.00509364
Q91X52	L-xylulose reductase OS=Mus musculus GN=Dcxr PE=1 SV=2	Dcxr	13	0.297854	0.00538119
Q3UMF0	Cordon-bleu protein-like 1 OS=Mus musculus GN=Cobll1 PE=1 SV=2	Cobll1	45	-0.56207	0.00543663
Q9DB29	Isoamyl acetate-hydrolyzing esterase 1 homolog OS=Mus musculus GN=Iah1 PE=1 SV=1	Iah1	12	0.226196	0.00549636
Q4VAG4	60S ribosomal protein L22 OS=Mus musculus GN=Rpl22 PE=1 SV=1	Rpl22; LOC100047372; LOC100504863; LOC102642602	6	1.48784	0.00557863
P59729	Ras and Rab interactor 3 OS=Mus musculus GN=Rin3 PE=1 SV=2	Rin3	11	-0.750896	0.00572907
P80316	T-complex protein 1 subunit epsilon OS=Mus musculus GN=Cct5 PE=1 SV=1	Cct5	25	0.781783	0.00574213
P24270	Catalase OS=Mus musculus GN=Cat PE=1 SV=4	Cat	43	-0.318388	0.00586896
P60670	Nuclear protein localization protein 4 homolog OS=Mus musculus GN=Nploc4 PE=1 SV=3	Nploc4	22	-0.487404	0.005898
Q8BH86-2	Isoform 2 of UPF0317 protein C14orf159 homolog, mitochondrial OS=Mus musculus	9030617O03Rik	5	-1.05436	0.0059867
Q9CQN1	Heat shock protein 75 kDa, mitochondrial OS=Mus musculus GN=Trap1 PE=1 SV=1	Trap1	19	-0.978066	0.00605235
Q6P6J9	Thioredoxin domain-containing protein 15 OS=Mus musculus GN=Txndc15 PE=1 SV=1	Txndc15	8	-0.178445	0.00605362
Q91VD9	NADH-ubiquinone oxidoreductase 75 kDa subunit, mitochondrial OS=Mus musculus GN=Ndufs1 PE=1 SV=2	Ndufs1	12	-0.664206	0.0060542
Q9WUP7	Ubiquitin carboxyl-terminal hydrolase isozyme L5 OS=Mus musculus GN=Uchl5 PE=1 SV=2	Uchl5	1	-0.745947	0.00606557
Q60991	25-hydroxycholesterol 7-alpha-hydroxylase OS=Mus musculus GN=Cyp7b1 PE=2 SV=2	Cyp7b1	15	-1.57638	0.00606676
Q3UTC8	Putative uncharacterized protein (Fragment) OS=Mus musculus GN=Stau1 PE=2 SV=1	Stau1	15	-0.619222	0.00609871
O88533	Aromatic-L-amino-acid decarboxylase OS=Mus musculus GN=Ddc PE=1 SV=1	Ddc	18	-0.440596	0.00614006
Q6ZQ58	La-related protein 1 OS=Mus musculus GN=Larp1 PE=1 SV=3	Larp1	33	-0.680904	0.00620505
Q8CIM7	Cytochrome P450 2D26 OS=Mus musculus GN=Cyp2d26 PE=1 SV=1	Cyp2d26	20	-0.341298	0.00620853
Q9DC51	Guanine nucleotide-binding protein G(k) subunit alpha OS=Mus musculus GN=Gnai3 PE=1 SV=3	Gnai3	8	-0.63703	0.00621749
Q9CQI6	Coactosin-like protein OS=Mus musculus GN=Cotl1 PE=1 SV=3	Cotl1	13	-0.450744	0.00649979
Q3TJ07	Putative uncharacterized protein (Fragment) OS=Mus musculus GN=Stau1 PE=2 SV=1	Stau1	18	-0.594738	0.0065126
Q3TWA1	Putative uncharacterized protein (Fragment) OS=Mus musculus GN=Stau1 PE=2 SV=1	Stau1	18	-0.594738	0.0065126
Q641P2	Stau1 protein (Fragment) OS=Mus musculus GN=Stau1 PE=2 SV=1	Stau1	18	-0.594738	0.0065126
Q8CDG3	Deubiquitinating protein VCIP135 OS=Mus musculus GN=Vcpip1 PE=1 SV=1	Vcpip1	30	-1.16454	0.00657647
Q3UWB9	Putative uncharacterized protein OS=Mus musculus GN=Ugt2b5 PE=2 SV=1	Ugt2b5	24	-0.792975	0.00657766
Q9EQI5	Chemokine (C-X-C motif) ligand 7, isoform CRA_b OS=Mus musculus GN=Ppbp PE=1 SV=1	Ppbp	4	-1.04037	0.00660649
Q542I9	26S protease regulatory subunit 4 OS=Mus musculus GN=Psmc1 PE=1 SV=1	Psmc1	28	-0.0339234	0.00663355
Q8K169	UDP-glucuronosyltransferase OS=Mus musculus GN=Ugt2b5 PE=1 SV=1	Ugt2b5	20	-0.79425	0.00667389
Q5SVP3	MCG22048, isoform CRA_c OS=Mus musculus GN=PSME2b PE=1 SV=1	Psme2; Psme2b; Psme2b-ps	18	0.623654	0.00679903
P60766	Cell division control protein 42 homolog OS=Mus musculus GN=Cdc42 PE=1 SV=2	Cdc42	2	0.820078	0.00699006
P99025	GTP cyclohydrolase 1 feedback regulatory protein OS=Mus musculus GN=Gchfr PE=1 SV=3	Gchfr	3	-0.558757	0.00722369
Q6A078	Centrosomal protein of 290 kDa OS=Mus musculus GN=Cep290 PE=1 SV=2	Cep290	61	-1.1145	0.0073664
Q80Y14	Glutaredoxin-related protein 5, mitochondrial OS=Mus musculus GN=Glrx5 PE=1 SV=2	Glrx5	3	-0.583492	0.00739198
E9Q4H7	Acid trehalase-like protein 1 OS=Mus musculus GN=Athl1 PE=1 SV=1	0	3	-0.811334	0.00744116
Q9CXZ1	NADH dehydrogenase [ubiquinone] iron-sulfur protein 4, mitochondrial OS=Mus musculus GN=Ndufs4 PE=1 SV=3	Ndufs4	7	-0.864043	0.00759201
Q8CHR6	Dihydropyrimidine dehydrogenase [NADP(+)] OS=Mus musculus GN=Dpyd PE=1 SV=1	Dpyd	52	0.370681	0.00759391
Q96LX3	Protein Slc22a30 OS=Mus musculus GN=Slc22a30 PE=1 SV=1	Slc22a30	6	-1.9165	0.00761039
B2RT89	Predicted gene, EG434674 OS=Mus musculus GN=Slc22a28 PE=1 SV=1	Slc22a28	6	-1.9165	0.00761039
Q9ESB3	Histidine-rich glycoprotein OS=Mus musculus GN=Hrg PE=1 SV=2	Hrg	13	0.61626	0.00770906
Q8R2Q8	Bone marrow stromal antigen 2 OS=Mus musculus GN=Bst2 PE=1 SV=1	Bst2	5	0.51883	0.00771663
Q9JHT8	Fructose-1,6-bisphosphatase (Fragment) OS=Mus musculus GN=FBPase 1 PE=4 SV=1	Fbp1	3	-0.499826	0.00781985
Q3TDA7	Protein kinase C and casein kinase substrate in neurons 2, isoform CRA_a OS=Mus musculus GN=Pacsin2 PE=1 SV=1	Pacsin2	15	-0.608801	0.0079907
P12382	ATP-dependent 6-phosphofructokinase, liver type OS=Mus musculus GN=Pfkl PE=1 SV=4	Pfkl	17	0.139732	0.00807078
P14131	40S ribosomal protein S16 OS=Mus musculus GN=Rps16 PE=1 SV=4	Rps16-ps2; Rps16	17	0.496249	0.00813757
Q4KL81	Actin, cytoplasmic 2 OS=Mus musculus GN=Actg1 PE=1 SV=1	Actg1	25	-0.318452	0.00816226
Q4VAI2	Acid phosphatase 1, soluble OS=Mus musculus GN=Acp1 PE=2 SV=1	Acp1; LOC631286; LOC102642088	8	0.566783	0.0082362
Q3USD5	Ethanolamine-phosphate cytidylyltransferase OS=Mus musculus GN=Pcyt2 PE=1 SV=1	Pcyt2	24	-0.211732	0.0083778
Q80XU3	Nuclear ubiquitous casein and cyclin-dependent kinase substrate 1 OS=Mus musculus GN=Nucks1 PE=1 SV=1	Nucks1	6	0.857914	0.00872798
Q3TRJ1	Vacuolar protein sorting 35, isoform CRA_a OS=Mus musculus GN=Vps35 PE=1 SV=1	Vps35	34	-0.680572	0.0088003
Q3TKU6	Putative uncharacterized protein OS=Mus musculus GN=Vps35 PE=2 SV=1	Vps35	34	-0.680572	0.0088003
Q3TJ43	Putative uncharacterized protein OS=Mus musculus GN=Vps35 PE=2 SV=1	Vps35	34	-0.680572	0.0088003
Q9QXS1-2	Isoform PLEC-1 of Plectin OS=Mus musculus GN=Plec	Plec	151	-0.980664	0.00906496
Q9EQJ0	Two pore calcium channel protein 1 OS=Mus musculus GN=Tpcn1 PE=1 SV=1	Tpcn1	6	-1.83656	0.00922514
Q920E5	Farnesyl pyrophosphate synthase OS=Mus musculus GN=Fdps PE=1 SV=1	Fdps	18	0.766129	0.00922724
Q3U541	RIKEN cDNA E430034L04, isoform CRA_b OS=Mus musculus GN=G3bp2 PE=2 SV=1	G3bp2	14	0.36162	0.00926296
Q542W3	GTPase activating protein (SH3 domain) binding protein 2 OS=Mus musculus GN=G3bp2 PE=2 SV=1	G3bp2	14	0.36162	0.00926296
Q8CHQ9	Probable N-acetyltransferase CML2 OS=Mus musculus GN=Cml2 PE=1 SV=1	Cml2; Nat8f2	11	0.923655	0.00939878
P35235	Tyrosine-protein phosphatase non-receptor type 11 OS=Mus musculus GN=Ptpn11 PE=1 SV=2	Ptpn11	26	-0.210876	0.00948451
Q3UMU9-3	Isoform 3 of Hepatoma-derived growth factor-related protein 2 OS=Mus musculus GN=Hdgfrp2	Hdgfrp2	21	-0.334075	0.00970519
Q9JI18	Low-density lipoprotein receptor-related protein 1B OS=Mus musculus GN=Lrp1b PE=1 SV=1	Lrp1b	25	-0.864278	0.00978276
Q9CWK8	Sorting nexin-2 OS=Mus musculus GN=Snx2 PE=1 SV=2	Snx2	25	0.374582	0.00984218
Q9EQC1	3 beta-hydroxysteroid dehydrogenase type 7 OS=Mus musculus GN=Hsd3b7 PE=1 SV=1	Hsd3b7	10	-0.939445	0.00984874
Q9D7I5	Phospholysine phosphohistidine inorganic pyrophosphate phosphatase OS=Mus musculus GN=Lhpp PE=1 SV=1	Lhpp	4	0.729393	0.00994939
Q9CQW2	ADP-ribosylation factor-like protein 8B OS=Mus musculus GN=Arl8b PE=1 SV=1	Arl8b	2	-0.754891	0.0100016
Q9ET22	Dipeptidyl peptidase 2 OS=Mus musculus GN=Dpp7 PE=1 SV=2	Dpp7	10	-0.469017	0.0101094
Q9Z2U0	Proteasome subunit alpha type-7 OS=Mus musculus GN=Psma7 PE=1 SV=1	Psma7	20	0.718088	0.0101997
Q8VCC1	15-hydroxyprostaglandin dehydrogenase [NAD(+)] OS=Mus musculus GN=Hpgd PE=1 SV=1	Hpgd	5	-0.835155	0.0102442
Q9D0F9	Phosphoglucomutase-1 OS=Mus musculus GN=Pgm1 PE=1 SV=4	Pgm2	41	0.280802	0.0103173
Q9WV54	Acid ceramidase OS=Mus musculus GN=Asah1 PE=1 SV=1	Asah1	9	-0.871616	0.0105128
Q6NSR8	Probable aminopeptidase NPEPL1 OS=Mus musculus GN=Npepl1 PE=1 SV=1	Npepl1	10	-0.561805	0.0106584
D3Z6G3	Microtubule-associated protein RP/EB family member 3 OS=Mus musculus GN=Mapre3 PE=1 SV=1	Mapre3	4	-0.408615	0.0107261
Q80UU9	Membrane-associated progesterone receptor component 2 OS=Mus musculus GN=Pgrmc2 PE=1 SV=2	Pgrmc2	11	-0.548803	0.0107331
Q921G7	Electron transfer flavoprotein-ubiquinone oxidoreductase, mitochondrial OS=Mus musculus GN=Etfdh PE=1 SV=1	Etfdh	18	-0.94046	0.0107887
Q543N5	Chloride intracellular channel protein OS=Mus musculus GN=Clic4 PE=1 SV=1	Clic4	9	-0.81009	0.010966
Q8C0C7	Phenylalanine--tRNA ligase alpha subunit OS=Mus musculus GN=Farsa PE=1 SV=1	Farsa	24	0.188981	0.0111551
Q99LX0	Protein deglycase DJ-1 OS=Mus musculus GN=Park7 PE=1 SV=1	Park7	14	0.548462	0.0112697
Q8CDA1	Phosphatidylinositide phosphatase SAC2 OS=Mus musculus GN=Inpp5f PE=1 SV=1	Inpp5f	17	-0.766185	0.0113321
Q8BH86	UPF0317 protein C14orf159 homolog, mitochondrial OS=Mus musculus PE=1 SV=1	9030617O03Rik	9	-0.722909	0.0115658
G3X8X1	RIKEN cDNA 2810439F02 OS=Mus musculus GN=Ttc39c PE=1 SV=1	Ttc39c	18	-0.910623	0.0117006
Q8R0Y6	Cytosolic 10-formyltetrahydrofolate dehydrogenase OS=Mus musculus GN=Aldh1l1 PE=1 SV=1	Aldh1l1	78	0.658965	0.0119255
Q91WS0	CDGSH iron-sulfur domain-containing protein 1 OS=Mus musculus GN=Cisd1 PE=1 SV=1	Cisd1	3	-0.526983	0.0119296
Q545X8	40S ribosomal protein S4 OS=Mus musculus GN=Rps4x PE=1 SV=1	Rps4x	24	0.849504	0.0119635
Q5U5V2	Hydroxylysine kinase OS=Mus musculus GN=Hykk PE=1 SV=2	Agphd1; Hykk	16	-0.569504	0.0119826
P14152	Malate dehydrogenase, cytoplasmic OS=Mus musculus GN=Mdh1 PE=1 SV=3	Mdh1	25	0.440267	0.0119998
Q4FK51	Lypla1 protein OS=Mus musculus GN=Lypla1 PE=2 SV=1	Lypla1	6	1.43072	0.0120826
P97823	Acyl-protein thioesterase 1 OS=Mus musculus GN=Lypla1 PE=1 SV=1	Lypla1	6	1.43072	0.0120826
Q9D066	Putative uncharacterized protein OS=Mus musculus GN=Impa1 PE=2 SV=1	Impa1	9	0.379952	0.0121035
Q3U5R8	Putative uncharacterized protein OS=Mus musculus GN=Impa1 PE=2 SV=1	Impa1	9	0.379952	0.0121035
Q924B0	Inositol (Myo)-1(Or 4)-monophosphatase 1 OS=Mus musculus GN=Impa1 PE=1 SV=1	Impa1	9	0.379952	0.0121035
Q9CZ58	Proteasome subunit alpha type OS=Mus musculus GN=Psma2 PE=2 SV=1	Psma2	12	0.670945	0.0121069
P49722	Proteasome subunit alpha type-2 OS=Mus musculus GN=Psma2 PE=1 SV=3	Psma2	11	0.670945	0.0121069
Q99J27	Acetyl-coenzyme A transporter 1 OS=Mus musculus GN=Slc33a1 PE=1 SV=1	Slc33a1	11	-0.809208	0.0121673
Q56A15	Cytochrome c OS=Mus musculus GN=Cycs PE=1 SV=1	Cycs; Gm10053	9	0.686455	0.0121684
Q8QZR3	Pyrethroid hydrolase Ces2a OS=Mus musculus GN=Ces2a PE=1 SV=1	Ces2a	20	-0.931649	0.0122678
Q3TUX3	Proteasome subunit alpha type OS=Mus musculus GN=Psma5 PE=2 SV=1	Psma5	10	0.425988	0.0122965
Q9Z2U1	Proteasome subunit alpha type-5 OS=Mus musculus GN=Psma5 PE=1 SV=1	Psma5	10	0.425988	0.0122965
P17751	Triosephosphate isomerase OS=Mus musculus GN=Tpi1 PE=1 SV=4	Tpi1	20	0.50455	0.0122996
Q9DBB8	Trans-1,2-dihydrobenzene-1,2-diol dehydrogenase OS=Mus musculus GN=Dhdh PE=1 SV=1	Dhdh	16	0.301981	0.0124053
Q4VAA2	Protein CDV3 OS=Mus musculus GN=Cdv3 PE=1 SV=2	Cdv3	23	-0.464576	0.0124199
Q99PG0	Arylacetamide deacetylase OS=Mus musculus GN=Aadac PE=1 SV=3	Aadac	11	-0.660003	0.0125277
Q3TNA1	Xylulose kinase OS=Mus musculus GN=Xylb PE=1 SV=1	Xylb	20	0.751792	0.0125675
E9PV24	Fibrinogen alpha chain OS=Mus musculus GN=Fga PE=1 SV=1	Fga	51	0.71815	0.0130708
Q9DBK0	Acyl-coenzyme A thioesterase 12 OS=Mus musculus GN=Acot12 PE=1 SV=1	Acot12	15	-0.524906	0.0132826
Q99JI6	Ras-related protein Rap-1b OS=Mus musculus GN=Rap1b PE=1 SV=2	Rap1b	3	-1.26044	0.0134088
Q8K1A5	Transmembrane protein 41B OS=Mus musculus GN=Tmem41b PE=1 SV=1	Tmem41b	5	-0.836251	0.0135845
O89110	Caspase-8 OS=Mus musculus GN=Casp8 PE=1 SV=1	Casp8	21	-0.474079	0.0138429
A0A0R4IZY2	Cytochrome P450 2D26 OS=Mus musculus GN=Cyp2d26 PE=1 SV=1	Cyp2d26	24	-0.327106	0.0139188
P34928	Apolipoprotein C-I OS=Mus musculus GN=Apoc1 PE=1 SV=1	Apoc1	3	-0.34211	0.0140178
Q80ZP8	Armet protein OS=Mus musculus GN=Manf PE=1 SV=1	Manf	13	-0.0425045	0.0140227
Q3TMX5	Arginine-rich, mutated in early stage tumors, isoform CRA_b OS=Mus musculus GN=Manf PE=1 SV=1	Manf	13	-0.0425045	0.0140227
O08808	Protein diaphanous homolog 1 OS=Mus musculus GN=Diaph1 PE=1 SV=1	Diap1; Diaph1	49	0.439739	0.0140696
Q9DBA8	Probable imidazolonepropionase OS=Mus musculus GN=Amdhd1 PE=1 SV=1	Amdhd1	21	0.732095	0.0143404
P55264	Adenosine kinase OS=Mus musculus GN=Adk PE=1 SV=2	Adk	32	0.432594	0.0144067
Q80WQ2	Protein VAC14 homolog OS=Mus musculus GN=Vac14 PE=1 SV=1	Vac14	21	-0.531913	0.0147723
P03987-2	Isoform 2 of Ig gamma-3 chain C region OS=Mus musculus	0	4	-0.509098	0.0147764
P03987	Ig gamma-3 chain C region OS=Mus musculus PE=1 SV=2	Ighg3	4	-0.509098	0.0147764
Q99JY0	Trifunctional enzyme subunit beta, mitochondrial OS=Mus musculus GN=Hadhb PE=1 SV=1	Hadhb	14	-0.595488	0.0147823
Q8BWF0	Succinate-semialdehyde dehydrogenase, mitochondrial OS=Mus musculus GN=Aldh5a1 PE=1 SV=1	Aldh5a1	9	-0.313327	0.0150064
Q3UMW2	Putative uncharacterized protein OS=Mus musculus GN=Pa2g4 PE=2 SV=1	Pa2g4	21	0.483772	0.0150958
Q05BN2	Pa2g4 protein (Fragment) OS=Mus musculus GN=Pa2g4 PE=2 SV=1	Pa2g4	21	0.483772	0.0150958
Q3TGU7	Proliferation-associated 2G4 OS=Mus musculus GN=Pa2g4 PE=2 SV=1	Pa2g4	21	0.483772	0.0150958
Q5BLJ9	60S ribosomal protein L27 OS=Mus musculus GN=Rpl27 PE=1 SV=1	Rpl27	12	0.222252	0.0151568
Q9R257	Heme-binding protein 1 OS=Mus musculus GN=Hebp1 PE=1 SV=2	Hebp1	9	0.329833	0.0152006
A0A140T8J4	Heme binding protein 1 OS=Mus musculus GN=Hebp1 PE=1 SV=1	Hebp1	9	0.329833	0.0152006
Q62523	Zyxin OS=Mus musculus GN=Zyx PE=1 SV=2	Zyx	14	0.295006	0.0153306
Q60866	Phosphotriesterase-related protein OS=Mus musculus GN=Pter PE=1 SV=1	Pter	19	0.433735	0.0155728
Q8VEM8	Phosphate carrier protein, mitochondrial OS=Mus musculus GN=Slc25a3 PE=1 SV=1	Slc25a3	8	-0.797221	0.0155794
Q6PDD6	Stard10 protein (Fragment) OS=Mus musculus GN=Stard10 PE=2 SV=1	Stard10	12	0.576472	0.0156555
Q5RL65	Stard10 protein (Fragment) OS=Mus musculus GN=Stard10 PE=2 SV=1	Stard10	12	0.576472	0.0156555
E9PVP0	PCTP-like protein OS=Mus musculus GN=Stard10 PE=1 SV=1	Stard10	12	0.576472	0.0156555
Q9D7G0	Ribose-phosphate pyrophosphokinase 1 OS=Mus musculus GN=Prps1 PE=1 SV=4	Prps1	13	0.242656	0.0158303
Q9CQM8	60S ribosomal protein L21 OS=Mus musculus GN=Rpl21 PE=1 SV=1	Rpl21; Gm14648; Gm10240; Rpl21-ps15	16	0.891256	0.0159556
Q99N18	Cytochrome P450 CYP4F15 OS=Mus musculus GN=Cyp4f15 PE=1 SV=1	Cyp4f15	8	-0.420579	0.0159807
Q8VCA4	Cyp4f15 protein OS=Mus musculus GN=Cyp4f15 PE=1 SV=1	Cyp4f15	8	-0.420579	0.0159807
P11499	Heat shock protein HSP 90-beta OS=Mus musculus GN=Hsp90ab1 PE=1 SV=3	Hsp90ab1	67	0.276018	0.0160289
P43883	Perilipin-2 OS=Mus musculus GN=Plin2 PE=1 SV=2	Plin2	15	-0.860268	0.0160913
Q8BGL3	Sulfotransferase OS=Mus musculus GN=Sult2a8 PE=1 SV=1	2810007J24Rik; Sult2a8	20	-1.65439	0.0163026
Q564F6	MCG128907 OS=Mus musculus GN=Pdcd5 PE=1 SV=1	Gm3837; Pdcd5	5	1.05691	0.0163898
A6X919	Probable C-mannosyltransferase DPY19L1 OS=Mus musculus GN=Dpy19l1 PE=1 SV=1	Dpy19l1	5	-1.09323	0.0165218
Q66JV3	Xylb protein (Fragment) OS=Mus musculus GN=Xylb PE=2 SV=1	Xylb	22	0.649523	0.0167697
Q05816	Fatty acid-binding protein, epidermal OS=Mus musculus GN=Fabp5 PE=1 SV=3	Fabp5	14	1.44148	0.0168325
Q9DBG3	AP-2 complex subunit beta OS=Mus musculus GN=Ap2b1 PE=1 SV=1	Ap2b1	12	-0.453016	0.016868
P62830	60S ribosomal protein L23 OS=Mus musculus GN=Rpl23 PE=1 SV=1	Rpl23; LOC100044627; LOC100862455	7	0.801428	0.0169316
Q00897	Alpha-1-antitrypsin 1-4 OS=Mus musculus GN=Serpina1d PE=1 SV=1	Serpina1d	2	-0.282478	0.0169884
Q61176	Arginase-1 OS=Mus musculus GN=Arg1 PE=1 SV=1	Arg1	33	-0.245728	0.0169888
P97364	Selenide, water dikinase 2 OS=Mus musculus GN=Sephs2 PE=1 SV=3	Sephs2	13	0.245837	0.0170511
Q9DCD0	6-phosphogluconate dehydrogenase, decarboxylating OS=Mus musculus GN=Pgd PE=1 SV=3	Pgd	31	0.299469	0.0170815
P14246	Solute carrier family 2, facilitated glucose transporter member 2 OS=Mus musculus GN=Slc2a2 PE=1 SV=3	Slc2a2	12	-2.11553	0.0172299
P17742	Peptidyl-prolyl cis-trans isomerase A OS=Mus musculus GN=Ppia PE=1 SV=2	Ppia	20	1.12604	0.0172813
Q9JHR7	Insulin-degrading enzyme OS=Mus musculus GN=Ide PE=1 SV=1	Ide	22	-1.48601	0.0172998
Q3ULG4	Putative uncharacterized protein OS=Mus musculus GN=Psmd4 PE=2 SV=1	Psmd4	16	0.271342	0.017412
Q3TU36	Protein Rap1gds1 OS=Mus musculus GN=Rap1gds1 PE=1 SV=1	Rap1gds1	13	-0.756409	0.0175455
E9Q912	Protein Rap1gds1 OS=Mus musculus GN=Rap1gds1 PE=1 SV=1	Rap1gds1	13	-0.756409	0.0175455
Q3TLU4	Putative uncharacterized protein OS=Mus musculus GN=Rap1gds1 PE=2 SV=1	Rap1gds1	13	-0.756409	0.0175455
Q3TPS9	Putative uncharacterized protein OS=Mus musculus GN=Rap1gds1 PE=2 SV=1	Rap1gds1	11	-0.756158	0.0176169
Q5SWR1	AP complex subunit beta OS=Mus musculus GN=Ap2b1 PE=2 SV=1	Ap2b1	14	-0.461798	0.0177737
Q8VCT4	Carboxylesterase 1D OS=Mus musculus GN=Ces1d PE=1 SV=1	Ces1d	32	-0.854585	0.0178905
Q6P5E4	UDP-glucose:glycoprotein glucosyltransferase 1 OS=Mus musculus GN=Uggt1 PE=1 SV=4	Uggt1	47	0.380732	0.0179333
P04627	Serine/threonine-protein kinase A-Raf OS=Mus musculus GN=Araf PE=1 SV=2	Araf	14	-0.592454	0.0181947
Q6P542	ATP-binding cassette sub-family F member 1 OS=Mus musculus GN=Abcf1 PE=1 SV=1	Abcf1	25	-0.434304	0.0188845
Q99PV0	Pre-mRNA-processing-splicing factor 8 OS=Mus musculus GN=Prpf8 PE=1 SV=2	Prpf8	35	-0.360563	0.0189087
Q8VCS9	Transporter OS=Mus musculus GN=Slc6a12 PE=1 SV=2	Slc6a12	3	-1.47325	0.0190395
Q99L13	3-hydroxyisobutyrate dehydrogenase, mitochondrial OS=Mus musculus GN=Hibadh PE=1 SV=1	Hibadh	7	0.664043	0.0191631
Q8CI51	PDZ and LIM domain protein 5 OS=Mus musculus GN=Pdlim5 PE=1 SV=4	Pdlim5	24	-0.290092	0.0192119
Q99K30	Epidermal growth factor receptor kinase substrate 8-like protein 2 OS=Mus musculus GN=Eps8l2 PE=1 SV=1	Eps8l2	15	-0.619196	0.0192335
A8DUM2	Beta-globin OS=Mus musculus GN=Hbbt1 PE=3 SV=1	0	1	-0.692424	0.0196799
B2RQC6-2	Isoform 2 of CAD protein OS=Mus musculus GN=Cad	Cad	35	-0.494498	0.019691
Q9JL35	High mobility group nucleosome-binding domain-containing protein 5 OS=Mus musculus GN=Hmgn5 PE=1 SV=2	Hmgn5	23	-0.440131	0.0196961
P61022	Calcineurin B homologous protein 1 OS=Mus musculus GN=Chp1 PE=1 SV=2	1500003O03Rik; Chp1	8	-0.794747	0.0197372
Q6TCG2	Progestin and adipoQ receptor family member 9 OS=Mus musculus GN=Paqr9 PE=1 SV=2	Paqr9	5	-1.09568	0.0197509
Q8K2B3	Succinate dehydrogenase [ubiquinone] flavoprotein subunit, mitochondrial OS=Mus musculus GN=Sdha PE=1 SV=1	Sdha	22	-0.235155	0.0201217
Q3UP75	UDP-glucuronosyltransferase 3A1 OS=Mus musculus GN=Ugt3a1 PE=1 SV=1	Ugt3a1	5	-1.58545	0.020152
P26041	Moesin OS=Mus musculus GN=Msn PE=1 SV=3	Msn	35	1.05019	0.0202539
Q9DCP2	Sodium-coupled neutral amino acid transporter 3 OS=Mus musculus GN=Slc38a3 PE=1 SV=1	Slc38a3	7	-0.695146	0.0205617
Q91WT8	RNA-binding protein 47 OS=Mus musculus GN=Rbm47 PE=1 SV=1	Rbm47	12	-0.220975	0.0206075
Q8BU14	Translocation protein SEC62 OS=Mus musculus GN=Sec62 PE=1 SV=1	Sec62	12	-0.595917	0.0206114
O35386	Phytanoyl-CoA dioxygenase, peroxisomal OS=Mus musculus GN=Phyh PE=1 SV=1	Phyh	13	-0.649954	0.0206705
P09411	Phosphoglycerate kinase 1 OS=Mus musculus GN=Pgk1 PE=1 SV=4	Pgk1	43	0.442848	0.0207909
Q8VE09	Tetratricopeptide repeat protein 39C OS=Mus musculus GN=Ttc39c PE=1 SV=2	Ttc39c	21	-0.697323	0.020815
Q8R097	Carboxylic ester hydrolase OS=Mus musculus GN=Ces2g PE=2 SV=1	Ces2g	6	0.626469	0.0209243
E9PV38	Carboxylic ester hydrolase OS=Mus musculus GN=Ces2g PE=1 SV=1	Ces2g	6	0.626469	0.0209243
Q70FJ1-2	Isoform 2 of A-kinase anchor protein 9 OS=Mus musculus GN=Akap9	0	88	-0.585875	0.0217618
Q70FJ1	A-kinase anchor protein 9 OS=Mus musculus GN=Akap9 PE=1 SV=2	Akap9	88	-0.585875	0.0217618
Q8CBM0	Putative uncharacterized protein OS=Mus musculus GN=Zyx PE=2 SV=1	Zyx	12	0.286245	0.0219561
Q9CQS8	Protein transport protein Sec61 subunit beta OS=Mus musculus GN=Sec61b PE=1 SV=3	Sec61b	6	0.828179	0.0220603
Q541E2	Glutathione synthetase (Fragment) OS=Mus musculus GN=Gss PE=1 SV=1	Gss	28	0.891814	0.0223302
P97449	Aminopeptidase N OS=Mus musculus GN=Anpep PE=1 SV=4	Anpep	14	-1.40807	0.0223899
Q8BRK8	5'-AMP-activated protein kinase catalytic subunit alpha-2 OS=Mus musculus GN=Prkaa2 PE=1 SV=3	Prkaa2	14	0.369826	0.0224166
Q9JMD3	PCTP-like protein OS=Mus musculus GN=Stard10 PE=1 SV=1	Stard10	16	0.561974	0.0224572
P14094	Sodium/potassium-transporting ATPase subunit beta-1 OS=Mus musculus GN=Atp1b1 PE=1 SV=1	Atp1b1	16	-0.739742	0.0224621
Q8CHP5-2	Isoform 2 of Partner of Y14 and mago OS=Mus musculus GN=Pym1	Wibg; Pym1	10	0.319013	0.0226789
Q8CHP5	Partner of Y14 and mago OS=Mus musculus GN=Pym1 PE=1 SV=2	Wibg; Pym1	10	0.319013	0.0226789
Q8C5H8	NAD kinase 2, mitochondrial OS=Mus musculus GN=Nadk2 PE=1 SV=2	Nadk2; Nadkd1	10	-0.661477	0.0227748
P62918	60S ribosomal protein L8 OS=Mus musculus GN=Rpl8 PE=1 SV=2	Rpl8	21	0.868397	0.0234079
Q11011	Puromycin-sensitive aminopeptidase OS=Mus musculus GN=Npepps PE=1 SV=2	Npepps	21	-0.531443	0.0236662
Q3TUI9	Proteasome subunit alpha type OS=Mus musculus GN=Psma5 PE=2 SV=1	Psma5	13	0.500823	0.0238115
Q6ZWN5	40S ribosomal protein S9 OS=Mus musculus GN=Rps9 PE=1 SV=3	Rps9	21	0.53778	0.0239601
Q5BLK1	40S ribosomal protein S6 OS=Mus musculus GN=Rps6 PE=1 SV=1	Rps6-ps4; Rps6; LOC105244208	23	0.39763	0.024082
P24547	Inosine-5'-monophosphate dehydrogenase 2 OS=Mus musculus GN=Impdh2 PE=1 SV=2	Impdh2	15	-0.449155	0.0241484
P00493	Hypoxanthine-guanine phosphoribosyltransferase OS=Mus musculus GN=Hprt1 PE=1 SV=3	Hprt	7	0.311995	0.0242198
P10711	Transcription elongation factor A protein 1 OS=Mus musculus GN=Tcea1 PE=1 SV=2	Tcea1	15	-0.321847	0.02427
F7BX26	Serine/threonine-protein phosphatase (Fragment) OS=Mus musculus GN=Ppp5c PE=1 SV=1	0	14	-0.8883	0.0243341
Q9JLI6	Selenocysteine lyase OS=Mus musculus GN=Scly PE=1 SV=1	Scly	15	0.394954	0.0244817
Q9R0Q7	Prostaglandin E synthase 3 OS=Mus musculus GN=Ptges3 PE=1 SV=1	Ptges3; Gm9769; LOC100048119; LOC102641464	9	0.501067	0.0245058
Q99K28	ADP-ribosylation factor GTPase-activating protein 2 OS=Mus musculus GN=Arfgap2 PE=1 SV=1	Arfgap2	19	-0.691508	0.02465
Q99K28-2	Isoform 2 of ADP-ribosylation factor GTPase-activating protein 2 OS=Mus musculus GN=Arfgap2	Arfgap2	19	-0.691508	0.02465
Q924Y0	Gamma-butyrobetaine dioxygenase OS=Mus musculus GN=Bbox1 PE=1 SV=1	Bbox1	18	0.460916	0.0247512
Q8BI84	Melanoma inhibitory activity protein 3 OS=Mus musculus GN=Mia3 PE=1 SV=2	Mia3	83	-1.19108	0.025371
Q9Z2W0	Aspartyl aminopeptidase OS=Mus musculus GN=Dnpep PE=1 SV=2	Dnpep	17	-0.401207	0.0255176
Q9JM52-3	Isoform 3 of Misshapen-like kinase 1 OS=Mus musculus GN=Mink1	LOC100048805; Mink1	19	-1.17005	0.0255677
P27612	Phospholipase A-2-activating protein OS=Mus musculus GN=Plaa PE=1 SV=4	Plaa	25	-0.285469	0.0257127
Q9JHW2	Omega-amidase NIT2 OS=Mus musculus GN=Nit2 PE=1 SV=1	Nit2	18	0.412979	0.0258089
O08677-2	Isoform LMW of Kininogen-1 OS=Mus musculus GN=Kng1	Kng1	6	2.23317	0.0263048
B5X0G2	Major urinary protein 17 OS=Mus musculus GN=Mup17 PE=2 SV=2	Mup17	2	-1.67383	0.026509
Q61335	B-cell receptor-associated protein 31 OS=Mus musculus GN=Bcap31 PE=1 SV=4	Bcap31	16	0.544527	0.026542
E9PY39	Protein Gm20431 OS=Mus musculus GN=Gm20431 PE=4 SV=1	0	7	1.00554	0.0265571
B7ZBY7	Ubiquitin-conjugating enzyme E2 variant 1 OS=Mus musculus GN=Ube2v1 PE=4 SV=1	Ube2v1	6	1.00554	0.0265571
Q9CZY3	Ubiquitin-conjugating enzyme E2 variant 1 OS=Mus musculus GN=Ube2v1 PE=1 SV=1	Ube2v1	6	1.00554	0.0265571
Q8C6B0	MCG20149, isoform CRA_a OS=Mus musculus GN=Mettl7a1 PE=1 SV=1	Mettl7a1	13	-0.400907	0.0265903
Q9D1F9	Protein Slc37a4 OS=Mus musculus GN=Slc37a4 PE=1 SV=1	Slc37a4	3	-0.287175	0.0266435
P23953	Carboxylesterase 1C OS=Mus musculus GN=Ces1c PE=1 SV=4	Ces1c	14	-0.597709	0.0266717
Q6Y7W8	PERQ amino acid-rich with GYF domain-containing protein 2 OS=Mus musculus GN=Gigyf2 PE=1 SV=2	Gigyf2	40	-0.572263	0.0268294
Q3TD71	Secretory carrier membrane protein 1 OS=Mus musculus GN=Scamp1 PE=1 SV=1	Scamp1	11	-0.44098	0.0270277
B9EK13	2-oxo-4-hydroxy-4-carboxy-5-ureidoimidazoline decarboxylase OS=Mus musculus GN=Urad PE=1 SV=1	Prhoxnb; Urad	10	1.38533	0.0270304
A0A0J9YU79	Ketohexokinase OS=Mus musculus GN=Khk PE=1 SV=1	Khk	19	0.736709	0.0270372
Q8BGD9	Eukaryotic translation initiation factor 4B OS=Mus musculus GN=Eif4b PE=1 SV=1	Eif4b	53	-0.693597	0.0273183
Q9WVJ2	26S proteasome non-ATPase regulatory subunit 13 OS=Mus musculus GN=Psmd13 PE=1 SV=1	Psmd13	17	0.319929	0.0273668
Q91YN5-3	Isoform 3 of UDP-N-acetylhexosamine pyrophosphorylase OS=Mus musculus GN=Uap1	Uap1	14	-0.428984	0.0276271
Q91YN5	UDP-N-acetylhexosamine pyrophosphorylase OS=Mus musculus GN=Uap1 PE=1 SV=1	Uap1	14	-0.428984	0.0276271
P27659	60S ribosomal protein L3 OS=Mus musculus GN=Rpl3 PE=1 SV=3	Rpl3	31	0.321412	0.0278275
Q99L47	Hsc70-interacting protein OS=Mus musculus GN=St13 PE=1 SV=1	St13	25	0.243964	0.0279451
Q8K2C7	Protein OS-9 OS=Mus musculus GN=Os9 PE=1 SV=2	Os9	17	0.382058	0.0281105
O08553	Dihydropyrimidinase-related protein 2 OS=Mus musculus GN=Dpysl2 PE=1 SV=2	Dpysl2	23	0.3452	0.0281134
Q8BH24	Transmembrane 9 superfamily member 4 OS=Mus musculus GN=Tm9sf4 PE=1 SV=1	Tm9sf4	12	0.710798	0.0283762
Q9DBR1	5'-3' exoribonuclease 2 OS=Mus musculus GN=Xrn2 PE=1 SV=1	Xrn2	23	-0.578919	0.0284271
P05213	Tubulin alpha-1B chain OS=Mus musculus GN=Tuba1b PE=1 SV=2	Tuba1b	5	0.663419	0.0284585
Q99020	Heterogeneous nuclear ribonucleoprotein A/B OS=Mus musculus GN=Hnrnpab PE=1 SV=1	Hnrnpab	12	-1.02632	0.0285524
P40142	Transketolase OS=Mus musculus GN=Tkt PE=1 SV=1	Tkt	36	0.335888	0.0288817
P62267	40S ribosomal protein S23 OS=Mus musculus GN=Rps23 PE=1 SV=3	Rps23	8	0.907455	0.0289241
Q8K157	Aldose 1-epimerase OS=Mus musculus GN=Galm PE=1 SV=1	Galm	9	-0.319831	0.029016
Q921H8	3-ketoacyl-CoA thiolase A, peroxisomal OS=Mus musculus GN=Acaa1a PE=1 SV=1	Acaa1a	23	-0.739025	0.0290652
Q8VCA8	Secernin-2 OS=Mus musculus GN=Scrn2 PE=1 SV=1	Scrn2	15	1.66516	0.0292922
P53798	Squalene synthase OS=Mus musculus GN=Fdft1 PE=1 SV=2	Fdft1	8	0.450435	0.0292988
Q9DBP5	UMP-CMP kinase OS=Mus musculus GN=Cmpk1 PE=1 SV=1	Cmpk1	11	-0.640749	0.0295945
Q9D855	Cytochrome b-c1 complex subunit 7 OS=Mus musculus GN=Uqcrb PE=1 SV=3	Uqcrb	7	-1.04283	0.029599
Q9CQB4	Cytochrome b-c1 complex subunit 7 OS=Mus musculus GN=Uqcrb PE=1 SV=1	Uqcrb	7	-1.04283	0.029599
Q3U0V1	Far upstream element-binding protein 2 OS=Mus musculus GN=Khsrp PE=1 SV=2	Khsrp	27	0.398915	0.0296401
Q3UE29	Putative uncharacterized protein OS=Mus musculus GN=Psap PE=2 SV=1	Psap	5	-1.01137	0.0298754
Q3TKB2	Putative uncharacterized protein OS=Mus musculus GN=Psap PE=2 SV=1	Psap	5	-1.01137	0.0298754
Q3TKK3	Putative uncharacterized protein OS=Mus musculus GN=Psap PE=2 SV=1	Psap	5	-1.01137	0.0298754
Q9CXN7	Phenazine biosynthesis-like domain-containing protein 2 OS=Mus musculus GN=Pbld2 PE=1 SV=1	Pbld2	11	-0.442153	0.0299078
Q5M9M0	60S ribosomal protein L13a OS=Mus musculus GN=Rpl13a PE=1 SV=1	Rpl13a	17	0.816864	0.0299964
Q9R0H0	Peroxisomal acyl-coenzyme A oxidase 1 OS=Mus musculus GN=Acox1 PE=1 SV=5	Acox1	37	-0.299347	0.0302319
Q8VC12	Urocanate hydratase OS=Mus musculus GN=Uroc1 PE=1 SV=2	Uroc1	40	0.398334	0.0302857
A2ASS6	Titin OS=Mus musculus GN=Ttn PE=1 SV=1	Ttn	379	-0.386745	0.030344
P70266	6-phosphofructo-2-kinase/fructose-2,6-bisphosphatase 1 OS=Mus musculus GN=Pfkfb1 PE=1 SV=2	Pfkfb1	25	-0.280968	0.0303712
P11404	Fatty acid-binding protein, heart OS=Mus musculus GN=Fabp3 PE=1 SV=5	Fabp3	6	-0.697512	0.0303828
Q8CG76	Aflatoxin B1 aldehyde reductase member 2 OS=Mus musculus GN=Akr7a2 PE=1 SV=3	Akr7a5	25	0.264247	0.0306207
Q925I1	ATPase family AAA domain-containing protein 3 OS=Mus musculus GN=Atad3 PE=1 SV=1	Atad3a	16	-1.33055	0.0306222
Q9JHU4	Cytoplasmic dynein 1 heavy chain 1 OS=Mus musculus GN=Dync1h1 PE=1 SV=2	Dync1h1	178	-0.983849	0.0308688
Q9CY58	Plasminogen activator inhibitor 1 RNA-binding protein OS=Mus musculus GN=Serbp1 PE=1 SV=2	Serbp1	31	0.0119751	0.0313715
Q8BP60	Putative uncharacterized protein OS=Mus musculus PE=2 SV=1	Nxf1	7	-0.776912	0.0320159
O35490	Betaine--homocysteine S-methyltransferase 1 OS=Mus musculus GN=Bhmt PE=1 SV=1	Bhmt	41	0.600552	0.0320423
Q91W64	Cytochrome P450 2C70 OS=Mus musculus GN=Cyp2c70 PE=1 SV=2	Cyp2c70	23	0.617844	0.0321286
Q9CR09	Ubiquitin-fold modifier-conjugating enzyme 1 OS=Mus musculus GN=Ufc1 PE=1 SV=1	Ufc1	11	0.595072	0.0321449
Q99P30	Peroxisomal coenzyme A diphosphatase NUDT7 OS=Mus musculus GN=Nudt7 PE=1 SV=2	Nudt7	10	-0.982658	0.03219
Q99P30-3	Isoform 3 of Peroxisomal coenzyme A diphosphatase NUDT7 OS=Mus musculus GN=Nudt7	Nudt7	10	-0.982658	0.03219
P15626	Glutathione S-transferase Mu 2 OS=Mus musculus GN=Gstm2 PE=1 SV=2	Gstm2	14	0.370023	0.0323615
Q3U837	Putative uncharacterized protein OS=Mus musculus GN=Ddx39 PE=2 SV=1	Ddx39	6	0.223163	0.032718
Q8VDW0	ATP-dependent RNA helicase DDX39A OS=Mus musculus GN=Ddx39a PE=1 SV=1	Ddx39	6	0.223163	0.032718
Q3T9L0	Putative uncharacterized protein OS=Mus musculus GN=Ddx39 PE=2 SV=1	Ddx39	6	0.223163	0.032718
Q3TLS3	GDP-D-glucose phosphorylase 1 OS=Mus musculus GN=Gdpgp1 PE=1 SV=2	D330012F22Rik; Gdpgp1	2	0.387321	0.0328218
P34927	Asialoglycoprotein receptor 1 OS=Mus musculus GN=Asgr1 PE=1 SV=4	Asgr1	18	-0.477037	0.0328581
Q8BWU8	Ethanolamine-phosphate phospho-lyase OS=Mus musculus GN=Etnppl PE=2 SV=1	Agxt2l1; Etnppl	21	-0.845103	0.0329655
Q3UBN8	Putative uncharacterized protein OS=Mus musculus GN=Bpnt1 PE=2 SV=1	Bpnt1	17	0.252276	0.0333146
Q9Z0S1	3'(2'),5'-bisphosphate nucleotidase 1 OS=Mus musculus GN=Bpnt1 PE=1 SV=2	Bpnt1	17	0.252276	0.0333146
Q9D0M1	Phosphoribosyl pyrophosphate synthase-associated protein 1 OS=Mus musculus GN=Prpsap1 PE=1 SV=1	Prpsap1	12	1.44266	0.0335125
Q9WUK2	Eukaryotic translation initiation factor 4H OS=Mus musculus GN=Eif4h PE=1 SV=3	Eif4h	18	-0.402224	0.0335994
Q3TCH7	Cullin-4A OS=Mus musculus GN=Cul4a PE=1 SV=1	Cul4a	22	-0.435121	0.0336999
Q9DBD0	Inhibitor of carbonic anhydrase OS=Mus musculus GN=Ica PE=1 SV=1	1300017J02Rik	20	-0.4028	0.0338223
B2RXY7	Carbonyl reductase 1 OS=Mus musculus GN=Cbr1 PE=1 SV=1	Cbr1	31	0.614546	0.0343822
Q99KQ4	Nicotinamide phosphoribosyltransferase OS=Mus musculus GN=Nampt PE=1 SV=1	Nampt	20	-0.0121158	0.0346115
Q3TLX1	Putative uncharacterized protein OS=Mus musculus GN=Nampt PE=2 SV=1	Nampt	20	-0.0121158	0.0346115
Q9QXD6	Fructose-1,6-bisphosphatase 1 OS=Mus musculus GN=Fbp1 PE=1 SV=3	Fbp1	27	0.0863702	0.0347769
P09528	Ferritin heavy chain OS=Mus musculus GN=Fth1 PE=1 SV=2	Fth1	8	-0.974838	0.0349654
Q8BH00	Aldehyde dehydrogenase family 8 member A1 OS=Mus musculus GN=Aldh8a1 PE=1 SV=1	Aldh8a1	30	0.615591	0.0349911
Q9JM52	Misshapen-like kinase 1 OS=Mus musculus GN=Mink1 PE=1 SV=3	Mink1	12	-1.23844	0.0350375
Q9JM52-2	Isoform 1 of Misshapen-like kinase 1 OS=Mus musculus GN=Mink1	Mink1	12	-1.23844	0.0350375
Q61696	Heat shock 70 kDa protein 1A OS=Mus musculus GN=Hspa1a PE=1 SV=2	Hspa1a; Hspa1b	19	-0.672002	0.0354519
P17879	Heat shock 70 kDa protein 1B OS=Mus musculus GN=Hspa1b PE=1 SV=3	Hspa1b	19	-0.672002	0.0354519
Q9R1P4	Proteasome subunit alpha type-1 OS=Mus musculus GN=Psma1 PE=1 SV=1	Psma1	19	0.466459	0.0356236
P13707	Glycerol-3-phosphate dehydrogenase [NAD(+)], cytoplasmic OS=Mus musculus GN=Gpd1 PE=1 SV=3	Gpd1	27	-0.256075	0.0358327
E0CXN5	Glycerol-3-phosphate dehydrogenase [NAD(+)] OS=Mus musculus GN=Gpd1 PE=1 SV=1	0	27	-0.256075	0.0358327
Q922H4	Mannose-1-phosphate guanyltransferase alpha OS=Mus musculus GN=Gmppa PE=1 SV=1	Gmppa	13	-0.240723	0.0360002
Q9CQR2	40S ribosomal protein S21 OS=Mus musculus GN=Rps21 PE=1 SV=1	Rps21	7	0.923149	0.0360149
Q8R0F9	SEC14-like protein 4 OS=Mus musculus GN=Sec14l4 PE=1 SV=1	Sec14l4	27	0.282848	0.0362415
E9Q137	Protein Tex264 OS=Mus musculus GN=Tex264 PE=1 SV=1	Tex264	8	-0.90672	0.0362744
Q99LS5	Testis expressed gene 264 OS=Mus musculus GN=Tex264 PE=2 SV=1	Tex264	7	-0.90672	0.0362744
Q4FZE6	40S ribosomal protein S7 OS=Mus musculus GN=Rps7 PE=1 SV=1	Rps7	10	0.738074	0.036419
Q920R0	Alsin OS=Mus musculus GN=Als2 PE=1 SV=3	Als2	21	-0.326063	0.0364218
Q8K3W0	BRCA1-A complex subunit BRE OS=Mus musculus GN=Bre PE=1 SV=2	Bre	8	0.252019	0.0365452
Q9WUM4	Coronin-1C OS=Mus musculus GN=Coro1c PE=1 SV=2	Coro1c	11	-0.929218	0.0369371
A0A0R4J015	Canalicular multispecific organic anion transporter 2 OS=Mus musculus GN=Abcc3 PE=1 SV=1	Abcc3	14	-1.86059	0.0369704
J3QML2	Canalicular multispecific organic anion transporter 2 OS=Mus musculus GN=Abcc3 PE=1 SV=1	Abcc3	14	-1.86059	0.0369704
P70699	Lysosomal alpha-glucosidase OS=Mus musculus GN=Gaa PE=1 SV=2	Gaa	9	-1.0499	0.0373796
Q6PDL0	Cytoplasmic dynein 1 light intermediate chain 2 OS=Mus musculus GN=Dync1li2 PE=1 SV=2	Dync1li2	13	-0.476019	0.0376169
Q99PT1	Rho GDP-dissociation inhibitor 1 OS=Mus musculus GN=Arhgdia PE=1 SV=3	Arhgdia	12	0.816082	0.0378315
Q9D1E6	Tubulin-folding cofactor B OS=Mus musculus GN=Tbcb PE=1 SV=2	Tbcb	11	0.669082	0.0385511
P56376	Acylphosphatase-1 OS=Mus musculus GN=Acyp1 PE=1 SV=2	Acyp1	2	-0.369365	0.0386083
Q4VAF0	Acylphosphatase (Fragment) OS=Mus musculus GN=Acyp1 PE=2 SV=1	Acyp1	2	-0.369365	0.0386083
Q71RI9	Kynurenine--oxoglutarate transaminase 3 OS=Mus musculus GN=Kyat3 PE=1 SV=1	Ccbl2; Kyat3	13	0.481214	0.0386232
P62717	60S ribosomal protein L18a OS=Mus musculus GN=Rpl18a PE=1 SV=1	Rpl18a	11	0.744087	0.0386617
Q9DBC0	Selenoprotein O OS=Mus musculus GN=Selo PE=1 SV=4	1300018J18Rik; Selo	20	-0.342008	0.0387947
F6Q404	Protein disulfide-isomerase A3 (Fragment) OS=Mus musculus GN=Pdia3 PE=1 SV=1	0	1	-0.665653	0.0388323
Q8K0C4	Lanosterol 14-alpha demethylase OS=Mus musculus GN=Cyp51a1 PE=1 SV=1	Cyp51	18	0.468191	0.0389433
B2RSR0	Cytochrome P450 4V2 OS=Mus musculus GN=Cyp4v3 PE=1 SV=1	Cyp4v3	17	-0.658122	0.0390274
Q9DCL9	Multifunctional protein ADE2 OS=Mus musculus GN=Paics PE=1 SV=4	Paics	19	0.408026	0.0391739
P61089	Ubiquitin-conjugating enzyme E2 N OS=Mus musculus GN=Ube2n PE=1 SV=1	Ube2n	7	0.678485	0.0392983
P11589	Major urinary protein 2 OS=Mus musculus GN=Mup2 PE=1 SV=1	Mup2	20	-1.57611	0.039743
Q99KG5	Lipolysis-stimulated lipoprotein receptor OS=Mus musculus GN=Lsr PE=1 SV=1	Lsr	24	-0.660868	0.0398429
Q99KG5-2	Isoform 2 of Lipolysis-stimulated lipoprotein receptor OS=Mus musculus GN=Lsr	Lsr	24	-0.660868	0.0398429
Q99KG5-3	Isoform 3 of Lipolysis-stimulated lipoprotein receptor OS=Mus musculus GN=Lsr	Lsr	24	-0.660868	0.0398429
Q8CH18	Cell division cycle and apoptosis regulator protein 1 OS=Mus musculus GN=Ccar1 PE=1 SV=1	Ccar1	15	-1.8221	0.0402981
Q3UAP1	Prolactin regulatory element binding, isoform CRA_c OS=Mus musculus GN=Preb PE=1 SV=1	Preb	11	0.305277	0.0407722
Q543J5	Antithrombin OS=Mus musculus GN=Serpinc1 PE=1 SV=1	Serpinc1	23	0.431006	0.0408735
Q5SUC3	Calnexin OS=Mus musculus GN=Canx PE=1 SV=1	Canx	38	0.438488	0.0409457
Q9DCX2	ATP synthase subunit d, mitochondrial OS=Mus musculus GN=Atp5h PE=1 SV=3	Atp5h	7	0.564374	0.0410179
Q80X73	Protein pelota homolog OS=Mus musculus GN=Pelo PE=1 SV=3	Pelo	8	-0.875166	0.0414353
Q8VDQ8-2	Isoform 2 of NAD-dependent protein deacetylase sirtuin-2 OS=Mus musculus GN=Sirt2	Sirt2	11	-1.92759	0.0415614
Q8VDQ8	NAD-dependent protein deacetylase sirtuin-2 OS=Mus musculus GN=Sirt2 PE=1 SV=2	Sirt2	11	-1.92759	0.0415614
Q3TS38	UDP-glucose 6-dehydrogenase OS=Mus musculus GN=Ugdh PE=1 SV=1	Ugdh	32	0.141696	0.0423461
Q3TJ71	UDP-glucose 6-dehydrogenase OS=Mus musculus GN=Ugdh PE=2 SV=1	Ugdh	32	0.141696	0.0423461
Q6URW6-3	Isoform 3 of Myosin-14 OS=Mus musculus GN=Myh14	Myh14	57	-0.497427	0.0428982
Q8BLN5	Lanosterol synthase OS=Mus musculus GN=Lss PE=1 SV=2	Lss	16	0.308096	0.0429419
Q4FJK0	2,4-dienoyl-CoA reductase, mitochondrial OS=Mus musculus GN=Decr1 PE=1 SV=1	Decr1	10	-0.257944	0.0443757
Q3UGC7	Eukaryotic translation initiation factor 3 subunit J-A OS=Mus musculus GN=Eif3j1 PE=2 SV=1	Eif3j1	11	-0.403222	0.0443779
Q66JS6	Eukaryotic translation initiation factor 3 subunit J-B OS=Mus musculus GN=Eif3j2 PE=1 SV=1	Eif3j1; Eif3j2	11	-0.403222	0.0443779
P37040	NADPH--cytochrome P450 reductase OS=Mus musculus GN=Por PE=1 SV=2	Por	42	0.404785	0.0445206
Q3T9Z2	Glyoxylate reductase/hydroxypyruvate reductase OS=Mus musculus GN=Grhpr PE=1 SV=1	Grhpr	19	-0.0981616	0.0446282
Q9CQV8	14-3-3 protein beta/alpha OS=Mus musculus GN=Ywhab PE=1 SV=3	Ywhab	9	1.134	0.0450374
Q9CQV8-2	Isoform Short of 14-3-3 protein beta/alpha OS=Mus musculus GN=Ywhab	0	9	1.134	0.0450374
Q9EQ20	Methylmalonate-semialdehyde dehydrogenase [acylating], mitochondrial OS=Mus musculus GN=Aldh6a1 PE=1 SV=1	Aldh6a1	24	0.0468794	0.0452
Q3TXS7	26S proteasome non-ATPase regulatory subunit 1 OS=Mus musculus GN=Psmd1 PE=1 SV=1	Psmd1	46	0.370206	0.0452606
Q8BVI4	Dihydropteridine reductase OS=Mus musculus GN=Qdpr PE=1 SV=2	Qdpr; LOC102643271	16	-0.223069	0.0453461
Q02257	Junction plakoglobin OS=Mus musculus GN=Jup PE=1 SV=3	Jup	10	-1.4252	0.0458078
P37242	Thyroid hormone receptor beta OS=Mus musculus GN=Thrb PE=1 SV=1	Thrb	6	-1.33171	0.0466029
E9QN99	Protein ABHD14B OS=Mus musculus GN=Abhd14b PE=1 SV=1	Abhd14b	13	0.34451	0.0468283
F8VQC1	Signal recognition particle subunit SRP72 OS=Mus musculus GN=Srp72 PE=1 SV=1	Srp72	30	-0.415991	0.0475418
O35350	Calpain-1 catalytic subunit OS=Mus musculus GN=Capn1 PE=1 SV=1	Capn1	26	-0.328854	0.0479485
P05202	Aspartate aminotransferase, mitochondrial OS=Mus musculus GN=Got2 PE=1 SV=1	Got2	23	-0.337444	0.0479992
P05784	Keratin, type I cytoskeletal 18 OS=Mus musculus GN=Krt18 PE=1 SV=5	Krt18	40	-0.418858	0.0490098
P59325	Eukaryotic translation initiation factor 5 OS=Mus musculus GN=Eif5 PE=1 SV=1	Eif5; LOC100047658; LOC102641436	19	0.470909	0.0490124
P06801	NADP-dependent malic enzyme OS=Mus musculus GN=Me1 PE=1 SV=2	Me1	34	-0.680605	0.0497756
Q9ERR7	15 kDa selenoprotein OS=Mus musculus GN=Sep15 PE=1 SV=3	42628	4	0.69643	0.0502238
A0A0R4J0K1	15 kDa selenoprotein OS=Mus musculus GN=Sep15 PE=1 SV=1	0	4	0.69643	0.0502238
E9PYT0	Rho GTPase-activating protein 5 OS=Mus musculus GN=Arhgap5 PE=1 SV=1	Arhgap5	10	-0.656965	0.0503684
P15327	Bisphosphoglycerate mutase OS=Mus musculus GN=Bpgm PE=1 SV=2	Bpgm	11	-0.989026	0.0505469
D3Z4V9	Glycine N-acyltransferase-like protein Keg1 (Fragment) OS=Mus musculus GN=Keg1 PE=1 SV=7	0	2	-0.673426	0.0506274
D3Z1F5	Glycine N-acyltransferase-like protein Keg1 (Fragment) OS=Mus musculus GN=Keg1 PE=1 SV=1	0	2	-0.673426	0.0506274
Q9DCY0	Glycine N-acyltransferase-like protein Keg1 OS=Mus musculus GN=Keg1 PE=1 SV=1	Keg1	2	-0.673426	0.0506274
Q8CHC4	Synaptojanin-1 OS=Mus musculus GN=Synj1 PE=1 SV=3	Synj1	21	-0.978713	0.051617
A0A0C6E3V3	HC protein OS=Mus musculus GN=HC PE=2 SV=1	0	11	0.717833	0.0518606
Q61712	DnaJ homolog subfamily C member 1 OS=Mus musculus GN=Dnajc1 PE=1 SV=1	Dnajc1	11	-0.682075	0.0520872
B2RWW2	Golgb1 protein OS=Mus musculus GN=Golgb1 PE=2 SV=1	Golgb1	103	-0.963864	0.0523969
P99028	Cytochrome b-c1 complex subunit 6, mitochondrial OS=Mus musculus GN=Uqcrh PE=1 SV=2	Uqcrh	5	-1.90633	0.0524052
Q9DCS9	NADH dehydrogenase [ubiquinone] 1 beta subcomplex subunit 10 OS=Mus musculus GN=Ndufb10 PE=1 SV=3	Ndufb10	4	-0.571949	0.0530969
Q6PDG8	Vacuolar fusion protein MON1 homolog A OS=Mus musculus GN=Mon1a PE=1 SV=3	Mon1a	8	-0.534663	0.053222
Q5NCC3	E3 ubiquitin-protein ligase TRIM41 OS=Mus musculus GN=Trim41 PE=1 SV=1	Trim41	6	-0.36036	0.0533771
Q8BNZ1	Putative uncharacterized protein OS=Mus musculus GN=Bet1 PE=2 SV=1	Bet1	3	-1.09025	0.0534935
B9EKC3	Rho GTPase activating protein 5 OS=Mus musculus GN=Arhgap5 PE=2 SV=1	Arhgap5	19	-0.953283	0.0535876
Q80UM3	N-alpha-acetyltransferase 15, NatA auxiliary subunit OS=Mus musculus GN=Naa15 PE=1 SV=1	Naa15	36	-0.637683	0.0536506
O89112	LanC-like protein 1 OS=Mus musculus GN=Lancl1 PE=1 SV=1	Lancl1	5	-0.450853	0.0539836
E9PZP8	Protein Herc1 OS=Mus musculus GN=Herc1 PE=1 SV=1	Herc1	32	-0.376544	0.0540268
P39054-2	Isoform 2 of Dynamin-2 OS=Mus musculus GN=Dnm2	Dnm2	33	0.303481	0.0541775
Q8VEH5	EPM2A-interacting protein 1 OS=Mus musculus GN=Epm2aip1 PE=1 SV=1	Epm2aip1	8	-0.620982	0.0544334
Q542D9	Transferrin receptor protein 1 OS=Mus musculus GN=Tfrc PE=1 SV=1	Tfrc	17	-1.37331	0.0546533
Q8BNI4	Derlin-2 OS=Mus musculus GN=Derl2 PE=1 SV=2	Derl2	4	-0.619672	0.0546955
Q60855	Receptor-interacting serine/threonine-protein kinase 1 OS=Mus musculus GN=Ripk1 PE=1 SV=1	Ripk1	12	-0.347309	0.0550295
Q9JKX6	ADP-sugar pyrophosphatase OS=Mus musculus GN=Nudt5 PE=1 SV=1	Nudt5	9	-0.281719	0.0550445
Q9DBB4	N-alpha-acetyltransferase 16, NatA auxiliary subunit OS=Mus musculus GN=Naa16 PE=2 SV=1	Naa16	15	-0.573738	0.0550498
Q497E4	Actin, alpha cardiac muscle 1 OS=Mus musculus GN=Actc1 PE=2 SV=1	Actc1	6	-0.471728	0.0554114
B2RXC1	Trafficking protein particle complex subunit 11 OS=Mus musculus GN=Trappc11 PE=1 SV=1	Trappc11	10	-0.271781	0.0554841
Q9DBL1	Short/branched chain specific acyl-CoA dehydrogenase, mitochondrial OS=Mus musculus GN=Acadsb PE=1 SV=1	Acadsb	4	-0.515406	0.0557005
Q8BK63	Casein kinase I isoform alpha OS=Mus musculus GN=Csnk1a1 PE=1 SV=2	Csnk1a1	3	-0.278876	0.0558984
Q6P4T0	Autophagy-related protein 2 homolog A OS=Mus musculus GN=Atg2a PE=1 SV=2	Atg2a	21	-0.265617	0.0561054
Q5NBZ3	Developmentally-regulated GTP-binding protein 1 OS=Mus musculus GN=Drg1 PE=1 SV=1	Drg1	7	-0.277249	0.0562817
Q9JIK5	Nucleolar RNA helicase 2 OS=Mus musculus GN=Ddx21 PE=1 SV=3	Ddx21	16	-0.695331	0.056503
P16627	Heat shock 70 kDa protein 1-like OS=Mus musculus GN=Hspa1l PE=1 SV=4	Hspa1l	4	-0.459952	0.0570224
Q91VZ6	Stromal membrane-associated protein 1 OS=Mus musculus GN=Smap1 PE=1 SV=1	Smap1	7	0.92023	0.0574252
Q6PDQ2	Chromodomain-helicase-DNA-binding protein 4 OS=Mus musculus GN=Chd4 PE=1 SV=1	Chd4	32	0.305975	0.0576639
P56375	Acylphosphatase-2 OS=Mus musculus GN=Acyp2 PE=1 SV=2	Acyp2	5	-1.18611	0.0577545
P42567	Epidermal growth factor receptor substrate 15 OS=Mus musculus GN=Eps15 PE=1 SV=1	Eps15	28	-0.349383	0.0578371
Q546X9	Ataxin 3 OS=Mus musculus GN=Atxn3 PE=1 SV=1	Atxn3	10	-0.848903	0.0579294
Q9CZW5	Mitochondrial import receptor subunit TOM70 OS=Mus musculus GN=Tomm70 PE=1 SV=2	Tomm70a	14	-0.626583	0.05794
H3BK65	Epidermal growth factor receptor substrate 15 OS=Mus musculus GN=Eps15 PE=1 SV=1	Eps15	21	-0.416008	0.0580818
Q8VE88	Protein FAM114A2 OS=Mus musculus GN=Fam114a2 PE=1 SV=2	Fam114a2	15	0.471253	0.0581517
Q8R4Y4-2	Isoform 2 of Stabilin-1 OS=Mus musculus GN=Stab1	0	26	-0.293042	0.0583076
Q8R4Y4	Stabilin-1 OS=Mus musculus GN=Stab1 PE=1 SV=1	Stab1	26	-0.293042	0.0583076
P62274	40S ribosomal protein S29 OS=Mus musculus GN=Rps29 PE=3 SV=2	Rps29	8	0.762746	0.0583923
Q08024	Core-binding factor subunit beta OS=Mus musculus GN=Cbfb PE=1 SV=1	Cbfb	12	-0.962087	0.0583939
Q2TBE6	Phosphatidylinositol 4-kinase type 2-alpha OS=Mus musculus GN=Pi4k2a PE=1 SV=1	Pi4k2a	9	-1.8129	0.059464
Q9DBU0	Transmembrane 9 superfamily member 1 OS=Mus musculus GN=Tm9sf1 PE=2 SV=2	Tm9sf1	9	-0.564219	0.0601401
Q6GU23	Signal transducer and activator of transcription 3 OS=Mus musculus GN=Stat3 PE=2 SV=1	Stat3	27	0.266715	0.0602756
E9Q411	Protein Nbas OS=Mus musculus GN=Nbas PE=1 SV=1	Nbas	15	-0.691936	0.0605949
Q6GTY4	Sel-1 suppressor of lin-12-like (C. elegans) OS=Mus musculus GN=Sel1l PE=2 SV=1	Sel1l	13	-0.106828	0.0606262
Q8C2Q3	RNA-binding protein 14 OS=Mus musculus GN=Rbm14 PE=1 SV=1	Rbm14	7	-0.499807	0.0607309
Q3U6A2	Putative uncharacterized protein OS=Mus musculus GN=Rbm14 PE=2 SV=1	Rbm14	7	-0.499807	0.0607309
Q9Z2G6	Protein sel-1 homolog 1 OS=Mus musculus GN=Sel1l PE=1 SV=2	Sel1l	17	-0.107276	0.0608004
Q9WU84	Copper chaperone for superoxide dismutase OS=Mus musculus GN=Ccs PE=1 SV=1	Ccs	12	0.986305	0.0608084
Q99JR5	Tubulointerstitial nephritis antigen-like OS=Mus musculus GN=Tinagl1 PE=1 SV=1	Tinagl1	7	-0.859338	0.061052
A3KCG3	Calcium release-activated calcium channel 3 OS=Mus musculus GN=Orai3 PE=1 SV=1	Orai3	2	-0.663835	0.0613266
D3YX58	Protein orai-3 OS=Mus musculus GN=Orai3 PE=1 SV=1	0	2	-0.663835	0.0613266
D3Z6X8	Protein orai-3 OS=Mus musculus GN=Orai3 PE=1 SV=1	0	2	-0.663835	0.0613266
A0A0N4SUJ3	Protein Naaladl2 OS=Mus musculus GN=Naaladl2 PE=1 SV=1	Naaladl2	7	-0.241046	0.0614053
Q8C671	Putative uncharacterized protein OS=Mus musculus GN=Srsf2 PE=2 SV=1	Srsf2	10	0.8525	0.0617725
P46735	Unconventional myosin-Ib OS=Mus musculus GN=Myo1b PE=1 SV=3	Myo1b	25	-1.07005	0.0617776
A0A0A1HAM8	80K protein OS=Mus musculus GN=Marcks PE=2 SV=1	Marcks	8	-0.593754	0.0618282
P26645	Myristoylated alanine-rich C-kinase substrate OS=Mus musculus GN=Marcks PE=1 SV=2	Marcks	8	-0.593754	0.0618282
Q5SWZ5	Myosin phosphatase Rho-interacting protein OS=Mus musculus GN=Mprip PE=1 SV=1	Mprip	30	-0.648035	0.062304
B1AZP2	Disks large-associated protein 4 OS=Mus musculus GN=Dlgap4 PE=1 SV=1	Dlgap4	9	-1.09756	0.0624574
P61759	Prefoldin subunit 3 OS=Mus musculus GN=Vbp1 PE=1 SV=2	Vbp1	6	0.340876	0.0625018
Q99PI5	Phosphatidate phosphatase LPIN2 OS=Mus musculus GN=Lpin2 PE=1 SV=2	Lpin2	10	-0.821924	0.0625145
Q99KP6	Pre-mRNA-processing factor 19 OS=Mus musculus GN=Prpf19 PE=1 SV=1	Prpf19	9	0.630048	0.0625219
Q99KP6-2	Isoform 2 of Pre-mRNA-processing factor 19 OS=Mus musculus GN=Prpf19	Prpf19	9	0.630048	0.0625219
P70194	C-type lectin domain family 4 member F OS=Mus musculus GN=Clec4f PE=1 SV=1	Clec4f	18	-0.913618	0.0625882
D3Z5I1	Zinc finger CCCH-type antiviral protein 1 OS=Mus musculus GN=Zc3hav1 PE=1 SV=1	Zc3hav1	25	-0.350149	0.0626278
P54276	DNA mismatch repair protein Msh6 OS=Mus musculus GN=Msh6 PE=1 SV=3	Msh6	20	-1.5062	0.0628809
P16294	Coagulation factor IX OS=Mus musculus GN=F9 PE=2 SV=3	F9	8	0.526343	0.0628824
Q8R1T1	Charged multivesicular body protein 7 OS=Mus musculus GN=Chmp7 PE=1 SV=1	Chmp7	7	-0.722838	0.0630479
Q99JR1	Sideroflexin-1 OS=Mus musculus GN=Sfxn1 PE=1 SV=3	Sfxn1	8	-0.717826	0.0633219
Q7TMC8-2	Isoform 2 of L-fucose kinase OS=Mus musculus GN=Fuk	Fuk	13	-0.738621	0.0634278
Q8VEH6	COBW domain-containing protein 1 OS=Mus musculus GN=Cbwd1 PE=1 SV=1	Cbwd1	7	-0.460309	0.0634636
B9EKI3	TATA element modulatory factor OS=Mus musculus GN=Tmf1 PE=1 SV=2	Tmf1	20	-0.905791	0.063636
Q68FG2	Protein Sptbn2 OS=Mus musculus GN=Sptbn2 PE=1 SV=1	Spnb3; Sptbn2	62	-0.746824	0.0637792
Q3TDF3	Putative uncharacterized protein OS=Mus musculus GN=Ttc1 PE=2 SV=1	Ttc1	4	-0.520253	0.0640586
A2AJK8	Tetratricopeptide repeat protein 1 OS=Mus musculus GN=Ttc1 PE=1 SV=1	Ttc1	4	-0.520253	0.0640586
Q99LE6	ATP-binding cassette sub-family F member 2 OS=Mus musculus GN=Abcf2 PE=1 SV=1	Abcf2	16	-1.70049	0.0650749
B2RRZ7	TNFRSF1A-associated via death domain OS=Mus musculus GN=Tradd PE=1 SV=1	Tradd; LOC105242493	9	-0.507624	0.0652793
Q6P8M1	Putative deoxyribonuclease TATDN1 OS=Mus musculus GN=Tatdn1 PE=1 SV=1	Tatdn1	9	-0.409565	0.0657035
Q6P8M1-2	Isoform 2 of Putative deoxyribonuclease TATDN1 OS=Mus musculus GN=Tatdn1	0	9	-0.409565	0.0657035
Q9CR67	Transmembrane protein 33 OS=Mus musculus GN=Tmem33 PE=1 SV=1	Tmem33	5	0.220255	0.0657144
Q8CGV4	MCG140848 OS=Mus musculus GN=Rdh1 PE=2 SV=1	Rdh1	3	-0.0343795	0.0657428
Q8CHR8	Developmentally regulated GTP binding protein 1 OS=Mus musculus GN=Drg1 PE=2 SV=1	Drg1	4	-0.220925	0.0661017
Q8BNS0	Putative uncharacterized protein OS=Mus musculus GN=Drg1 PE=2 SV=1	Drg1	4	-0.220925	0.0661017
Q8BUK6	Protein Hook homolog 3 OS=Mus musculus GN=Hook3 PE=1 SV=2	Hook3	33	-0.814544	0.0661545
Q9QXK3	Coatomer subunit gamma-2 OS=Mus musculus GN=Copg2 PE=1 SV=1	Copg2	20	-0.800499	0.0664899
Q8R151	NFX1-type zinc finger-containing protein 1 OS=Mus musculus GN=Znfx1 PE=1 SV=3	Znfx1	45	-0.492636	0.066564
Q8CIF4	Biotinidase OS=Mus musculus GN=Btd PE=1 SV=2	Btd	4	-0.881591	0.0666968
Q3TXD3	Putative uncharacterized protein OS=Mus musculus GN=Vat1 PE=2 SV=1	Vat1	9	-0.752826	0.0668394
Q5RKP0	Vat1 protein (Fragment) OS=Mus musculus GN=Vat1 PE=2 SV=1	Vat1	9	-0.752826	0.0668394
Q62465	Synaptic vesicle membrane protein VAT-1 homolog OS=Mus musculus GN=Vat1 PE=1 SV=3	Vat1	9	-0.752826	0.0668394
Q78E61	TAP1-g7 OS=Mus musculus GN=Tap1 PE=2 SV=1	Tap1	7	-0.564125	0.0675102
Q3TBA3	Antigen peptide transporter 1 OS=Mus musculus GN=Tap1 PE=1 SV=1	Tap1	7	-0.564125	0.0675102
Q3U543	Putative uncharacterized protein OS=Mus musculus GN=Tap1 PE=2 SV=1	Tap1	7	-0.564125	0.0675102
A0A068BER1	Transporter 1 ATP-binding cassette sub-family B OS=Mus musculus GN=Tap1 PE=2 SV=1	Tap1	7	-0.564125	0.0675102
Q62429	TAP1-k OS=Mus musculus GN=Tap1 PE=2 SV=1	Tap1	7	-0.564125	0.0675102
Q3U6V4	Putative uncharacterized protein OS=Mus musculus GN=Tap1 PE=2 SV=1	Tap1	7	-0.564125	0.0675102
Q62428	TAP1-f OS=Mus musculus GN=Tap1 PE=2 SV=1	Tap1	7	-0.564125	0.0675102
Q3UVG3	Protein FAM91A1 OS=Mus musculus GN=Fam91a1 PE=1 SV=1	D15Ertd621e; Fam91a1	10	-0.11112	0.0675505
Q3UGR5	Haloacid dehalogenase-like hydrolase domain-containing protein 2 OS=Mus musculus GN=Hdhd2 PE=1 SV=2	Hdhd2	6	0.949923	0.0676312
Q3TKG0	Putative uncharacterized protein (Fragment) OS=Mus musculus GN=Hsp90aa1 PE=2 SV=1	Hsp90aa1	2	-0.616692	0.0679794
Q8BYZ7	Engulfment and cell motility protein 3 OS=Mus musculus GN=Elmo3 PE=1 SV=2	Elmo3	13	-1.29837	0.0680033
Q8BU33	Acetolactate synthase-like protein OS=Mus musculus GN=Ilvbl PE=1 SV=1	Ilvbl	8	-0.403512	0.0681875
P06683	Complement component C9 OS=Mus musculus GN=C9 PE=1 SV=2	C9	13	-0.471992	0.0682422
A0A0R4J1E8	Putative deoxyribonuclease TATDN1 OS=Mus musculus GN=Tatdn1 PE=1 SV=1	Tatdn1	8	-0.400747	0.0682794
Q8BP40	Lysophosphatidic acid phosphatase type 6 OS=Mus musculus GN=Acp6 PE=1 SV=1	Acp6	9	-0.37739	0.0683209
A2ALW5	DnaJ homolog subfamily C member 25 OS=Mus musculus GN=Dnajc25 PE=1 SV=1	Dnajc25	11	-0.648363	0.0685159
Q61033	Lamina-associated polypeptide 2, isoforms alpha/zeta OS=Mus musculus GN=Tmpo PE=1 SV=4	Tmpo	9	-0.694798	0.0687334
Q9CPT3	N-acylneuraminate-9-phosphatase OS=Mus musculus GN=Nanp PE=1 SV=1	Nanp	3	-0.589502	0.0687394
P43406	Integrin alpha-V OS=Mus musculus GN=Itgav PE=1 SV=2	Itgav	10	-0.95337	0.0689165
A2RSQ0	DENN domain-containing protein 5B OS=Mus musculus GN=Dennd5b PE=1 SV=2	Dennd5b	16	-0.534148	0.0690736
Q60875	Rho guanine nucleotide exchange factor 2 OS=Mus musculus GN=Arhgef2 PE=1 SV=4	Arhgef2	13	-0.745051	0.0692878
Q9QZ73	DCN1-like protein 1 OS=Mus musculus GN=Dcun1d1 PE=1 SV=1	Dcun1d1	6	0.229091	0.0693514
Q9R0Q6	Actin-related protein 2/3 complex subunit 1A OS=Mus musculus GN=Arpc1a PE=1 SV=1	Arpc1a	14	-0.347701	0.0694651
Q58E70	Tpm3 protein OS=Mus musculus GN=Tpm3 PE=2 SV=1	Tpm3	24	-0.659102	0.0695872
O35382	Exocyst complex component 4 OS=Mus musculus GN=Exoc4 PE=1 SV=2	Exoc4	26	-0.732135	0.0697578
Q7TNC4-4	Isoform 4 of Putative RNA-binding protein Luc7-like 2 OS=Mus musculus GN=Luc7l2	Luc7l2	7	-0.0190954	0.0711667
P62631	Elongation factor 1-alpha 2 OS=Mus musculus GN=Eef1a2 PE=1 SV=1	Eef1a2	8	-0.524412	0.071328
Q99K70	Ras-related GTP-binding protein C OS=Mus musculus GN=Rragc PE=1 SV=1	Rragc	9	-1.51351	0.0714951
A2ATI9	Golgi reassembly stacking protein 2, isoform CRA_d OS=Mus musculus GN=Gorasp2 PE=1 SV=1	Gorasp2	6	-0.434018	0.0715708
Q3TG07	Putative uncharacterized protein OS=Mus musculus GN=Gorasp2 PE=2 SV=1	Gorasp2	6	-0.434018	0.0715708
Q8R519	2-amino-3-carboxymuconate-6-semialdehyde decarboxylase OS=Mus musculus GN=Acmsd PE=1 SV=2	Acmsd	7	0.562232	0.0716317
G3X9Y5	Ubiquitin conjugation factor E4 A OS=Mus musculus GN=Ube4a PE=1 SV=1	Ube4a	16	-0.29319	0.0718901
O88735-2	Isoform 2 of Ensconsin OS=Mus musculus GN=Map7	0	17	-0.832144	0.0722405
P62911	60S ribosomal protein L32 OS=Mus musculus GN=Rpl32 PE=1 SV=2	Rpl32; Rpl32p	9	0.357946	0.0724096
Q3TMN9	Homocysteine-inducible, endoplasmic reticulum stress-inducible, ubiquitin-like domain member 1, isoform CRA_b OS=Mus musculus GN=Herpud1 PE=1 SV=1	Herpud1	8	-0.498981	0.0726835
Q61103	Zinc finger protein ubi-d4 OS=Mus musculus GN=Dpf2 PE=1 SV=1	Dpf2	5	-1.51699	0.0734619
Q9CYV5	Transmembrane protein 135 OS=Mus musculus GN=Tmem135 PE=2 SV=1	Tmem135	5	-0.525111	0.0737899
A7VMV2	Crystallin, lamda 1, isoform CRA_a OS=Mus musculus GN=Cryl1 PE=1 SV=1	Cryl1	9	-0.750386	0.0738701
P97298	Pigment epithelium-derived factor OS=Mus musculus GN=Serpinf1 PE=1 SV=2	Serpinf1	5	-0.395209	0.0744441
Q7TMK6	Protein Hook homolog 2 OS=Mus musculus GN=Hook2 PE=1 SV=3	Hook2	27	-0.129924	0.0745821
Q8CII2	Cell division cycle protein 123 homolog OS=Mus musculus GN=Cdc123 PE=1 SV=2	Cdc123	9	-0.404636	0.0748887
Q9CWR5	Serine hydroxymethyltransferase OS=Mus musculus GN=Shmt1 PE=2 SV=1	Shmt1	23	0.258419	0.0751082
Q3TIF8	40S ribosomal protein S24 OS=Mus musculus GN=Rps24 PE=2 SV=1	Rps24	10	0.812297	0.0753488
Q9CQK2	40S ribosomal protein S24 OS=Mus musculus GN=Rps24 PE=2 SV=1	Rps24	10	0.812297	0.0753488
Q9D7P1	40S ribosomal protein S24 OS=Mus musculus GN=Rps24 PE=2 SV=1	Rps24	10	0.812297	0.0753488
Q3U0K8	Prolyl 3-hydroxylase OGFOD1 OS=Mus musculus GN=Ogfod1 PE=1 SV=1	Ogfod1	7	-0.568786	0.0755062
Q3U0K8-3	Isoform 3 of Prolyl 3-hydroxylase OGFOD1 OS=Mus musculus GN=Ogfod1	0	7	-0.568786	0.0755062
Q3U0K8-2	Isoform 2 of Prolyl 3-hydroxylase OGFOD1 OS=Mus musculus GN=Ogfod1	Ogfod1	7	-0.568786	0.0755062
Q63829	COMM domain-containing protein 3 OS=Mus musculus GN=Commd3 PE=1 SV=1	Commd3	3	0.625475	0.0755801
O08915	AH receptor-interacting protein OS=Mus musculus GN=Aip PE=1 SV=1	Aip	15	-0.23757	0.0756177
A0A087WRZ7	Myosin light chain 1/3, skeletal muscle isoform OS=Mus musculus GN=Myl1 PE=1 SV=1	0	2	-1.28664	0.0757046
P05977-2	Isoform MLC3 of Myosin light chain 1/3, skeletal muscle isoform OS=Mus musculus GN=Myl1	Myl1	2	-1.28664	0.0757046
G3X9L9	Myomegalin OS=Mus musculus GN=Pde4dip PE=1 SV=1	Pde4dip	39	-0.536307	0.0761846
P53395	Lipoamide acyltransferase component of branched-chain alpha-keto acid dehydrogenase complex, mitochondrial OS=Mus musculus GN=Dbt PE=1 SV=2	Dbt	11	-0.616749	0.0763244
Q6S9I0	Kng2 protein OS=Mus musculus GN=Kng2 PE=1 SV=1	Kng2	7	-0.769685	0.0766176
Q8R3E3	WD repeat domain phosphoinositide-interacting protein 1 OS=Mus musculus GN=Wipi1 PE=1 SV=1	Wipi1	3	-0.701604	0.0767101
Q8R3E3-2	Isoform 2 of WD repeat domain phosphoinositide-interacting protein 1 OS=Mus musculus GN=Wipi1	Wipi1	2	-0.701604	0.0767101
Q9D4V7	Rab-like protein 3 OS=Mus musculus GN=Rabl3 PE=1 SV=1	Rabl3	5	0.427809	0.0769631
Q9D787	Peptidyl-prolyl cis-trans isomerase-like 2 OS=Mus musculus GN=Ppil2 PE=1 SV=2	Ppil2	6	-0.337311	0.077071
Q3UJD6	Ubiquitin carboxyl-terminal hydrolase 19 OS=Mus musculus GN=Usp19 PE=1 SV=1	Usp19	35	-0.361605	0.0772392
Q3UJD6-2	Isoform 2 of Ubiquitin carboxyl-terminal hydrolase 19 OS=Mus musculus GN=Usp19	Usp19	35	-0.361605	0.0772392
J3KMM1	Ubiquitin carboxyl-terminal hydrolase 19 OS=Mus musculus GN=Usp19 PE=1 SV=1	Usp19	35	-0.361605	0.0772392
Q8BKZ9	Pyruvate dehydrogenase protein X component, mitochondrial OS=Mus musculus GN=Pdhx PE=1 SV=1	Pdhx	6	-0.851364	0.0774017
Q9JI90	E3 ubiquitin-protein ligase RNF14 OS=Mus musculus GN=Rnf14 PE=1 SV=2	Rnf14	14	-0.489177	0.0776864
E9Q1M6	Protein Ankhd1 OS=Mus musculus GN=Ankhd1 PE=1 SV=1	0	16	-1.2749	0.0778189
Q3U6C0	Poly [ADP-ribose] polymerase (Fragment) OS=Mus musculus GN=Parp10 PE=2 SV=1	Parp10	6	-0.840698	0.0788772
Q8CIE4	Poly [ADP-ribose] polymerase OS=Mus musculus GN=Parp10 PE=1 SV=1	Parp10	6	-0.840698	0.0788772
Q8BSZ1	Poly [ADP-ribose] polymerase OS=Mus musculus GN=Parp10 PE=2 SV=1	Parp10	6	-0.840698	0.0788772
Q6A026	Sister chromatid cohesion protein PDS5 homolog A OS=Mus musculus GN=Pds5a PE=1 SV=3	Pds5a	15	-0.46024	0.0789224
Q80VD1	Protein FAM98B OS=Mus musculus GN=Fam98b PE=1 SV=1	Fam98b	7	0.763178	0.0790933
Q3TXB7	Putative uncharacterized protein OS=Mus musculus GN=Ecm1 PE=2 SV=1	Ecm1	4	-0.621053	0.0791391
F8WI14	Extracellular matrix protein 1 OS=Mus musculus GN=Ecm1 PE=1 SV=1	Ecm1	4	-0.621053	0.0791391
G3UZA4	Casein kinase II subunit beta (Fragment) OS=Mus musculus GN=Csnk2b PE=1 SV=7	0	4	1.16418	0.0791414
Q5SZA3	Histone H1.2 OS=Mus musculus GN=Hist1h1c PE=1 SV=1	Hist1h1c	9	-0.757641	0.0791781
B2RQS1	Striatin-3 OS=Mus musculus GN=Strn3 PE=1 SV=1	Strn3	3	-0.201547	0.079662
Q6PEE2	CBP80/20-dependent translation initiation factor OS=Mus musculus GN=Ctif PE=1 SV=2	Ctif	6	-0.575694	0.0799507
Q9WVA3	Mitotic checkpoint protein BUB3 OS=Mus musculus GN=Bub3 PE=1 SV=2	Bub3	8	0.641213	0.0802405
Q3U1C4	MCG1271 OS=Mus musculus GN=Secisbp2 PE=1 SV=1	Secisbp2	4	0.0662816	0.0805065
Q9JKS4-6	Isoform 6 of LIM domain-binding protein 3 OS=Mus musculus GN=Ldb3	Ldb3	6	-1.09511	0.0812533
Q6DFW4	Nucleolar protein 58 OS=Mus musculus GN=Nop58 PE=1 SV=1	Nop58	8	-0.779712	0.0814095
Q80VV4	Solute carrier organic anion transporter family member (Fragment) OS=Mus musculus GN=Slco2b1 PE=2 SV=1	Slco2b1	5	-1.03433	0.0815987
Q4VA99	Solute carrier organic anion transporter family member OS=Mus musculus GN=Slco2b1 PE=2 SV=1	Slco2b1	5	-1.03433	0.0815987
Q91W06	V-type proton ATPase subunit a OS=Mus musculus GN=Tcirg1 PE=2 SV=1	Tcirg1	4	-0.815933	0.0822063
Q6PGC1	ATP-dependent RNA helicase Dhx29 OS=Mus musculus GN=Dhx29 PE=1 SV=1	Dhx29	27	-0.530248	0.0824283
Q9WUR9	Adenylate kinase 4, mitochondrial OS=Mus musculus GN=Ak4 PE=1 SV=1	Ak4	4	-0.502186	0.0824514
Q14A95	MCG9666, isoform CRA_d OS=Mus musculus GN=Rbm7 PE=1 SV=1	Rbm7	4	0.220298	0.0825492
P62862	40S ribosomal protein S30 OS=Mus musculus GN=Fau PE=1 SV=1	Fau	8	1.83036	0.0826644
Q642K5	40S ribosomal protein S30 OS=Mus musculus GN=Fau PE=1 SV=1	Fau	8	1.83036	0.0826644
Q920W8	Fau protein (Fragment) OS=Mus musculus GN=fau PE=4 SV=1	0	8	1.83036	0.0826644
Q3THB2	Putative uncharacterized protein OS=Mus musculus PE=2 SV=1	Fau	8	1.83036	0.0826644
Q91V99	Fau protein (Fragment) OS=Mus musculus GN=fau PE=4 SV=1	Fau	8	1.83036	0.0826644
Q8N7N5	DDB1- and CUL4-associated factor 8 OS=Mus musculus GN=Dcaf8 PE=1 SV=1	Dcaf8	16	-0.0977045	0.082786
P55821	Stathmin-2 OS=Mus musculus GN=Stmn2 PE=1 SV=1	Stmn2	1	0.491189	0.0830239
O88738	Baculoviral IAP repeat-containing protein 6 OS=Mus musculus GN=Birc6 PE=1 SV=2	Birc6	42	0.539769	0.0834973
Q14BV7	Acyl-Coenzyme A binding domain containing 6 OS=Mus musculus GN=Acbd6 PE=2 SV=1	Acbd6	4	-0.387499	0.0838832
Q9QXN3	Activating signal cointegrator 1 OS=Mus musculus GN=Trip4 PE=1 SV=2	Trip4	9	-0.711052	0.0844242
Q9QXN3-2	Isoform 2 of Activating signal cointegrator 1 OS=Mus musculus GN=Trip4	Trip4	6	-0.711052	0.0844242
Q9Z239	Phospholemman OS=Mus musculus GN=Fxyd1 PE=1 SV=1	Fxyd1	3	-0.935806	0.0848179
A0A0U1RPI1	Phospholemman OS=Mus musculus GN=Fxyd1 PE=1 SV=1	0	3	-0.935806	0.0848179
Q9CW46	Ribonucleoprotein PTB-binding 1 OS=Mus musculus GN=Raver1 PE=1 SV=2	Raver1; Raver1-fdx1l; Gm38431	6	-0.633174	0.0849298
Q3U4J6	Putative uncharacterized protein OS=Mus musculus GN=Tmem115 PE=2 SV=1	Tmem115	5	-0.0866066	0.0850752
Q543Y8	Transmembrane protein 115 OS=Mus musculus GN=Tmem115 PE=1 SV=1	Tmem115	5	-0.0866066	0.0850752
Q5M9J2	Histidine triad nucleotide binding protein 2 OS=Mus musculus GN=Hint2 PE=1 SV=1	Hint2	2	-0.777931	0.0852033
Q9EPE9	Manganese-transporting ATPase 13A1 OS=Mus musculus GN=Atp13a1 PE=1 SV=2	Atp13a1	27	-0.365714	0.0854803
O88735	Ensconsin OS=Mus musculus GN=Map7 PE=1 SV=1	Map7; Mtap7	13	-0.813297	0.0855561
Q8C547	HEAT repeat-containing protein 5B OS=Mus musculus GN=Heatr5b PE=1 SV=3	Heatr5b	24	-0.609825	0.0865114
Q3U635	Putative uncharacterized protein OS=Mus musculus GN=Irgm2 PE=2 SV=1	Irgm2	3	-1.06438	0.0866701
Q9DB20	ATP synthase subunit O, mitochondrial OS=Mus musculus GN=Atp5o PE=1 SV=1	Atp5o; LOC100047429; LOC102641678	8	0.154461	0.0867506
P07742	Ribonucleoside-diphosphate reductase large subunit OS=Mus musculus GN=Rrm1 PE=1 SV=2	Rrm1	6	-0.502271	0.0874422
Q8C3J5	Dedicator of cytokinesis protein 2 OS=Mus musculus GN=Dock2 PE=1 SV=3	Dock2	17	-0.36894	0.087985
Q9DC23	DnaJ homolog subfamily C member 10 OS=Mus musculus GN=Dnajc10 PE=1 SV=2	Dnajc10	8	0.780243	0.0880665
Q8VHK9	ATP-dependent RNA helicase DHX36 OS=Mus musculus GN=Dhx36 PE=1 SV=2	Dhx36	11	-0.396597	0.0882357
P23927	Alpha-crystallin B chain OS=Mus musculus GN=Cryab PE=1 SV=2	Cryab	6	0.769144	0.088978
Q60960	Importin subunit alpha-5 OS=Mus musculus GN=Kpna1 PE=1 SV=2	Kpna1	4	-0.691784	0.0894368
Q8R3F0	Larp2 protein OS=Mus musculus GN=Larp2 PE=1 SV=1	Larp1b	9	-0.763387	0.0897963
Q543H0	MCG16662 OS=Mus musculus GN=Srm PE=1 SV=1	Srm	8	-0.482264	0.0899185
P04104	Keratin, type II cytoskeletal 1 OS=Mus musculus GN=Krt1 PE=1 SV=4	Krt1	6	-0.969764	0.0900127
Q9EQ21	Hepcidin OS=Mus musculus GN=Hamp PE=2 SV=1	Hamp	3	-1.39487	0.0902921
B2RTN5	Glucocorticoid receptor DNA binding factor 1 OS=Mus musculus GN=Arhgap35 PE=1 SV=1	Grlf1; Arhgap35	26	-0.505972	0.0903061
P41241	Tyrosine-protein kinase CSK OS=Mus musculus GN=Csk PE=1 SV=2	Csk	14	-0.294121	0.0916742
G3X8T9	Serine (Or cysteine) peptidase inhibitor, clade A, member 3N, isoform CRA_a OS=Mus musculus GN=Serpina3n PE=1 SV=1	Serpina3n	8	0.662245	0.0920804
Q91WP6	Serine protease inhibitor A3N OS=Mus musculus GN=Serpina3n PE=1 SV=1	Serpina3n	8	0.662245	0.0920804
O35423	Serine--pyruvate aminotransferase, mitochondrial OS=Mus musculus GN=Agxt PE=1 SV=3	Agxt	12	0.313744	0.0922813
O35423-2	Isoform Peroxisomal of Serine--pyruvate aminotransferase, mitochondrial OS=Mus musculus GN=Agxt	Agxt	12	0.313744	0.0922813
Q9QYI3	DnaJ homolog subfamily C member 7 OS=Mus musculus GN=Dnajc7 PE=1 SV=2	Dnajc7	21	-0.445087	0.0924116
F7BJK1	Protein Pcdh1 (Fragment) OS=Mus musculus GN=Pcdh1 PE=1 SV=1	0	18	-1.12769	0.0927842
Q8VDS8	Syntaxin-18 OS=Mus musculus GN=Stx18 PE=1 SV=2	Stx18	10	0.589462	0.0930484
Q8VDS8-3	Isoform 3 of Syntaxin-18 OS=Mus musculus GN=Stx18	Stx18	10	0.589462	0.0930484
G5E8B9	MCG130893 OS=Mus musculus GN=Zbtb11 PE=1 SV=1	Zbtb11	13	-0.232111	0.0931087
Q9Z0R6	Intersectin-2 OS=Mus musculus GN=Itsn2 PE=1 SV=2	Itsn2	19	-0.766342	0.0932028
Q9QZQ1	Afadin OS=Mus musculus GN=Mllt4 PE=1 SV=3	Mllt4	32	-0.447431	0.0935932
P02535-3	Isoform 3 of Keratin, type I cytoskeletal 10 OS=Mus musculus GN=Krt10	Krt10	9	-0.824909	0.0939184
Q3UJ82	N-myc-interactor OS=Mus musculus GN=Nmi PE=1 SV=1	Nmi	12	-0.607238	0.093935
G5E8R8	UBX domain-containing protein 7 OS=Mus musculus GN=Ubxn7 PE=1 SV=1	Ubxn7	13	-0.56512	0.0946162
Q4FJL0	RAB10, member RAS oncogene family OS=Mus musculus GN=Rab10 PE=1 SV=1	Rab10	9	0.302904	0.0949519
Q3TQX5	ATP-dependent RNA helicase DDX3X OS=Mus musculus GN=Ddx3x PE=1 SV=1	Ddx3x	18	0.871157	0.0950754
A2AMY5	Ubiquitin-associated protein 2 OS=Mus musculus GN=Ubap2 PE=1 SV=1	Ubap2	8	-0.336978	0.0955379
Q9D051	Pyruvate dehydrogenase E1 component subunit beta, mitochondrial OS=Mus musculus GN=Pdhb PE=1 SV=1	Pdhb	5	-1.08716	0.0957294
Q99LB6-2	Isoform 2 of Methionine adenosyltransferase 2 subunit beta OS=Mus musculus GN=Mat2b	Mat2b	9	0.295917	0.096038
Q99LB6	Methionine adenosyltransferase 2 subunit beta OS=Mus musculus GN=Mat2b PE=1 SV=1	Mat2b	9	0.295917	0.096038
Q61187	Tumor susceptibility gene 101 protein OS=Mus musculus GN=Tsg101 PE=1 SV=2	Tsg101	13	-1.17228	0.0960406
O88878	AN1-type zinc finger protein 5 OS=Mus musculus GN=Zfand5 PE=1 SV=1	Zfand5	2	-1.09306	0.0960475
Q564G0	Guanylate kinase OS=Mus musculus GN=Guk1 PE=1 SV=1	Guk1	7	-0.511794	0.0961593
F8WH69	Neutrophil cytosol factor 1 OS=Mus musculus GN=Ncf1 PE=1 SV=1	Ncf1	13	-0.857518	0.096336
Q6ZPJ0	Testis-expressed sequence 2 protein OS=Mus musculus GN=Tex2 PE=1 SV=2	Tex2	18	-0.931905	0.0967164
Q8BIL5	Protein Hook homolog 1 OS=Mus musculus GN=Hook1 PE=1 SV=2	Hook1	15	-0.268486	0.0968531
Q06649	SH3 domain-binding protein 2 OS=Mus musculus GN=Sh3bp2 PE=1 SV=1	Sh3bp2	5	-0.202454	0.0969116
Q3UZ09	Complement C1r subcomponent-like protein OS=Mus musculus GN=C1rl PE=1 SV=1	C1rl	7	-0.561243	0.0969658
Q6PAR5-5	Isoform 5 of GTPase-activating protein and VPS9 domain-containing protein 1 OS=Mus musculus GN=Gapvd1	0	23	-0.512614	0.0969664
P11930	Nucleoside diphosphate-linked moiety X motif 19 OS=Mus musculus GN=Nudt19 PE=1 SV=2	Nudt19	10	-0.478926	0.0971233
Q9D071-3	Isoform 3 of MMS19 nucleotide excision repair protein homolog OS=Mus musculus GN=Mms19	0	9	-1.83674	0.097248
Q3UK08	Putative uncharacterized protein OS=Mus musculus GN=Tsg101 PE=2 SV=1	Tsg101	10	-1.17925	0.0973048
Q9CR29	Coiled-coil domain-containing protein 43 OS=Mus musculus GN=Ccdc43 PE=1 SV=1	Ccdc43	7	-0.604529	0.0973344
Q4VA53-3	Isoform 3 of Sister chromatid cohesion protein PDS5 homolog B OS=Mus musculus GN=Pds5b	Pds5b	24	-0.659123	0.0977995
E9PVU0	Unconventional myosin-VI OS=Mus musculus GN=Myo6 PE=1 SV=1	0	41	-0.492887	0.0980932
E9PYF4	Protein Lmo7 OS=Mus musculus GN=Lmo7 PE=1 SV=1	Lmo7	29	-1.44044	0.098167
P17427	AP-2 complex subunit alpha-2 OS=Mus musculus GN=Ap2a2 PE=1 SV=2	Ap2a2	29	-0.566918	0.0983196
Q6P6M7	O-phosphoseryl-tRNA(Sec) selenium transferase OS=Mus musculus GN=Sepsecs PE=1 SV=2	Sepsecs	11	1.52514	0.098725
Q9D906	Ubiquitin-like modifier-activating enzyme ATG7 OS=Mus musculus GN=Atg7 PE=1 SV=1	Atg7	13	0.141614	0.09891
Q3U0D7	ADP-ribosylation factor 6 OS=Mus musculus GN=Arf6 PE=1 SV=1	Arf6	9	-0.792041	0.0990745
Q80SY4	E3 ubiquitin-protein ligase MIB1 OS=Mus musculus GN=Mib1 PE=1 SV=1	Mib1	19	-0.576328	0.099124
Q8C7F9	Transmembrane 9 superfamily member OS=Mus musculus GN=Tm9sf2 PE=2 SV=1	Tm9sf2	11	0.910344	0.0993271
P58021	Transmembrane 9 superfamily member 2 OS=Mus musculus GN=Tm9sf2 PE=1 SV=1	Tm9sf2	11	0.910344	0.0993271
Q8K339	DNA/RNA-binding protein KIN17 OS=Mus musculus GN=Kin PE=1 SV=1	Kin	11	0.55786	0.0994298
Q0P678	Zinc finger CCCH domain-containing protein 18 OS=Mus musculus GN=Zc3h18 PE=1 SV=1	Zc3h18	12	-0.54262	0.0995767
Q3UJH5	Putative uncharacterized protein OS=Mus musculus GN=Atp6v1d PE=2 SV=1	Atp6v1d	5	-0.586946	0.0996366
Q9QYY8	Spastin OS=Mus musculus GN=Spast PE=1 SV=3	Spast	8	-0.346277	0.0999137
Q9QYY8-2	Isoform 2 of Spastin OS=Mus musculus GN=Spast	0	8	-0.346277	0.0999137
P28658	Ataxin-10 OS=Mus musculus GN=Atxn10 PE=1 SV=2	Atxn10	12	-0.763652	0.100504
E9Q481	Serine/threonine-protein phosphatase 4 regulatory subunit 3A OS=Mus musculus GN=Smek1 PE=1 SV=1	Smek1	13	-0.244403	0.100527
Q6P2K6	Serine/threonine-protein phosphatase 4 regulatory subunit 3A OS=Mus musculus GN=Ppp4r3a PE=1 SV=1	Smek1	13	-0.244403	0.100527
Q9Z1T1	AP-3 complex subunit beta-1 OS=Mus musculus GN=Ap3b1 PE=1 SV=2	Ap3b1	24	-0.416065	0.101014
Q80UT7	Rpl7a protein (Fragment) OS=Mus musculus GN=Rpl7a PE=2 SV=1	Rpl7a	22	0.0252344	0.101064
Q5EBG5	Ribosomal protein L7A OS=Mus musculus GN=Rpl7a PE=2 SV=1	Rpl7a	22	0.0252344	0.101064
Q6A009	E3 ubiquitin-protein ligase listerin OS=Mus musculus GN=Ltn1 PE=1 SV=3	Ltn1	17	-0.785422	0.10137
Q9D4H2	GRIP and coiled-coil domain-containing protein 1 OS=Mus musculus GN=Gcc1 PE=1 SV=2	Gcc1	15	-0.16412	0.102165
Q3UEI8	UDP-glucuronosyltransferase OS=Mus musculus GN=Ugt2b35 PE=2 SV=1	Ugt2b35	6	0.681693	0.102542
E9Q238	Protein Kank1 OS=Mus musculus GN=Kank1 PE=1 SV=1	Kank1	25	-1.41462	0.102734
Q8VH51	RNA-binding protein 39 OS=Mus musculus GN=Rbm39 PE=1 SV=2	Rbm39	7	0.885733	0.102746
Q3UXT6	Putative uncharacterized protein (Fragment) OS=Mus musculus GN=Rbm39 PE=2 SV=1	Rbm39	7	0.885733	0.102746
Q3U313	Putative uncharacterized protein OS=Mus musculus GN=Rbm39 PE=2 SV=1	Rbm39	7	0.885733	0.102746
Q8R0F3	Sulfatase-modifying factor 1 OS=Mus musculus GN=Sumf1 PE=1 SV=2	Sumf1	7	1.18927	0.103416
Q8VDI9	Alpha-1,2-mannosyltransferase ALG9 OS=Mus musculus GN=Alg9 PE=2 SV=1	Alg9	10	1.35263	0.10351
Q63836	Selenium-binding protein 2 OS=Mus musculus GN=Selenbp2 PE=1 SV=2	Selenbp2	9	-1.13796	0.103643
O08582	GTP-binding protein 1 OS=Mus musculus GN=Gtpbp1 PE=1 SV=2	Gtpbp1	9	-0.370592	0.104189
O35114	Lysosome membrane protein 2 OS=Mus musculus GN=Scarb2 PE=1 SV=3	Scarb2	9	-0.644737	0.105293
P08775	DNA-directed RNA polymerase II subunit RPB1 OS=Mus musculus GN=Polr2a PE=1 SV=3	Polr2a	18	-0.088042	0.10543
Q99LB4	Capping protein (Actin filament), gelsolin-like OS=Mus musculus GN=Capg PE=1 SV=1	Capg	7	0.893115	0.105533
Q8CGB6-4	Isoform 4 of Tensin-2 OS=Mus musculus GN=Tns2	Tenc1; Tns2	14	-0.738001	0.10559
Q8VC31	Coiled-coil domain-containing protein 9 OS=Mus musculus GN=Ccdc9 PE=2 SV=1	Ccdc9	17	-0.573879	0.106118
Q3THE2	Myosin regulatory light chain 12B OS=Mus musculus GN=Myl12b PE=1 SV=2	Myl12b	12	0.434513	0.106338
P47791	Glutathione reductase, mitochondrial OS=Mus musculus GN=Gsr PE=1 SV=3	Gsr	13	-0.395612	0.106504
P47791-2	Isoform Cytoplasmic of Glutathione reductase, mitochondrial OS=Mus musculus GN=Gsr	0	13	-0.395612	0.106504
Q9ESZ8-6	Isoform 6 of General transcription factor II-I OS=Mus musculus GN=Gtf2i	Gtf2i	15	-1.46743	0.106842
Q5HZI1	Microtubule-associated tumor suppressor 1 homolog OS=Mus musculus GN=Mtus1 PE=1 SV=2	Mtus1	38	-0.372293	0.107145
P21958	Antigen peptide transporter 1 OS=Mus musculus GN=Tap1 PE=1 SV=3	Tap1	9	-0.423694	0.107586
Q99JX4	Eukaryotic translation initiation factor 3 subunit M OS=Mus musculus GN=Eif3m PE=1 SV=1	Eif3m	8	0.606267	0.107714
Q3TX06	Putative uncharacterized protein OS=Mus musculus GN=Gorasp2 PE=2 SV=1	Gorasp2	8	-0.317755	0.107747
Q99JX3	Golgi reassembly-stacking protein 2 OS=Mus musculus GN=Gorasp2 PE=1 SV=3	Gorasp2	8	-0.317755	0.107747
Q8BJL9	UDP-glucuronosyltransferase OS=Mus musculus GN=Ugt2b35 PE=1 SV=1	Ugt2b35	4	0.684263	0.107757
Q9QZR0	E3 ubiquitin-protein ligase RNF25 OS=Mus musculus GN=Rnf25 PE=1 SV=2	Rnf25	11	-0.0890326	0.108104
P97287	Induced myeloid leukemia cell differentiation protein Mcl-1 homolog OS=Mus musculus GN=Mcl1 PE=1 SV=3	Mcl1	10	-0.407714	0.108105
Q9D892	Inosine triphosphate pyrophosphatase OS=Mus musculus GN=Itpa PE=1 SV=2	Itpa	5	0.409754	0.10812
Q7TSG2	RNA polymerase II subunit A C-terminal domain phosphatase OS=Mus musculus GN=Ctdp1 PE=1 SV=1	Ctdp1	12	-0.699807	0.10816
O70572	Sphingomyelin phosphodiesterase 2 OS=Mus musculus GN=Smpd2 PE=1 SV=1	Smpd2	10	-0.51907	0.108167
P59266	Fat storage-inducing transmembrane protein 2 OS=Mus musculus GN=Fitm2 PE=1 SV=1	Fitm2	5	-0.841783	0.108439
Q8R3V5-1	Isoform 1 of Endophilin-B2 OS=Mus musculus GN=Sh3glb2	Sh3glb2	6	-0.255697	0.108578
Q8R3V5	Endophilin-B2 OS=Mus musculus GN=Sh3glb2 PE=1 SV=2	Sh3glb2	6	-0.255697	0.108578
Q8R3V5-3	Isoform 3 of Endophilin-B2 OS=Mus musculus GN=Sh3glb2	Sh3glb2	6	-0.255697	0.108578
Q3UYU7	Putative uncharacterized protein OS=Mus musculus GN=Unk PE=2 SV=1	Unk	9	0.247606	0.108637
Q8BL48	RING finger protein unkempt homolog OS=Mus musculus GN=Unk PE=1 SV=1	Unk	9	0.247606	0.108637
Q8K144	Polypyrimidine tract binding protein 1 OS=Mus musculus GN=Ptbp1 PE=2 SV=1	Ptbp1	16	0.501723	0.108717
Q8R509	Polypirimidine tract binding protein OS=Mus musculus GN=Ptbp1 PE=2 SV=1	Ptbp1	16	0.501723	0.108717
Q3T984	Putative uncharacterized protein OS=Mus musculus GN=Ptbp1 PE=2 SV=1	Ptbp1	16	0.501723	0.108717
Q5RJV5	Polypyrimidine tract binding protein 1 OS=Mus musculus GN=Ptbp1 PE=2 SV=1	Ptbp1	16	0.501723	0.108717
O88845	A-kinase anchor protein 10, mitochondrial OS=Mus musculus GN=Akap10 PE=1 SV=3	Akap10	3	-0.418934	0.108812
O88845-3	Isoform 3 of A-kinase anchor protein 10, mitochondrial OS=Mus musculus GN=Akap10	Akap10	2	-0.418934	0.108812
Q07968	Coagulation factor XIII B chain OS=Mus musculus GN=F13b PE=1 SV=2	F13b	8	-0.740873	0.109087
Q920Q8	Influenza virus NS1A-binding protein homolog OS=Mus musculus GN=Ivns1abp PE=1 SV=2	Ivns1abp	6	-0.180248	0.109359
Q8VIJ6	Splicing factor, proline- and glutamine-rich OS=Mus musculus GN=Sfpq PE=1 SV=1	Sfpq	26	-0.872134	0.110352
E9Q1P8	Interferon regulatory factor 2-binding protein 2 OS=Mus musculus GN=Irf2bp2 PE=1 SV=1	Irf2bp2	5	0.341194	0.110475
Q8K2Q9	Shootin-1 OS=Mus musculus GN=Shtn1 PE=1 SV=1	4930506M07Rik; Shtn1	29	-0.360705	0.110745
P62835	Ras-related protein Rap-1A OS=Mus musculus GN=Rap1a PE=1 SV=1	Rap1a	10	-0.63582	0.110874
P68373	Tubulin alpha-1C chain OS=Mus musculus GN=Tuba1c PE=1 SV=1	Tuba1c	7	-0.279132	0.110988
Q3TIZ0	Putative uncharacterized protein OS=Mus musculus GN=Tuba1c PE=2 SV=1	Tuba1c	7	-0.279132	0.110988
Q3UBZ5	MIF4G domain-containing protein OS=Mus musculus GN=Mif4gd PE=1 SV=1	Mif4gd	6	0.0563207	0.111079
Q02248	Catenin beta-1 OS=Mus musculus GN=Ctnnb1 PE=1 SV=1	Ctnnb1	16	-1.18291	0.111274
P70671	Interferon regulatory factor 3 OS=Mus musculus GN=Irf3 PE=1 SV=1	Irf3	10	0.0837442	0.111612
B1AR50	Gamma-aminobutyric acid receptor-associated protein OS=Mus musculus GN=Gabarap PE=1 SV=1	Gabarap	3	-0.726909	0.111679
Q9DCD6	Gamma-aminobutyric acid receptor-associated protein OS=Mus musculus GN=Gabarap PE=1 SV=2	Gabarap	2	-0.726909	0.111679
Q8K2C9	Very-long-chain (3R)-3-hydroxyacyl-CoA dehydratase 3 OS=Mus musculus GN=Hacd3 PE=1 SV=2	Ptplad1; Hacd3	9	0.894848	0.111944
Q7TT50	Serine/threonine-protein kinase MRCK beta OS=Mus musculus GN=Cdc42bpb PE=1 SV=2	Cdc42bpb	30	-1.4612	0.112082
P84091	AP-2 complex subunit mu OS=Mus musculus GN=Ap2m1 PE=1 SV=1	Ap2m1	17	-0.226853	0.112096
Q9JKY5	Huntingtin-interacting protein 1-related protein OS=Mus musculus GN=Hip1r PE=1 SV=2	Hip1r	30	-0.297298	0.112479
P12787	Cytochrome c oxidase subunit 5A, mitochondrial OS=Mus musculus GN=Cox5a PE=1 SV=2	Cox5a	6	-0.0513312	0.112486
Q8BGJ5	MCG13402, isoform CRA_a OS=Mus musculus GN=Ptbp1 PE=1 SV=1	Ptbp1	19	0.559991	0.112879
Q922I7	MCG13402, isoform CRA_c OS=Mus musculus GN=Ptbp1 PE=1 SV=1	Ptbp1	19	0.559991	0.112879
Q8BKI2	Trinucleotide repeat-containing gene 6B protein OS=Mus musculus GN=Tnrc6b PE=1 SV=2	Tnrc6b	20	-0.528264	0.113018
Q8BMZ7	Putative uncharacterized protein OS=Mus musculus PE=2 SV=1	Vps28	4	-0.392452	0.113138
Q7TNF4	Kinesin light chain 1 OS=Mus musculus GN=Klc1 PE=1 SV=1	Klc1	13	-0.321107	0.113168
Q9JL56	Glycerophosphodiester phosphodiesterase 1 OS=Mus musculus GN=Gde1 PE=1 SV=1	Gde1	3	-0.898316	0.113726
Q91WE4	UPF0729 protein C18orf32 homolog OS=Mus musculus PE=3 SV=1	BC031181; LOC102641497	5	0.538162	0.11383
Q6PGB6	N-alpha-acetyltransferase 50 OS=Mus musculus GN=Naa50 PE=1 SV=1	Naa50	5	0.33135	0.114146
Q6PGB6-4	Isoform 4 of N-alpha-acetyltransferase 50 OS=Mus musculus GN=Naa50	Naa50	5	0.33135	0.114146
Q6PGB6-2	Isoform 2 of N-alpha-acetyltransferase 50 OS=Mus musculus GN=Naa50	Naa50	5	0.33135	0.114146
A2ASX2	Growth factor receptor bound protein 14 OS=Mus musculus GN=Grb14 PE=1 SV=1	Grb14	11	-0.620503	0.114182
Q7TNE3	Sperm-associated antigen 7 OS=Mus musculus GN=Spag7 PE=1 SV=1	Spag7	6	-0.373563	0.114196
O09158	Cytochrome P450 3A25 OS=Mus musculus GN=Cyp3a25 PE=1 SV=1	Cyp3a25	13	-0.335813	0.114314
Q8N9S3	Activator of 90 kDa heat shock protein ATPase homolog 2 OS=Mus musculus GN=Ahsa2 PE=1 SV=2	Ahsa2	14	-0.632842	0.114484
Q3TDQ5	Autophagy-related 16-like 1 (Yeast), isoform CRA_e OS=Mus musculus GN=Atg16l1 PE=2 SV=1	Atg16l1	19	-0.283699	0.114618
Q5BLK4	Terminal uridylyltransferase 7 OS=Mus musculus GN=Zcchc6 PE=1 SV=3	Zcchc6	30	-0.456672	0.114742
Q6P8J7	Creatine kinase S-type, mitochondrial OS=Mus musculus GN=Ckmt2 PE=1 SV=1	Ckmt2	10	0.221556	0.11485
F8VQB6	Unconventional myosin-X OS=Mus musculus GN=Myo10 PE=1 SV=1	Myo10	23	-0.780504	0.115001
A2BE93	Protein SET (Fragment) OS=Mus musculus GN=Set PE=1 SV=1	Set	8	0.605219	0.115215
Q9DCJ1	Target of rapamycin complex subunit LST8 OS=Mus musculus GN=Mlst8 PE=1 SV=1	Mlst8	5	-0.4443	0.115272
Q3TLW5	Putative uncharacterized protein OS=Mus musculus GN=Aqp1 PE=2 SV=1	Aqp1	4	-1.2297	0.11531
Q02013	Aquaporin-1 OS=Mus musculus GN=Aqp1 PE=1 SV=3	Aqp1	4	-1.2297	0.11531
Q6P8X1	Sorting nexin-6 OS=Mus musculus GN=Snx6 PE=1 SV=2	Snx6	19	-0.219653	0.11536
P83093	Stromal interaction molecule 2 OS=Mus musculus GN=Stim2 PE=1 SV=2	Stim2	11	-0.586698	0.11552
Q6PHS6	Sorting nexin-13 OS=Mus musculus GN=Snx13 PE=2 SV=1	Snx13	10	-0.645576	0.115661
Q9JI08	Bridging integrator 3 OS=Mus musculus GN=Bin3 PE=1 SV=1	Bin3	4	-0.704167	0.116256
E9PYD1	Protein Fam98c OS=Mus musculus GN=Fam98c PE=1 SV=1	Fam98c	11	-1.12556	0.11674
O88822	Lathosterol oxidase OS=Mus musculus GN=Sc5d PE=2 SV=2	Sc5d	5	-0.797431	0.116795
Q99K95	Protein RTF2 homolog OS=Mus musculus GN=Rtfdc1 PE=1 SV=1	2410001C21Rik; Rtfdc1	4	-0.403054	0.117149
Q3TDQ1	Dolichyl-diphosphooligosaccharide--protein glycosyltransferase subunit STT3B OS=Mus musculus GN=Stt3b PE=1 SV=2	Stt3b	13	0.00787272	0.117403
Q61074	Protein phosphatase 1G OS=Mus musculus GN=Ppm1g PE=1 SV=3	Ppm1g	14	-0.295496	0.117406
Q9JMG1	Endothelial differentiation-related factor 1 OS=Mus musculus GN=Edf1 PE=1 SV=1	Edf1	11	0.124221	0.117458
Q8WTY4	Anamorsin OS=Mus musculus GN=Ciapin1 PE=1 SV=1	Ciapin1	12	0.574771	0.117693
B9EJ80	PDZ domain containing 8 OS=Mus musculus GN=Pdzd8 PE=1 SV=1	Pdzd8	11	-0.690016	0.118118
Q3U2W2	MYB binding protein (P160) 1a, isoform CRA_b OS=Mus musculus GN=Mybbp1a PE=1 SV=1	Mybbp1a	20	0.720598	0.118152
Q91XT4	Protein transport protein Sec16B OS=Mus musculus GN=Sec16b PE=1 SV=3	Sec16b	21	-0.510028	0.118949
Q3U9W1	Putative uncharacterized protein (Fragment) OS=Mus musculus GN=Cfb PE=2 SV=1	Cfb	1	-0.823717	0.119154
Q8R570	Synaptosomal-associated protein 47 OS=Mus musculus GN=Snap47 PE=1 SV=1	Snap47	11	-0.492079	0.119508
Q8R015	Biogenesis of lysosome-related organelles complex 1 subunit 5 OS=Mus musculus GN=Bloc1s5 PE=1 SV=1	Bloc1s5	10	-1.60496	0.11971
Q9WUB0	RanBP-type and C3HC4-type zinc finger-containing protein 1 OS=Mus musculus GN=Rbck1 PE=1 SV=2	Rbck1	14	-0.253311	0.119784
A2AQA9	Protein Neb OS=Mus musculus GN=Neb PE=1 SV=1	Neb	86	-1.02437	0.119978
Q9QXY1	Tight junction protein ZO-3 OS=Mus musculus GN=Tjp3 PE=1 SV=1	Tjp3	9	0.550145	0.120234
Q05186	Reticulocalbin-1 OS=Mus musculus GN=Rcn1 PE=1 SV=1	Rcn1	8	-0.679364	0.120419
P55104	Inhibin beta C chain OS=Mus musculus GN=Inhbc PE=2 SV=2	Inhbc	7	-0.516506	0.120431
Q99J09	Methylosome protein 50 OS=Mus musculus GN=Wdr77 PE=1 SV=1	Wdr77	1	-0.508683	0.121327
P33587	Vitamin K-dependent protein C OS=Mus musculus GN=Proc PE=1 SV=2	Proc	9	-0.772012	0.121544
Q62304	Tex271 protein (Fragment) OS=Mus musculus GN=Ppp2r5d PE=2 SV=1	Ppp2r5d	3	-0.707557	0.122061
Q5NBU8-3	Isoform 2 of XIAP-associated factor 1 OS=Mus musculus GN=Xaf1	Xaf1	3	0.306906	0.122112
Z4YN17	XIAP-associated factor 1 (Fragment) OS=Mus musculus GN=Xaf1 PE=1 SV=1	Xaf1	3	0.306906	0.122112
Q54AJ5	CD166 antigen OS=Mus musculus GN=Alcam PE=1 SV=1	Alcam	7	-0.956682	0.122311
Q99KN2	Probable cytosolic iron-sulfur protein assembly protein CIAO1 OS=Mus musculus GN=Ciao1 PE=1 SV=1	Ciao1	6	-0.447348	0.123145
Q3UJ44	Putative uncharacterized protein OS=Mus musculus GN=Capg PE=2 SV=1	Capg	6	0.968318	0.123421
Q3TLP5-2	Isoform 2 of Enoyl-CoA hydratase domain-containing protein 2, mitochondrial OS=Mus musculus GN=Echdc2	Echdc2	7	-0.246362	0.123636
Q3TLP5	Enoyl-CoA hydratase domain-containing protein 2, mitochondrial OS=Mus musculus GN=Echdc2 PE=1 SV=2	Echdc2	7	-0.246362	0.123636
Q91Z38	Tetratricopeptide repeat protein 1 OS=Mus musculus GN=Ttc1 PE=1 SV=1	Ttc1	10	-0.468239	0.123675
Q3TCI2	Putative uncharacterized protein OS=Mus musculus GN=Amfr PE=2 SV=1	Amfr	11	-0.742886	0.12396
Q80VJ2	Steroid receptor RNA activator 1 OS=Mus musculus GN=Sra1 PE=1 SV=3	Sra1	7	0.559515	0.12399
O70252	Heme oxygenase 2 OS=Mus musculus GN=Hmox2 PE=1 SV=1	Hmox2	7	0.334268	0.125122
Q9CRB9	MICOS complex subunit Mic19 OS=Mus musculus GN=Chchd3 PE=1 SV=1	Chchd3	5	-0.436105	0.125241
P28659-4	Isoform 4 of CUGBP Elav-like family member 1 OS=Mus musculus GN=Celf1	Celf1	9	0.207218	0.12603
P28659-2	Isoform 2 of CUGBP Elav-like family member 1 OS=Mus musculus GN=Celf1	0	9	0.207218	0.12603
P28659	CUGBP Elav-like family member 1 OS=Mus musculus GN=Celf1 PE=1 SV=2	Celf1	9	0.207218	0.12603
P28659-3	Isoform 3 of CUGBP Elav-like family member 1 OS=Mus musculus GN=Celf1	Celf1	9	0.207218	0.12603
Q9D9P1	MICOS complex subunit OS=Mus musculus GN=Chchd3 PE=1 SV=1	Chchd3	3	-0.613527	0.12744
O35326	Serine/arginine-rich splicing factor 5 OS=Mus musculus GN=Srsf5 PE=1 SV=2	Srsf5	10	-0.431943	0.127452
P70336	Rho-associated protein kinase 2 OS=Mus musculus GN=Rock2 PE=1 SV=1	Rock2	36	-0.388437	0.128047
Q6XL48	UDP-glucuronosyltransferase OS=Mus musculus GN=Ugt1a5 PE=2 SV=1	Ugt1a5	3	-0.621059	0.128364
Q76K67	UDP-glucuronosyltransferase OS=Mus musculus GN=Ugt1a5 PE=2 SV=1	Ugt1a5	3	-0.621059	0.128364
Q4KMM3	Oxidation resistance protein 1 OS=Mus musculus GN=Oxr1 PE=1 SV=3	Oxr1	27	-0.393004	0.128406
Q61941	NAD(P) transhydrogenase, mitochondrial OS=Mus musculus GN=Nnt PE=1 SV=2	Nnt	15	-0.584634	0.128482
Q7TQG1	Pleckstrin homology domain-containing family A member 6 OS=Mus musculus GN=Plekha6 PE=1 SV=1	Plekha6	17	-0.254698	0.128507
Q7TSI3	Serine/threonine-protein phosphatase 6 regulatory subunit 1 OS=Mus musculus GN=Ppp6r1 PE=1 SV=1	Ppp6r1	8	0.358022	0.128512
O70309	Integrin beta-5 OS=Mus musculus GN=Itgb5 PE=1 SV=2	Itgb5	11	-0.604045	0.128583
Q91VM5	RNA binding motif protein, X-linked-like-1 OS=Mus musculus GN=Rbmxl1 PE=2 SV=1	Rbmxl1	25	-0.121595	0.128828
Q69ZN1	MKIAA1252 protein (Fragment) OS=Mus musculus GN=Sgpl1 PE=2 SV=1	Sgpl1	18	-0.676539	0.128991
Q3UMT1	Protein phosphatase 1 regulatory subunit 12C OS=Mus musculus GN=Ppp1r12c PE=1 SV=1	Ppp1r12c	8	-0.713602	0.129186
Q8CI95	Oxysterol-binding protein-related protein 11 OS=Mus musculus GN=Osbpl11 PE=1 SV=2	Osbpl11	7	-0.319275	0.129221
Q8VEH3	ADP-ribosylation factor-like protein 8A OS=Mus musculus GN=Arl8a PE=1 SV=1	Arl8a	4	-0.722561	0.129497
P06537-5	Isoform 3 of Glucocorticoid receptor OS=Mus musculus GN=Nr3c1	0	14	-0.546118	0.129535
P06797	Cathepsin L1 OS=Mus musculus GN=Ctsl PE=1 SV=2	Ctsl	8	0.398003	0.129669
Q3U8X6	Putative uncharacterized protein (Fragment) OS=Mus musculus GN=Ptma PE=2 SV=1	Ptma	7	-0.183294	0.129766
Q3UA54	Putative uncharacterized protein (Fragment) OS=Mus musculus GN=Ptma PE=2 SV=1	Ptma	7	-0.183294	0.129766
Q8C2T3	Putative uncharacterized protein (Fragment) OS=Mus musculus GN=Ptma PE=2 SV=1	Ptma	7	-0.183294	0.129766
Q3U6E4	Putative uncharacterized protein OS=Mus musculus GN=Ptma PE=2 SV=1	Ptma	7	-0.183294	0.129766
P26350	Prothymosin alpha OS=Mus musculus GN=Ptma PE=1 SV=2	Ptma	7	-0.183294	0.129766
Q60973	Histone-binding protein RBBP7 OS=Mus musculus GN=Rbbp7 PE=1 SV=1	Rbbp7	6	-0.562589	0.12983
Q3UJI2	Putative uncharacterized protein OS=Mus musculus GN=Rbbp7 PE=2 SV=1	Rbbp7	6	-0.562589	0.12983
A2AFJ1	Histone-binding protein RBBP7 OS=Mus musculus GN=Rbbp7 PE=1 SV=1	Rbbp7	6	-0.562589	0.12983
P12791	Cytochrome P450 2B10 OS=Mus musculus GN=Cyp2b10 PE=1 SV=1	Cyp2b10	13	-0.97314	0.130109
P12791-2	Isoform 2 of Cytochrome P450 2B10 OS=Mus musculus GN=Cyp2b10	0	13	-0.97314	0.130109
B2RT14	UDP-glucuronosyltransferase OS=Mus musculus GN=Ugt1a5 PE=1 SV=1	Ugt1a5	5	-0.619976	0.130167
Q9JHW4	Selenocysteine-specific elongation factor OS=Mus musculus GN=Eefsec PE=1 SV=2	Eefsec	11	-0.329759	0.130619
Q6DVA0	LEM domain-containing protein 2 OS=Mus musculus GN=Lemd2 PE=1 SV=1	Lemd2	6	-0.470958	0.132013
E9Q035	Protein Gm20425 OS=Mus musculus GN=Gm20425 PE=4 SV=1	0	66	0.402779	0.132588
F8WIT2	Annexin OS=Mus musculus GN=Anxa6 PE=1 SV=1	Anxa6	55	0.282614	0.133603
Q0PD23	RAB32, member RAS oncogene family OS=Mus musculus GN=Rab32 PE=1 SV=1	Rab32	7	-0.49422	0.133972
Q3TW01	Putative uncharacterized protein OS=Mus musculus GN=Rab32 PE=2 SV=1	Rab32	7	-0.49422	0.133972
Q5FWJ5	Hnrpk protein OS=Mus musculus GN=Hnrnpk PE=2 SV=1	Hnrnpk	19	0.223615	0.134011
Q6ZQB7	MKIAA0429 protein (Fragment) OS=Mus musculus GN=Mtss1 PE=2 SV=1	Mtss1	17	-0.626824	0.134553
Q3TGH8	Signal transducing adaptor molecule (SH3 domain and ITAM motif) 2 OS=Mus musculus GN=Stam2 PE=2 SV=1	Stam2	7	-0.316315	0.134662
Q3TXK6	Putative uncharacterized protein OS=Mus musculus GN=Tsnax PE=2 SV=1	Tsnax	8	-0.545031	0.135286
Q9QZE7	Translin-associated protein X OS=Mus musculus GN=Tsnax PE=1 SV=1	Tsnax	8	-0.545031	0.135286
Q8BMK1	Methyltransferase-like protein 2 OS=Mus musculus GN=Mettl2 PE=2 SV=2	Mettl2	8	-0.0870788	0.135393
Q61037-6	Isoform E of Tuberin OS=Mus musculus GN=Tsc2	0	24	-0.171576	0.135724
A0A0R4J0Q6	E3 ubiquitin-protein ligase TRIM56 OS=Mus musculus GN=Trim56 PE=1 SV=1	Trim56	6	0.0544894	0.136522
Q9Z2C5	Myotubularin OS=Mus musculus GN=Mtm1 PE=1 SV=2	Mtm1	10	-0.781577	0.137428
Q8K2I3	Dimethylaniline monooxygenase [N-oxide-forming] 2 OS=Mus musculus GN=Fmo2 PE=1 SV=3	Fmo2	9	-0.0143039	0.137841
Q9DBP6	Putative uncharacterized protein OS=Mus musculus GN=Wbp2 PE=2 SV=1	Wbp2	6	-0.152237	0.137932
P10637	Microtubule-associated protein tau OS=Mus musculus GN=Mapt PE=1 SV=3	Mapt	4	-0.286864	0.137933
Q8BMK4	Cytoskeleton-associated protein 4 OS=Mus musculus GN=Ckap4 PE=1 SV=2	Ckap4	11	-0.550975	0.137972
A3KG93	Lysine-specific histone demethylase 1A OS=Mus musculus GN=Kdm1a PE=1 SV=1	Kdm1a	7	-0.689029	0.139163
P48678	Prelamin-A/C OS=Mus musculus GN=Lmna PE=1 SV=2	Lmna	19	-0.305839	0.139216
P48678-2	Isoform C of Prelamin-A/C OS=Mus musculus GN=Lmna	Lmna	19	-0.305839	0.139216
Q4FJX4	Csrp1 protein OS=Mus musculus GN=Csrp1 PE=1 SV=1	Csrp1	8	-1.02594	0.139689
Q8R0X2	CDK2-associated and cullin domain-containing protein 1 OS=Mus musculus GN=Cacul1 PE=2 SV=1	Cacul1	5	-0.578177	0.13975
G3UVW1	Mpv17 transgene, kidney disease mutant, isoform CRA_b OS=Mus musculus GN=Mpv17 PE=1 SV=1	Mpv17	2	-0.493735	0.140294
Q78PG9	Coiled-coil domain-containing protein 25 OS=Mus musculus GN=Ccdc25 PE=1 SV=1	Ccdc25	13	0.240866	0.140573
Q3TL10	Putative uncharacterized protein OS=Mus musculus GN=Etf1 PE=2 SV=1	Etf1	10	0.19686	0.141616
Q8BUV3	Gephyrin OS=Mus musculus GN=Gphn PE=1 SV=2	Gphn	38	-0.507431	0.141735
Q9Z1Q2	Protein ABHD16A OS=Mus musculus GN=Abhd16a PE=1 SV=3	Abhd16a	8	-0.223098	0.141742
B2RUA5	SAPS domain family, member 1 OS=Mus musculus GN=Ppp6r1 PE=2 SV=1	Ppp6r1	6	0.422373	0.142512
Q68FM7	Protein Arhgef11 OS=Mus musculus GN=Arhgef11 PE=1 SV=1	Arhgef11	15	-0.607187	0.142758
P61979-3	Isoform 3 of Heterogeneous nuclear ribonucleoprotein K OS=Mus musculus GN=Hnrnpk	Hnrnpk	20	0.227385	0.142791
P61979	Heterogeneous nuclear ribonucleoprotein K OS=Mus musculus GN=Hnrnpk PE=1 SV=1	Hnrnpk	20	0.227385	0.142791
Q8BWM0	Prostaglandin E synthase 2 OS=Mus musculus GN=Ptges2 PE=1 SV=3	Ptges2	6	-0.613082	0.142873
Q9CWI3	BRCA2 and CDKN1A-interacting protein OS=Mus musculus GN=Bccip PE=1 SV=1	Bccip	8	-0.138849	0.142954
Q9EQZ6-3	Isoform 3 of Rap guanine nucleotide exchange factor 4 OS=Mus musculus GN=Rapgef4	Rapgef4	11	-0.851621	0.143075
Q4FJX8	Proteasome subunit beta type OS=Mus musculus GN=Psmb10 PE=2 SV=1	Psmb10	7	0.384974	0.143421
O35955	Proteasome subunit beta type-10 OS=Mus musculus GN=Psmb10 PE=1 SV=1	Psmb10	6	0.384974	0.143421
Q3UNP9	Proteasome subunit beta type OS=Mus musculus GN=Psmb10 PE=2 SV=1	Psmb10	6	0.384974	0.143421
O35226	26S proteasome non-ATPase regulatory subunit 4 OS=Mus musculus GN=Psmd4 PE=1 SV=1	Psmd4	1	-0.354911	0.143709
Q8K1R7	Serine/threonine-protein kinase Nek9 OS=Mus musculus GN=Nek9 PE=1 SV=2	Nek9	19	-1.34718	0.144304
Q7TSH2	Phosphorylase b kinase regulatory subunit beta OS=Mus musculus GN=Phkb PE=1 SV=1	Phkb	18	-0.278472	0.144601
Q9JKF1	Ras GTPase-activating-like protein IQGAP1 OS=Mus musculus GN=Iqgap1 PE=1 SV=2	Iqgap1	43	-0.659994	0.146069
Q3U2A3	Putative uncharacterized protein OS=Mus musculus GN=Chuk PE=2 SV=1	Chuk	10	-0.591857	0.146286
E9Q605	Inhibitor of nuclear factor kappa-B kinase subunit alpha OS=Mus musculus GN=Chuk PE=1 SV=1	Chuk	10	-0.591857	0.146286
Q3TPN9	Putative uncharacterized protein OS=Mus musculus GN=Chuk PE=2 SV=1	Chuk	10	-0.591857	0.146286
Q61144	Presenilin-2 OS=Mus musculus GN=Psen2 PE=1 SV=3	Psen2	4	-0.200696	0.146379
Q61144-2	Isoform 2 of Presenilin-2 OS=Mus musculus GN=Psen2	0	3	-0.200696	0.146379
A2AN08-3	Isoform 3 of E3 ubiquitin-protein ligase UBR4 OS=Mus musculus GN=Ubr4	0	91	0.19792	0.146483
G3UW85	Enhancer of rudimentary homolog OS=Mus musculus GN=Erh PE=1 SV=1	Erh	5	0.468934	0.146609
D3YX76	Glutathione S-transferase Mu 2 OS=Mus musculus GN=Gstm2 PE=1 SV=1	0	2	-0.300601	0.146649
Q9CZS1	Aldehyde dehydrogenase X, mitochondrial OS=Mus musculus GN=Aldh1b1 PE=1 SV=1	Aldh1b1	20	0.524947	0.147129
Q9D8L5	Coiled-coil domain-containing protein 91 OS=Mus musculus GN=Ccdc91 PE=1 SV=2	Ccdc91	13	-0.935572	0.147181
Q9DAC2	Complement component 8, gamma subunit, isoform CRA_b OS=Mus musculus GN=C8g PE=1 SV=1	C8g	4	-0.559087	0.147809
Q9DCV4	Regulator of microtubule dynamics protein 1 OS=Mus musculus GN=Rmdn1 PE=1 SV=2	Fam82b; Rmdn1	11	-1.08938	0.148659
Q3U4S0	Pantothenate kinase 2 (Hallervorden-Spatz syndrome) OS=Mus musculus GN=Pank2 PE=1 SV=1	Pank2	11	-0.318722	0.149088
Q7M753	Pantothenate kinase 2 OS=Mus musculus GN=Pank2 PE=2 SV=1	Pank2	10	-0.318722	0.149088
Q8BGA8	Acyl-coenzyme A synthetase ACSM5, mitochondrial OS=Mus musculus GN=Acsm5 PE=1 SV=1	Acsm5	9	-0.355371	0.149818
Q80X50	Ubiquitin-associated protein 2-like OS=Mus musculus GN=Ubap2l PE=1 SV=1	Ubap2l	22	-0.0744417	0.150161
Q64282	Interferon-induced protein with tetratricopeptide repeats 1 OS=Mus musculus GN=Ifit1 PE=1 SV=2	Ifit1	9	-0.481074	0.150497
P69566	Ran-binding protein 9 OS=Mus musculus GN=Ranbp9 PE=1 SV=1	Ranbp9	5	-0.408154	0.150686
Q8BWQ6	UPF0505 protein C16orf62 homolog OS=Mus musculus PE=1 SV=2	9030624J02Rik	16	-0.278885	0.151209
Q91YX0	Protein THEMIS2 OS=Mus musculus GN=Themis2 PE=1 SV=2	Themis2	5	-0.303592	0.151485
Q9Z2D0	Myotubularin-related protein 9 OS=Mus musculus GN=Mtmr9 PE=1 SV=2	Mtmr9	7	-0.451439	0.151766
Q99MR6-4	Isoform D of Serrate RNA effector molecule homolog OS=Mus musculus GN=Srrt	Srrt	25	0.280802	0.152592
F8WHT3	Protein PRRC2B OS=Mus musculus GN=Prrc2b PE=1 SV=1	Prrc2b	25	-0.981246	0.152931
Q9D4H8	Cullin-2 OS=Mus musculus GN=Cul2 PE=1 SV=2	Cul2	16	0.0873752	0.153084
P35569	Insulin receptor substrate 1 OS=Mus musculus GN=Irs1 PE=1 SV=1	Irs1	8	0.608997	0.153774
Q6QD59	Vesicle transport protein SEC20 OS=Mus musculus GN=Bnip1 PE=1 SV=1	Bnip1	7	-0.217976	0.153955
Q3V0T8	Geranylgeranyl pyrophosphate synthase OS=Mus musculus GN=Ggps1 PE=1 SV=1	Ggps1	7	-0.28097	0.154106
Q8VCH6	Delta(24)-sterol reductase OS=Mus musculus GN=Dhcr24 PE=1 SV=1	Dhcr24	9	-0.0599523	0.15464
Q5SUR0	Phosphoribosylformylglycinamidine synthase OS=Mus musculus GN=Pfas PE=1 SV=1	Pfas	25	-0.317197	0.155323
F8WHV1	Mitotic spindle-associated MMXD complex subunit MIP18 OS=Mus musculus GN=Fam96b PE=1 SV=1	0	6	-0.315454	0.155609
Q923G2	DNA-directed RNA polymerases I, II, and III subunit RPABC3 OS=Mus musculus GN=Polr2h PE=1 SV=3	Polr2h	3	-0.263752	0.155739
P57746	V-type proton ATPase subunit D OS=Mus musculus GN=Atp6v1d PE=1 SV=1	Atp6v1d	8	-0.559154	0.155758
Q3U684	Putative uncharacterized protein OS=Mus musculus GN=Atp6v1d PE=2 SV=1	Atp6v1d	8	-0.559154	0.155758
Q8BRH5	Putative uncharacterized protein OS=Mus musculus GN=Slc19a2 PE=2 SV=1	Slc19a2	3	-0.64218	0.15607
Q9EQN9	High affinity thiamine transporter THTR-1 OS=Mus musculus GN=Slc19a2 PE=1 SV=1	Slc19a2	3	-0.64218	0.15607
Q3V307	GPI transamidase component PIG-S OS=Mus musculus GN=Pigs PE=1 SV=1	Pigs	8	-1.15211	0.156111
Q3V397	Putative uncharacterized protein OS=Mus musculus GN=Pigs PE=2 SV=1	Pigs	8	-1.15211	0.156111
Q9CSH3	Exosome complex exonuclease RRP44 OS=Mus musculus GN=Dis3 PE=1 SV=4	Dis3	18	-0.819585	0.15614
Q3U0S1	Putative uncharacterized protein OS=Mus musculus GN=Parp12 PE=2 SV=1	Parp12	8	-0.175691	0.156487
Q3TB24	DnaJ homolog subfamily B member 2 OS=Mus musculus GN=Dnajb2 PE=1 SV=1	Dnajb2	8	-0.47847	0.1569
Q5M9M4	40S ribosomal protein S15a OS=Mus musculus GN=Rps15a PE=1 SV=1	Rps15a	8	0.710132	0.156907
F8WJ41	40S ribosomal protein S15a (Fragment) OS=Mus musculus GN=Rps15a PE=1 SV=1	0	8	0.710132	0.156907
D3Z4B2	Gamma-soluble NSF attachment protein (Fragment) OS=Mus musculus GN=Napg PE=1 SV=1	0	4	-0.552126	0.156923
F8WIV2	Serpin B6 OS=Mus musculus GN=Serpinb6a PE=1 SV=1	Serpinb6a	17	0.28648	0.158372
Q3UGB8	Derlin OS=Mus musculus GN=Derl1 PE=2 SV=1	Derl1	4	0.281225	0.15918
Q99J56	Derlin-1 OS=Mus musculus GN=Derl1 PE=1 SV=1	Derl1	4	0.281225	0.15918
Q8VC42	Uncharacterized protein C18orf8 homolog OS=Mus musculus GN=Mic1 PE=2 SV=1	3110002H16Rik	11	-0.495918	0.159185
Q9D7E4	UPF0449 protein C19orf25 homolog OS=Mus musculus PE=1 SV=1	2310011J03Rik	4	-0.976658	0.159588
Q60953	Protein PML OS=Mus musculus GN=Pml PE=1 SV=3	Pml	15	-0.621181	0.159772
Q8BGT5	Alanine aminotransferase 2 OS=Mus musculus GN=Gpt2 PE=1 SV=1	Gpt2	11	-0.574553	0.160263
Q9CR00	26S proteasome non-ATPase regulatory subunit 9 OS=Mus musculus GN=Psmd9 PE=1 SV=1	Psmd9	11	0.0344364	0.1604
P49586	Choline-phosphate cytidylyltransferase A OS=Mus musculus GN=Pcyt1a PE=1 SV=1	Pcyt1a	19	-0.644494	0.160466
Q91WD5	NADH dehydrogenase [ubiquinone] iron-sulfur protein 2, mitochondrial OS=Mus musculus GN=Ndufs2 PE=1 SV=1	Ndufs2	10	-0.655848	0.160584
Q8R0F6	Integrin-linked kinase-associated serine/threonine phosphatase 2C OS=Mus musculus GN=Ilkap PE=1 SV=1	Ilkap	8	-1.11989	0.160993
Q8VDG3	Poly(A)-specific ribonuclease PARN OS=Mus musculus GN=Parn PE=1 SV=1	Parn	7	-1.74073	0.161841
Q8CHY6	Transcriptional repressor p66 alpha OS=Mus musculus GN=Gatad2a PE=1 SV=2	Gatad2a	6	-1.61583	0.162224
Q8BVF2	Phosducin-like protein 3 OS=Mus musculus GN=Pdcl3 PE=1 SV=1	Pdcl3	5	-0.626977	0.162226
Q9CRC8	Leucine-rich repeat-containing protein 40 OS=Mus musculus GN=Lrrc40 PE=1 SV=2	Lrrc40	9	-0.370318	0.162436
P56371	Ras-related protein Rab-4A OS=Mus musculus GN=Rab4a PE=1 SV=2	Rab4a	4	-0.546543	0.162692
Q9CQ33-2	Isoform 2 of Leucine-zipper-like transcriptional regulator 1 OS=Mus musculus GN=Lztr1	0	12	-0.315838	0.162716
Q99J36	THUMP domain-containing protein 1 OS=Mus musculus GN=Thumpd1 PE=1 SV=1	Thumpd1	10	-0.134971	0.162996
Q99MD9	Nuclear autoantigenic sperm protein OS=Mus musculus GN=Nasp PE=1 SV=2	Nasp	12	-0.506359	0.163141
Q69Z43	MKIAA1995 protein (Fragment) OS=Mus musculus GN=Nek9 PE=2 SV=1	Nek9	14	-1.4725	0.163544
Q3U6L3	Glutaredoxin, isoform CRA_a OS=Mus musculus GN=Glrx PE=1 SV=1	Glrx	3	0.163705	0.163673
Q5PRF0	HEAT repeat-containing protein 5A OS=Mus musculus GN=Heatr5a PE=1 SV=2	Heatr5a	19	-1.05259	0.16397
Q9ERY9	Probable ergosterol biosynthetic protein 28 OS=Mus musculus GN=ORF11 PE=2 SV=1	0610007P14Rik	3	-0.358554	0.164258
Q8CCP0	Nuclear export mediator factor Nemf OS=Mus musculus GN=Nemf PE=1 SV=2	Nemf	23	0.0607215	0.164497
P97785	GDNF family receptor alpha-1 OS=Mus musculus GN=Gfra1 PE=2 SV=2	Gfra1	8	-0.370556	0.164862
P97785-2	Isoform 2 of GDNF family receptor alpha-1 OS=Mus musculus GN=Gfra1	Gfra1	8	-0.370556	0.164862
Q64454	Serum amyloid A protein OS=Mus musculus GN=Saa2 PE=2 SV=1	Saa2	2	0.519507	0.165116
[truncated: 10,161 more rows]

## Sheet: Data 1b
Supplementary Data 1b. All proteins identified in the AT-1 S113R/+ liver samples.
Accession	Description	Gene ID	# Unique Peptides	Log2 (Fold change)	p value
P11983	T-complex protein 1 subunit alpha OS=Mus musculus GN=Tcp1 PE=1 SV=3	Tcp1	17	-0.287034	6.00567e-05
P47757-4	Isoform 3 of F-actin-capping protein subunit beta OS=Mus musculus GN=Capzb	Capzb	15	-0.315777	0.000105269
Q00519	Xanthine dehydrogenase/oxidase OS=Mus musculus GN=Xdh PE=1 SV=5	Xdh	32	0.326922	0.000136723
P47757-2	Isoform 2 of F-actin-capping protein subunit beta OS=Mus musculus GN=Capzb	Capzb	9	-0.335944	0.000143218
Q9JI99	Sphingosine-1-phosphate phosphatase 1 OS=Mus musculus GN=Sgpp1 PE=1 SV=1	Sgpp1	4	-0.026579	0.000229192
Q3UZD4	Putative uncharacterized protein OS=Mus musculus GN=Eif4ebp2 PE=2 SV=1	Eif4ebp2	1	-0.107825	0.00024863
P70445	Eukaryotic translation initiation factor 4E-binding protein 2 OS=Mus musculus GN=Eif4ebp2 PE=1 SV=1	Eif4ebp2	1	-0.107825	0.00024863
Q9R0M5	Thiamin pyrophosphokinase 1 OS=Mus musculus GN=Tpk1 PE=1 SV=1	Tpk1	2	-0.614956	0.000501529
Q9R0M5-2	Isoform 2 of Thiamin pyrophosphokinase 1 OS=Mus musculus GN=Tpk1	Tpk1	2	-0.614956	0.000501529
O88456	Calpain small subunit 1 OS=Mus musculus GN=Capns1 PE=1 SV=1	Capns1	2	-0.748818	0.000572615
Q9JM62-2	Isoform 2 of Receptor expression-enhancing protein 6 OS=Mus musculus GN=Reep6	Reep6	4	-0.200409	0.00125016
Q9JM62	Receptor expression-enhancing protein 6 OS=Mus musculus GN=Reep6 PE=1 SV=1	Reep6	4	-0.200409	0.00125016
Q9CXD2	Putative uncharacterized protein OS=Mus musculus GN=Myl12a PE=2 SV=1	Myl12a	3	-0.465405	0.0014861
Q3TIU3	Putative uncharacterized protein OS=Mus musculus GN=Ahsg PE=2 SV=1	Ahsg	8	-0.207949	0.00149957
Q3UEK9	Alpha-2-HS-glycoprotein OS=Mus musculus GN=Ahsg PE=1 SV=1	Ahsg	8	-0.207949	0.00149957
Q3UEK5	Putative uncharacterized protein OS=Mus musculus GN=Ahsg PE=2 SV=1	Ahsg	8	-0.207949	0.00149957
G3UYJ7	Protein Gm20441 (Fragment) OS=Mus musculus GN=Gm20441 PE=4 SV=1	0	3	0.563166	0.001511
P11031	Activated RNA polymerase II transcriptional coactivator p15 OS=Mus musculus GN=Sub1 PE=1 SV=3	Sub1	1	-1.09544	0.00174226
P97450	ATP synthase-coupling factor 6, mitochondrial OS=Mus musculus GN=Atp5j PE=1 SV=1	Atp5j	5	-0.34981	0.00189557
O88587-2	Isoform Soluble of Catechol O-methyltransferase OS=Mus musculus GN=Comt	0	7	-0.296438	0.00201788
O88587	Catechol O-methyltransferase OS=Mus musculus GN=Comt PE=1 SV=2	Comt	7	-0.296438	0.00201788
O88851	Putative hydrolase RBBP9 OS=Mus musculus GN=Rbbp9 PE=1 SV=2	Rbbp9	3	-0.428371	0.00208698
P47753	F-actin-capping protein subunit alpha-1 OS=Mus musculus GN=Capza1 PE=1 SV=4	Capza1	2	-0.900369	0.00225068
Q9DBZ5	Eukaryotic translation initiation factor 3 subunit K OS=Mus musculus GN=Eif3k PE=1 SV=1	Eif3k	4	-0.152207	0.00261505
P10518	Delta-aminolevulinic acid dehydratase OS=Mus musculus GN=Alad PE=1 SV=1	Alad	7	-0.280379	0.00270953
Q548F2	Guanine deaminase OS=Mus musculus GN=Gda PE=1 SV=1	Gda	10	-0.373128	0.00283463
Q9Z2X1-2	Isoform 2 of Heterogeneous nuclear ribonucleoprotein F OS=Mus musculus GN=Hnrnpf	Hnrnpf	7	-0.255324	0.00303578
Q9Z2X1	Heterogeneous nuclear ribonucleoprotein F OS=Mus musculus GN=Hnrnpf PE=1 SV=3	Hnrnpf	7	-0.255324	0.00303578
O35551-5	Isoform 5 of Rab GTPase-binding effector protein 1 OS=Mus musculus GN=Rabep1	0	12	-0.329449	0.00318497
Q9CQM5	Thioredoxin domain-containing protein 17 OS=Mus musculus GN=Txndc17 PE=1 SV=1	Txndc17	4	-0.492614	0.00337732
Q78JT3	3-hydroxyanthranilate 3,4-dioxygenase OS=Mus musculus GN=Haao PE=1 SV=1	Haao	22	0.103275	0.00365289
P38060	Hydroxymethylglutaryl-CoA lyase, mitochondrial OS=Mus musculus GN=Hmgcl PE=1 SV=2	Hmgcl	6	-0.290729	0.00370273
Q5SUR3	MCG3634, isoform CRA_b OS=Mus musculus GN=Skp1a PE=1 SV=1	Skp1a	5	-0.469805	0.00393707
O35551-3	Isoform 3 of Rab GTPase-binding effector protein 1 OS=Mus musculus GN=Rabep1	Rabep1	8	-0.296493	0.0042035
O35551-6	Isoform 6 of Rab GTPase-binding effector protein 1 OS=Mus musculus GN=Rabep1	Rabep1	8	-0.296493	0.0042035
O35551	Rab GTPase-binding effector protein 1 OS=Mus musculus GN=Rabep1 PE=1 SV=2	Rabep1	8	-0.296493	0.0042035
Q9JMA1	Ubiquitin carboxyl-terminal hydrolase 14 OS=Mus musculus GN=Usp14 PE=1 SV=3	Usp14	18	-0.526093	0.00449777
P68040	Receptor of activated protein C kinase 1 OS=Mus musculus GN=Rack1 PE=1 SV=3	Gnb2l1; Rack1	16	-0.1337	0.00463426
Q642L7	MCG13441 OS=Mus musculus GN=Rps27a PE=2 SV=1	Rps27a; Rps27a-ps2; LOC100042019	12	-0.312386	0.00504821
P50396	Rab GDP dissociation inhibitor alpha OS=Mus musculus GN=Gdi1 PE=1 SV=3	Gdi1	4	-0.414637	0.00513734
Q99JT9	1,2-dihydroxy-3-keto-5-methylthiopentene dioxygenase OS=Mus musculus GN=Adi1 PE=1 SV=1	Adi1	8	-0.245595	0.00522605
P29341	Polyadenylate-binding protein 1 OS=Mus musculus GN=Pabpc1 PE=1 SV=2	Pabpc1	30	-0.559942	0.00536735
P13020	Gelsolin OS=Mus musculus GN=Gsn PE=1 SV=3	Gsn	12	-0.418602	0.00555978
Q6PAC1	Gelsolin, isoform CRA_c OS=Mus musculus GN=Gsn PE=2 SV=1	Gsn	12	-0.418602	0.00555978
Q497E9	40S ribosomal protein S8 OS=Mus musculus GN=Rps8 PE=1 SV=1	Rps8; Gm15501	12	-0.188176	0.00562277
Q9EPQ7	StAR-related lipid transfer protein 5 OS=Mus musculus GN=Stard5 PE=1 SV=2	Stard5	6	-0.24284	0.00587765
P48428	Tubulin-specific chaperone A OS=Mus musculus GN=Tbca PE=1 SV=3	Tbca	5	-0.096018	0.00597447
P63005	Platelet-activating factor acetylhydrolase IB subunit alpha OS=Mus musculus GN=Pafah1b1 PE=1 SV=2	Pafah1b1	11	-0.328368	0.0060749
B7ZP10	Cyp2d12 protein OS=Mus musculus GN=Cyp2d12 PE=2 SV=1	Cyp2d12	2	-0.55595	0.00884087
Q571I9	Aldehyde dehydrogenase family 16 member A1 OS=Mus musculus GN=Aldh16a1 PE=1 SV=2	Aldh16a1	18	-0.0978025	0.00912532
Q8QZW4	Cytochrome P450, family 2, subfamily c, polypeptide 44 OS=Mus musculus GN=Cyp2c44 PE=2 SV=1	Cyp2c44	14	-0.177324	0.00993806
Q8R1K4	5-phosphohydroxy-L-lysine phospho-lyase OS=Mus musculus GN=Phykpl PE=1 SV=1	Agxt2l2; Phykpl	1	-0.463963	0.0101314
Q58EV4	Proteasome subunit alpha type OS=Mus musculus GN=Psma3 PE=1 SV=1	Psma3	12	-0.247635	0.0105753
Q9DCD8	Proteasome subunit alpha type OS=Mus musculus GN=Psma3 PE=2 SV=1	Psma3	12	-0.247635	0.0105753
Q8R3C7	DEAD (Asp-Glu-Ala-Asp) box polypeptide 19b OS=Mus musculus GN=Ddx19b PE=1 SV=1	Ddx19b	1	-0.402169	0.0109181
Q8BZY3	Protein Ddx19b OS=Mus musculus GN=Ddx19b PE=1 SV=1	Ddx19b	1	-0.402169	0.0109181
Q8BP67	60S ribosomal protein L24 OS=Mus musculus GN=Rpl24 PE=1 SV=2	Rpl24	12	-0.1509	0.0112931
O09061	Proteasome subunit beta type-1 OS=Mus musculus GN=Psmb1 PE=1 SV=1	Psmb1	10	-0.0815169	0.0117435
P48024	Eukaryotic translation initiation factor 1 OS=Mus musculus GN=Eif1 PE=1 SV=2	Eif1	4	-0.749689	0.0117557
P70349	Histidine triad nucleotide-binding protein 1 OS=Mus musculus GN=Hint1 PE=1 SV=3	Hint1	7	0.0908264	0.0126357
P63017	Heat shock cognate 71 kDa protein OS=Mus musculus GN=Hspa8 PE=1 SV=1	Hspa8	42	-0.189197	0.0126562
G3UXZ5	Proteasome activator complex subunit 1 (Fragment) OS=Mus musculus GN=Psme1 PE=1 SV=1	0	11	-0.133841	0.0130361
P97371	Proteasome activator complex subunit 1 OS=Mus musculus GN=Psme1 PE=1 SV=2	Psme1	11	-0.133841	0.0130361
Q8R3R8	Gamma-aminobutyric acid receptor-associated protein-like 1 OS=Mus musculus GN=Gabarapl1 PE=1 SV=2	Gabarapl1	1	-0.691821	0.0133966
P10630	Eukaryotic initiation factor 4A-II OS=Mus musculus GN=Eif4a2 PE=1 SV=2	Eif4a2	5	-0.291456	0.0134284
Q91XL9	Oxysterol-binding protein-related protein 1 OS=Mus musculus GN=Osbpl1a PE=1 SV=2	Osbpl1a	17	-0.119418	0.013704
Q8BRD3	Putative uncharacterized protein OS=Mus musculus GN=Nucb1 PE=2 SV=1	Nucb1	8	-0.708498	0.01379
A8IP69	14-3-3 protein gamma OS=Mus musculus GN=Ywhag PE=1 SV=1	Ywhag	11	-0.337327	0.0141115
P18760	Cofilin-1 OS=Mus musculus GN=Cfl1 PE=1 SV=3	Cfl1	15	-0.111856	0.0142882
Q99JX7	Nuclear RNA export factor 1 OS=Mus musculus GN=Nxf1 PE=1 SV=3	Nxf1	10	-0.444601	0.0149648
P63101	14-3-3 protein zeta/delta OS=Mus musculus GN=Ywhaz PE=1 SV=1	Ywhaz	12	-0.263834	0.0151761
Q91VI7	Ribonuclease inhibitor OS=Mus musculus GN=Rnh1 PE=1 SV=1	Rnh1	17	-0.350488	0.0153213
Q61655	ATP-dependent RNA helicase DDX19A OS=Mus musculus GN=Ddx19a PE=1 SV=2	Ddx19a	6	-0.396366	0.0155236
Q9Z1Z0	General vesicular transport factor p115 OS=Mus musculus GN=Uso1 PE=1 SV=2	Uso1	18	-0.269228	0.0157361
Q9DD05	Delta-aminolevulinic acid dehydratase OS=Mus musculus GN=Alad PE=2 SV=1	Alad	5	-0.283349	0.0158864
Q8BJX0	Proteasome subunit beta type OS=Mus musculus GN=Psmb2 PE=2 SV=1	Psmb2	5	-0.262574	0.0161853
P41216	Long-chain-fatty-acid--CoA ligase 1 OS=Mus musculus GN=Acsl1 PE=1 SV=2	Acsl1	28	-0.252518	0.0163565
Q9DB27-2	Isoform 2 of Malignant T-cell-amplified sequence 1 OS=Mus musculus GN=Mcts1	Mcts1	3	-0.016231	0.0164159
Q9DB27	Malignant T-cell-amplified sequence 1 OS=Mus musculus GN=Mcts1 PE=1 SV=1	Mcts1	3	-0.016231	0.0164159
Q61702	Inter-alpha-trypsin inhibitor heavy chain H1 OS=Mus musculus GN=Itih1 PE=1 SV=2	Itih1	6	-0.16509	0.0164433
Q8BK48	Pyrethroid hydrolase Ces2e OS=Mus musculus GN=Ces2e PE=1 SV=1	Ces2e	13	-0.294943	0.0164682
Q3TIK8	Putative uncharacterized protein OS=Mus musculus GN=Hnrnpa1 PE=2 SV=1	Hnrnpa1	5	-0.213645	0.0166276
Q5EBP8	Heterogeneous nuclear ribonucleoprotein A1 OS=Mus musculus GN=Hnrnpa1 PE=1 SV=1	Hnrnpa1	5	-0.213645	0.0166276
Q3U7F3	Putative uncharacterized protein OS=Mus musculus GN=Hnrnpa1 PE=2 SV=1	Hnrnpa1	5	-0.213645	0.0166276
P49312	Heterogeneous nuclear ribonucleoprotein A1 OS=Mus musculus GN=Hnrnpa1 PE=1 SV=2	Hnrnpa1	5	-0.213645	0.0166276
P61458	Pterin-4-alpha-carbinolamine dehydratase OS=Mus musculus GN=Pcbd1 PE=1 SV=2	Pcbd1	9	-0.0291843	0.0166354
Q8BKC5	Importin-5 OS=Mus musculus GN=Ipo5 PE=1 SV=3	Ipo5	12	-0.478417	0.0172454
Q91X83	S-adenosylmethionine synthase isoform type-1 OS=Mus musculus GN=Mat1a PE=1 SV=1	Mat1a	24	0.0819509	0.0172871
Q4U4S6	Xin actin-binding repeat-containing protein 2 OS=Mus musculus GN=Xirp2 PE=1 SV=1	Xirp2	54	-0.129923	0.0175982
Q8BP56-3	Isoform 3 of Acid trehalase-like protein 1 OS=Mus musculus GN=Athl1	0	4	-0.286835	0.0177139
Q8R050	Eukaryotic peptide chain release factor GTP-binding subunit ERF3A OS=Mus musculus GN=Gspt1 PE=1 SV=2	Gspt1	15	-0.25957	0.0185603
Q8R050-2	Isoform 2 of Eukaryotic peptide chain release factor GTP-binding subunit ERF3A OS=Mus musculus GN=Gspt1	Gspt1	15	-0.25957	0.0185603
Q9R1P3	Proteasome subunit beta type-2 OS=Mus musculus GN=Psmb2 PE=1 SV=1	Psmb2	8	-0.262115	0.0196307
Q9QZX7	Serine racemase OS=Mus musculus GN=Srr PE=1 SV=1	Srr	2	0.0911274	0.0197072
Q9QZX7-2	Isoform 2 of Serine racemase OS=Mus musculus GN=Srr	Srr	2	0.0911274	0.0197072
Q5SV41	Phosphatidylcholine transfer protein OS=Mus musculus GN=Pctp PE=1 SV=1	Pctp	8	-0.137684	0.0200979
P51150	Ras-related protein Rab-7a OS=Mus musculus GN=Rab7a PE=1 SV=2	Rab7	8	-0.283905	0.020143
Q78PY7	Staphylococcal nuclease domain-containing protein 1 OS=Mus musculus GN=Snd1 PE=1 SV=1	Snd1	36	-0.164559	0.0206126
Q9EQ06-2	Isoform 2 of Estradiol 17-beta-dehydrogenase 11 OS=Mus musculus GN=Hsd17b11	Hsd17b11	5	-0.56192	0.021097
Q9D2V7	Coronin-7 OS=Mus musculus GN=Coro7 PE=1 SV=2	Coro7	9	-0.372283	0.0213062
Q3UF03	Putative uncharacterized protein OS=Mus musculus GN=M6pr PE=2 SV=1	M6pr	9	-0.388166	0.0216914
P24668	Cation-dependent mannose-6-phosphate receptor OS=Mus musculus GN=M6pr PE=1 SV=1	M6pr	9	-0.388166	0.0216914
P42125	Enoyl-CoA delta isomerase 1, mitochondrial OS=Mus musculus GN=Eci1 PE=1 SV=2	Eci1	7	-0.472759	0.0217529
P09055	Integrin beta-1 OS=Mus musculus GN=Itgb1 PE=1 SV=1	Itgb1	13	-0.554703	0.0226663
A2AJL3	FGGY carbohydrate kinase domain-containing protein OS=Mus musculus GN=Fggy PE=1 SV=1	Fggy	13	-0.101633	0.0239905
P16460	Argininosuccinate synthase OS=Mus musculus GN=Ass1 PE=1 SV=1	Ass1	43	0.479697	0.0240184
P60335	Poly(rC)-binding protein 1 OS=Mus musculus GN=Pcbp1 PE=1 SV=1	Pcbp1	11	-0.335299	0.0240223
Q3UEN8	Cytochrome P450 3A11 OS=Mus musculus GN=Cyp3a11 PE=1 SV=1	Cyp3a11	23	-0.274944	0.0242594
Q00623	Apolipoprotein A-I OS=Mus musculus GN=Apoa1 PE=1 SV=2	Apoa1	23	-0.247909	0.0242705
Q8R311	cTAGE family member 5 OS=Mus musculus GN=Ctage5 PE=1 SV=1	Ctage5	17	-0.308333	0.0244368
Q64471	Glutathione S-transferase theta-1 OS=Mus musculus GN=Gstt1 PE=1 SV=4	Gstt1	12	-0.085704	0.0244675
Q9D6Y7	Mitochondrial peptide methionine sulfoxide reductase OS=Mus musculus GN=Msra PE=1 SV=1	Msra	12	-0.127598	0.0254614
Q9D6Y7-2	Isoform 2 of Mitochondrial peptide methionine sulfoxide reductase OS=Mus musculus GN=Msra	0	12	-0.127598	0.0254614
Q8K2Q0	COMM domain-containing protein 9 OS=Mus musculus GN=Commd9 PE=1 SV=3	Commd9	2	-0.753988	0.0261662
Q9CXF0	Kynureninase OS=Mus musculus GN=Kynu PE=1 SV=3	Kynu	17	0.181276	0.0266025
A2ARD6	Kynureninase OS=Mus musculus GN=Kynu PE=1 SV=1	Kynu	17	0.181276	0.0266025
Q3TXK9	Putative uncharacterized protein (Fragment) OS=Mus musculus GN=Gsr PE=2 SV=1	Gsr	14	0.0170666	0.0266583
P42230	Signal transducer and activator of transcription 5A OS=Mus musculus GN=Stat5a PE=1 SV=1	Stat5a	12	-0.417296	0.0269679
Q8BVD2	Cytochrome P450, family 2, subfamily d, polypeptide 12 OS=Mus musculus GN=Cyp2d12 PE=2 SV=1	Cyp2d12	3	-0.521009	0.0271882
Q9DCY6	Putative uncharacterized protein OS=Mus musculus GN=Gstt1 PE=2 SV=1	Gstt1	11	-0.0875964	0.027222
E9Q2K4	Actin-related protein 2/3 complex subunit 5 OS=Mus musculus GN=Gm16372 PE=3 SV=1	0	4	-0.193455	0.0272477
Q99LC5	Electron transfer flavoprotein subunit alpha, mitochondrial OS=Mus musculus GN=Etfa PE=1 SV=2	Etfa	13	0.0165286	0.0284938
P23589	Carbonic anhydrase 5A, mitochondrial OS=Mus musculus GN=Ca5a PE=1 SV=2	Car5a	3	-0.0906014	0.0288656
Q5EBQ6	60S ribosomal protein L9 OS=Mus musculus GN=Rpl9 PE=1 SV=1	Rpl9	6	0.0465215	0.0290006
Q5M9J5	Ribosomal protein L9 OS=Mus musculus GN=Rpl9 PE=2 SV=1	Rpl9	6	0.0465215	0.0290006
A0A0G2JES3	60S ribosomal protein L9 (Fragment) OS=Mus musculus GN=Rpl9 PE=1 SV=1	0	6	0.0465215	0.0290006
A0A0J9YUI8	Glucokinase regulatory protein OS=Mus musculus GN=Gckr PE=1 SV=1	Gckr	13	0.136541	0.0291211
Q91X44	Glucokinase regulatory protein OS=Mus musculus GN=Gckr PE=1 SV=3	Gckr	13	0.136541	0.0291211
B2CY77	Laminin receptor (Fragment) OS=Mus musculus GN=Rpsa PE=2 SV=1	Rpsa	11	-0.414604	0.0291861
Q9D554	Splicing factor 3A subunit 3 OS=Mus musculus GN=Sf3a3 PE=1 SV=2	Sf3a3	3	-0.342744	0.0294951
A0A0R4J0I1	MCG1051009 OS=Mus musculus GN=Serpina3k PE=1 SV=1	Serpina3k	18	-0.0969224	0.0296214
Q9CY61	40S ribosomal protein S24 OS=Mus musculus GN=Rps24 PE=2 SV=1	Rps24	6	-0.216245	0.0300793
Q64464	Cytochrome P450 3A13 OS=Mus musculus GN=Cyp3a13 PE=1 SV=1	Cyp3a13	10	-0.140529	0.0301016
Q9Z1N5	Spliceosome RNA helicase Ddx39b OS=Mus musculus GN=Ddx39b PE=1 SV=1	Ddx39b	15	-0.343637	0.0301925
P62849-2	Isoform 2 of 40S ribosomal protein S24 OS=Mus musculus GN=Rps24	Rps24	5	-0.214258	0.0312067
Q5M9M7	40S ribosomal protein S24 OS=Mus musculus GN=Rps24 PE=2 SV=1	Rps24; LOC677113; LOC102642752	5	-0.214258	0.0312067
P62849-3	Isoform 3 of 40S ribosomal protein S24 OS=Mus musculus GN=Rps24	Rps24	5	-0.214258	0.0312067
Q9ERL9	Guanylate cyclase soluble subunit alpha-3 OS=Mus musculus GN=Gucy1a3 PE=1 SV=2	Gucy1a3	3	-0.366631	0.0314146
Q3UIR3	E3 ubiquitin-protein ligase DTX3L OS=Mus musculus GN=Dtx3l PE=1 SV=1	Dtx3l	16	-0.00510448	0.032208
Q9CWJ9	Bifunctional purine biosynthesis protein PURH OS=Mus musculus GN=Atic PE=1 SV=2	Atic	16	-0.291369	0.032786
P70122	Ribosome maturation protein SBDS OS=Mus musculus GN=Sbds PE=1 SV=4	Sbds	8	-0.204553	0.0329334
O35295	Transcriptional activator protein Pur-beta OS=Mus musculus GN=Purb PE=1 SV=3	Purb	10	1.28523	0.0342063
Q921T2	Torsin-1A-interacting protein 1 OS=Mus musculus GN=Tor1aip1 PE=1 SV=3	Tor1aip1	6	-0.518005	0.0342852
Q921T2-2	Isoform 2 of Torsin-1A-interacting protein 1 OS=Mus musculus GN=Tor1aip1	Tor1aip1	6	-0.518005	0.0342852
Q9Z1F9	SUMO-activating enzyme subunit 2 OS=Mus musculus GN=Uba2 PE=1 SV=1	Uba2	7	-0.402201	0.0353793
Q8CIE7	Cyp2c44 protein (Fragment) OS=Mus musculus GN=Cyp2c44 PE=2 SV=1	Cyp2c44	8	-0.199945	0.03562
P00186	Cytochrome P450 1A2 OS=Mus musculus GN=Cyp1a2 PE=1 SV=1	Cyp1a2; Cyp1a1	21	-0.270765	0.0363144
Q9DCJ9	N-acetylneuraminate lyase OS=Mus musculus GN=Npl PE=1 SV=1	Npl	6	-0.591317	0.0366097
P01872	Ig mu chain C region OS=Mus musculus GN=Ighm PE=1 SV=2	Ighm	16	-0.561472	0.0370901
P01872-2	Isoform 2 of Ig mu chain C region OS=Mus musculus GN=Ighm	Ighm	16	-0.561472	0.0370901
A0A075B5P6	Ig mu chain C region (Fragment) OS=Mus musculus GN=Ighm PE=1 SV=1	0	13	-0.561472	0.0370901
A0A075B6A0	Ig mu chain C region (Fragment) OS=Mus musculus GN=Ighm PE=1 SV=2	0	13	-0.561472	0.0370901
Q91YP3	Deoxyribose-phosphate aldolase OS=Mus musculus GN=Dera PE=1 SV=1	Dera	13	0.125514	0.0376478
P54728	UV excision repair protein RAD23 homolog B OS=Mus musculus GN=Rad23b PE=1 SV=2	Rad23b	6	-0.229992	0.0384167
Q8R1K4-2	Isoform 2 of 5-phosphohydroxy-L-lysine phospho-lyase OS=Mus musculus GN=Phykpl	Agxt2l2; Phykpl	3	-0.434733	0.0384861
P97351	40S ribosomal protein S3a OS=Mus musculus GN=Rps3a PE=1 SV=3	Rps3a; Rps3a1	19	-0.236526	0.0386221
Q99PG2	Opioid growth factor receptor OS=Mus musculus GN=Ogfr PE=1 SV=1	Ogfr	9	0.0929571	0.038632
Q80UU6	Opioid growth factor receptor OS=Mus musculus GN=Ogfr PE=2 SV=1	Ogfr	9	0.0929571	0.038632
Q9JK38	Glucosamine 6-phosphate N-acetyltransferase OS=Mus musculus GN=Gnpnat1 PE=1 SV=1	Gnpnat1	4	-0.343915	0.0386418
Q3THZ8	Putative uncharacterized protein OS=Mus musculus GN=Gnpnat1 PE=2 SV=1	Gnpnat1	4	-0.343915	0.0386418
Q9EPK7-2	Isoform 2 of Exportin-7 OS=Mus musculus GN=Xpo7	0	8	-0.155109	0.0387481
Q91XE4	N-acyl-aromatic-L-amino acid amidohydrolase (carboxylate-forming) OS=Mus musculus GN=Acy3 PE=1 SV=1	Acy3	10	-0.34148	0.0394721
P26883	Peptidyl-prolyl cis-trans isomerase FKBP1A OS=Mus musculus GN=Fkbp1a PE=1 SV=2	Fkbp1a	5	-0.36339	0.0407816
P49443	Protein phosphatase 1A OS=Mus musculus GN=Ppm1a PE=1 SV=1	Ppm1a	9	-0.199845	0.0412656
Q8BTW3	Exosome complex component MTR3 OS=Mus musculus GN=Exosc6 PE=1 SV=1	Exosc6	1	-0.0843071	0.0415572
P11531	Dystrophin OS=Mus musculus GN=Dmd PE=1 SV=3	Dmd	32	0.206336	0.0415781
Q3ULV8	Putative uncharacterized protein OS=Mus musculus GN=Dbi PE=2 SV=1	Dbi	1	-0.534986	0.0419799
Q7TMK9	Heterogeneous nuclear ribonucleoprotein Q OS=Mus musculus GN=Syncrip PE=1 SV=2	Syncrip	12	-0.290337	0.0420092
Q7TMK9-2	Isoform 2 of Heterogeneous nuclear ribonucleoprotein Q OS=Mus musculus GN=Syncrip	Syncrip	12	-0.290337	0.0420092
P26231	Catenin alpha-1 OS=Mus musculus GN=Ctnna1 PE=1 SV=1	Ctnna1	12	-0.548003	0.0420136
O89070	Elongation factor 2 (Fragment) OS=Mus musculus GN=Eef2 PE=2 SV=1	Eef2	1	0.346036	0.0423095
Q9EQ06	Estradiol 17-beta-dehydrogenase 11 OS=Mus musculus GN=Hsd17b11 PE=1 SV=1	Hsd17b11	6	-0.48894	0.0425797
Q91V12-2	Isoform A of Cytosolic acyl coenzyme A thioester hydrolase OS=Mus musculus GN=Acot7	Acot7	5	0.568598	0.0426626
Q8C0E1	Serine/threonine-protein phosphatase 2A activator OS=Mus musculus GN=Ppp2r4 PE=2 SV=1	Ppp2r4; Ptpa	8	0.269348	0.0430269
P58389	Serine/threonine-protein phosphatase 2A activator OS=Mus musculus GN=Ppp2r4 PE=1 SV=1	Ppp2r4; Ptpa	8	0.269348	0.0430269
P62855	40S ribosomal protein S26 OS=Mus musculus GN=Rps26 PE=1 SV=3	Rps26; Rps26-ps1	8	-0.187294	0.0437285
G4V4Z1	Gag-pro-pol polyprotein OS=Mus musculus GN=gag-pro-pol PE=4 SV=1	0	17	0.0514956	0.0443487
Q99K51	Plastin-3 OS=Mus musculus GN=Pls3 PE=1 SV=3	Pls3	16	-0.188032	0.044351
P62627	Dynein light chain roadblock-type 1 OS=Mus musculus GN=Dynlrb1 PE=1 SV=3	Dynlrb1	2	-0.716525	0.0450219
Q8BWQ1	UDP-glucuronosyltransferase 2A3 OS=Mus musculus GN=Ugt2a3 PE=1 SV=1	Ugt2a3	8	0.627835	0.0452555
Q9QZS5-2	Isoform 2 of Serine/threonine-protein kinase Sgk2 OS=Mus musculus GN=Sgk2	Sgk2	7	-0.42255	0.0462679
Q3UW73	Putative uncharacterized protein OS=Mus musculus GN=Sgk2 PE=2 SV=1	Sgk2	7	-0.42255	0.0462679
Q9QZS5	Serine/threonine-protein kinase Sgk2 OS=Mus musculus GN=Sgk2 PE=1 SV=1	Sgk2	7	-0.42255	0.0462679
Q9D1M0	Protein SEC13 homolog OS=Mus musculus GN=Sec13 PE=1 SV=3	Sec13	8	-0.367109	0.0467087
O70305	Ataxin-2 OS=Mus musculus GN=Atxn2 PE=1 SV=1	Atxn2	19	0.110407	0.0469262
P63028	Translationally-controlled tumor protein OS=Mus musculus GN=Tpt1 PE=1 SV=1	Tpt1	7	-0.420288	0.0471739
Q6LD55	APOAII OS=Mus musculus GN=Apoa2 PE=2 SV=1	Apoa2	1	0.111965	0.0473955
P47911	60S ribosomal protein L6 OS=Mus musculus GN=Rpl6 PE=1 SV=3	Rpl6	22	0.288725	0.0479134
P62858	40S ribosomal protein S28 OS=Mus musculus GN=Rps28 PE=1 SV=1	Rps28	4	-0.296042	0.0479356
G3UYV7	40S ribosomal protein S28 (Fragment) OS=Mus musculus GN=Rps28 PE=1 SV=1	0	4	-0.296042	0.0479356
Q3TIK0	Platelet-activating factor acetylhydrolase IB subunit alpha OS=Mus musculus GN=Pafah1b1 PE=2 SV=1	Pafah1b1	9	-0.349924	0.0482115
Q3TJG1	Platelet-activating factor acetylhydrolase IB subunit alpha OS=Mus musculus GN=Pafah1b1 PE=2 SV=1	Pafah1b1	9	-0.349924	0.0482115
Q9Z1A1	Protein Tfg OS=Mus musculus GN=Tfg PE=1 SV=1	Tfg	11	-0.081887	0.0486408
Q9D828	Putative uncharacterized protein OS=Mus musculus GN=Tfg PE=2 SV=1	Tfg	11	-0.081887	0.0486408
P62880	Guanine nucleotide-binding protein G(I)/G(S)/G(T) subunit beta-2 OS=Mus musculus GN=Gnb2 PE=1 SV=3	Gnb2	8	-0.324663	0.0486418
E9QKR0	Guanine nucleotide-binding protein G(I)/G(S)/G(T) subunit beta-2 OS=Mus musculus GN=Gnb2 PE=1 SV=1	0	6	-0.323813	0.0498392
Q9JIF0-3	Isoform 3 of Protein arginine N-methyltransferase 1 OS=Mus musculus GN=Prmt1	Prmt1	5	-0.0980079	0.0499467
Q3UIG8	Putative uncharacterized protein OS=Mus musculus GN=Prmt1 PE=1 SV=1	Prmt1	5	-0.0980079	0.0499467
Q9JIF0	Protein arginine N-methyltransferase 1 OS=Mus musculus GN=Prmt1 PE=1 SV=1	Prmt1	5	-0.0980079	0.0499467
Q9JIF7	Coatomer subunit beta OS=Mus musculus GN=Copb1 PE=1 SV=1	Copb1	22	-0.0972723	0.0500363
P97449	Aminopeptidase N OS=Mus musculus GN=Anpep PE=1 SV=4	Anpep	3	-0.221075	0.0521707
Q5M9P1	60S ribosomal protein L36a OS=Mus musculus GN=Rpl36a PE=1 SV=1	Rpl36al; Rpl36a; Rpl36a-ps3	4	-0.042069	0.0526646
Q9R1N1	Beta globin (Fragment) OS=Mus musculus GN=Hbb-b2 PE=2 SV=1	Hbb-b2	1	0.210846	0.0531291
Q6IRU5-2	Isoform 2 of Clathrin light chain B OS=Mus musculus GN=Cltb	Cltb	7	-0.49624	0.0531499
Q3TJ95	Putative uncharacterized protein OS=Mus musculus GN=Cltb PE=2 SV=1	Cltb	6	-0.49624	0.0531499
Q9CZ44	NSFL1 cofactor p47 OS=Mus musculus GN=Nsfl1c PE=1 SV=1	Nsfl1c	18	-0.377039	0.053419
Q3UVN5	Putative uncharacterized protein OS=Mus musculus GN=Nsfl1c PE=2 SV=1	Nsfl1c	18	-0.377039	0.053419
Q61559	IgG receptor FcRn large subunit p51 OS=Mus musculus GN=Fcgrt PE=1 SV=1	Fcgrt	2	-0.861279	0.0566295
Q8CH18	Cell division cycle and apoptosis regulator protein 1 OS=Mus musculus GN=Ccar1 PE=1 SV=1	Ccar1	5	-0.466285	0.0568209
Q8CGC7	Bifunctional glutamate/proline--tRNA ligase OS=Mus musculus GN=Eprs PE=1 SV=4	Eprs	54	0.635449	0.0574545
P97855	Ras GTPase-activating protein-binding protein 1 OS=Mus musculus GN=G3bp1 PE=1 SV=1	G3bp1	4	-0.694969	0.0585062
B2RTB0	28 kDa heat- and acid-stable phosphoprotein OS=Mus musculus GN=Pdap1 PE=1 SV=1	Pdap1	4	-0.784071	0.0586498
O55029	Coatomer subunit beta' OS=Mus musculus GN=Copb2 PE=1 SV=2	Copb2	17	-0.333222	0.0591498
D3Z629	60S ribosomal protein L9 OS=Mus musculus GN=Rpl9 PE=1 SV=1	0	3	0.120815	0.0592919
Q9CQ60	6-phosphogluconolactonase OS=Mus musculus GN=Pgls PE=1 SV=1	Pgls	6	-0.0250489	0.0607255
Q9R1P4	Proteasome subunit alpha type-1 OS=Mus musculus GN=Psma1 PE=1 SV=1	Psma1	12	-0.0435546	0.0609796
O08807	Peroxiredoxin-4 OS=Mus musculus GN=Prdx4 PE=1 SV=1	Prdx4	6	-0.447031	0.0613434
Q5M9K7	40S ribosomal protein S10 OS=Mus musculus GN=Rps10 PE=1 SV=1	Rps10	10	-0.33095	0.0615899
Q9EPK7	Exportin-7 OS=Mus musculus GN=Xpo7 PE=1 SV=3	Xpo7	13	-0.114892	0.0616085
Q9CZX9	ER membrane protein complex subunit 4 OS=Mus musculus GN=Emc4 PE=1 SV=1	Emc4	1	-0.814904	0.061735
Q8CHP5	Partner of Y14 and mago OS=Mus musculus GN=Pym1 PE=1 SV=2	Wibg; Pym1	4	-0.274625	0.0620415
Q8CHP5-2	Isoform 2 of Partner of Y14 and mago OS=Mus musculus GN=Pym1	Wibg; Pym1	4	-0.274625	0.0620415
O08585	Clathrin light chain A OS=Mus musculus GN=Clta PE=1 SV=2	Clta	5	-0.353194	0.0625087
B1AWD9	Clathrin light chain A OS=Mus musculus GN=Clta PE=1 SV=1	Clta	5	-0.353194	0.0625087
B1AWD8	Clathrin light chain A OS=Mus musculus GN=Clta PE=1 SV=1	Clta	5	-0.353194	0.0625087
O89020-3	Isoform 3 of Afamin OS=Mus musculus GN=Afm	0	9	-0.592727	0.0629853
P46460	Vesicle-fusing ATPase OS=Mus musculus GN=Nsf PE=1 SV=2	Nsf	12	-0.489668	0.063697
B9EHN0	Ubiquitin-activating enzyme E1, Chr X OS=Mus musculus GN=Uba1 PE=1 SV=1	Uba1	36	-0.119559	0.0642362
Q99K30	Epidermal growth factor receptor kinase substrate 8-like protein 2 OS=Mus musculus GN=Eps8l2 PE=1 SV=1	Eps8l2	8	-0.492308	0.0649865
Q9WTL7	Acyl-protein thioesterase 2 OS=Mus musculus GN=Lypla2 PE=1 SV=1	Lypla2	6	0.113194	0.0654562
D3YZZ3	Mitochondrial amidoxime-reducing component 1 OS=Mus musculus GN=Marc1 PE=1 SV=2	0	5	-0.135437	0.0655372
Q9CW42	Mitochondrial amidoxime-reducing component 1 OS=Mus musculus GN=Marc1 PE=1 SV=2	Marc1; Mosc1	5	-0.135437	0.0655372
A0A087WPC2	Mitochondrial amidoxime-reducing component 1 OS=Mus musculus GN=Marc1 PE=1 SV=1	0	4	-0.135437	0.0655372
Q9EQC1	3 beta-hydroxysteroid dehydrogenase type 7 OS=Mus musculus GN=Hsd3b7 PE=1 SV=1	Hsd3b7	5	-0.275541	0.0657979
Q8CIE6	Coatomer subunit alpha OS=Mus musculus GN=Copa PE=1 SV=2	Copa	33	-0.342757	0.0682193
P06151	L-lactate dehydrogenase A chain OS=Mus musculus GN=Ldha PE=1 SV=3	Ldha	23	-0.139984	0.0682258
Q9CQ86	Migration and invasion enhancer 1 OS=Mus musculus GN=Mien1 PE=1 SV=1	Mien1	2	-0.511651	0.068833
Q9D104	Signal recognition particle 19 kDa protein OS=Mus musculus GN=Srp19 PE=1 SV=1	Srp19	4	-0.453493	0.0714347
G5E8T3	Signal recognition particle 19 kDa protein OS=Mus musculus GN=Srp19 PE=1 SV=1	Srp19	4	-0.453493	0.0714347
Q8BZ07	Signal recognition particle 19, isoform CRA_c OS=Mus musculus GN=Srp19 PE=2 SV=1	Srp19	4	-0.453493	0.0714347
Q6A0A9	Constitutive coactivator of PPAR-gamma-like protein 1 OS=Mus musculus GN=FAM120A PE=1 SV=2	Fam120a	20	-0.131424	0.0714764
Q9D8W6	GTP:AMP phosphotransferase AK3, mitochondrial OS=Mus musculus GN=Ak3 PE=2 SV=1	Ak3	2	0.0496687	0.0718901
Q3T9S3	SET translocation OS=Mus musculus GN=Set PE=2 SV=1	Set	5	-0.405526	0.0724795
Q64727	Vinculin OS=Mus musculus GN=Vcl PE=1 SV=4	Vcl	31	-0.114205	0.073201
O70404	Vesicle-associated membrane protein 8 OS=Mus musculus GN=Vamp8 PE=1 SV=1	Vamp8	4	-0.63147	0.0742976
A0A0R4J0R1	Vesicle-associated membrane protein 8 OS=Mus musculus GN=Vamp8 PE=1 SV=1	Vamp8	4	-0.63147	0.0742976
Q99PL5-10	Isoform RRp2 of Ribosome-binding protein 1 OS=Mus musculus GN=Rrbp1	Rrbp1	1	0.036234	0.074365
G3UXW9	COP9 signalosome complex subunit 1 OS=Mus musculus GN=Gps1 PE=1 SV=1	Gps1	18	-0.200903	0.0745839
P22892	AP-1 complex subunit gamma-1 OS=Mus musculus GN=Ap1g1 PE=1 SV=3	Ap1g1	13	-0.170284	0.075101
Q8K0C4	Lanosterol 14-alpha demethylase OS=Mus musculus GN=Cyp51a1 PE=1 SV=1	Cyp51	9	-0.469938	0.075527
P97313	DNA-dependent protein kinase catalytic subunit OS=Mus musculus GN=Prkdc PE=1 SV=3	Prkdc	43	0.109246	0.0757134
P68254-2	Isoform 2 of 14-3-3 protein theta OS=Mus musculus GN=Ywhaq	0	7	-0.277758	0.0759881
A3KML3	MCG126220 OS=Mus musculus GN=Ywhaq PE=2 SV=1	Ywhaq; LOC102634437; Gm11226; Cdk5rap2	7	-0.277758	0.0759881
P11352	Glutathione peroxidase 1 OS=Mus musculus GN=Gpx1 PE=1 SV=2	Gpx1	14	-0.166681	0.0769287
Q6PB66	Leucine-rich PPR motif-containing protein, mitochondrial OS=Mus musculus GN=Lrpprc PE=1 SV=2	Lrpprc	19	-0.121049	0.0773205
A0A068BFR3	RAS oncogene family protein OS=Mus musculus GN=Rab11b PE=2 SV=1	Rab11b	9	0.0693046	0.0773731
Q9CZ42-2	Isoform 2 of ATP-dependent (S)-NAD(P)H-hydrate dehydratase OS=Mus musculus GN=Naxd	Carkd	4	-0.426714	0.0776879
Q9CZ42	ATP-dependent (S)-NAD(P)H-hydrate dehydratase OS=Mus musculus GN=Naxd PE=1 SV=1	Carkd	4	-0.426714	0.0776879
Q8C5L3-3	Isoform 3 of CCR4-NOT transcription complex subunit 2 OS=Mus musculus GN=Cnot2	Cnot2	5	-0.570815	0.0779781
Q8C5L3	CCR4-NOT transcription complex subunit 2 OS=Mus musculus GN=Cnot2 PE=1 SV=2	Cnot2	4	-0.570815	0.0779781
Q8C5L3-2	Isoform 2 of CCR4-NOT transcription complex subunit 2 OS=Mus musculus GN=Cnot2	Cnot2	4	-0.570815	0.0779781
Q3U536	Putative uncharacterized protein OS=Mus musculus GN=Npm1 PE=2 SV=1	Npm1	8	-0.0194286	0.0781718
Q5SQB7	MCG68069 OS=Mus musculus GN=Npm1 PE=1 SV=1	Npm1	7	-0.0194286	0.0781718
P33622	Apolipoprotein C-III OS=Mus musculus GN=Apoc3 PE=1 SV=2	Apoc3	2	-0.124547	0.0783072
P58044	Isopentenyl-diphosphate Delta-isomerase 1 OS=Mus musculus GN=Idi1 PE=1 SV=1	Idi1; LOC102635781; Gm38481	13	0.26834	0.0785254
P54775	26S protease regulatory subunit 6B OS=Mus musculus GN=Psmc4 PE=1 SV=2	Psmc4	12	-0.113759	0.0798668
Q8CAK3	Repressor of yield of DENV protein homolog OS=Mus musculus GN=Ryden PE=2 SV=1	A230050P20Rik	7	0.0478769	0.0804959
P70266	6-phosphofructo-2-kinase/fructose-2,6-bisphosphatase 1 OS=Mus musculus GN=Pfkfb1 PE=1 SV=2	Pfkfb1	16	-0.225013	0.0818138
O55234	Proteasome subunit beta type-5 OS=Mus musculus GN=Psmb5 PE=1 SV=3	Psmb5	9	-0.151781	0.0830829
G3UYF9	Prefoldin subunit 6 OS=Mus musculus GN=Pfdn6 PE=1 SV=1	H2-Ke2; Pfdn6	2	-0.283827	0.084344
Q91XF0	Pyridoxine-5'-phosphate oxidase OS=Mus musculus GN=Pnpo PE=1 SV=1	Pnpo	12	-0.0261334	0.0846095
P54071	Isocitrate dehydrogenase [NADP], mitochondrial OS=Mus musculus GN=Idh2 PE=1 SV=3	Idh2	11	0.443004	0.0860706
P60766	Cell division control protein 42 homolog OS=Mus musculus GN=Cdc42 PE=1 SV=2	Cdc42	3	-0.550182	0.0866587
Q3TXJ4	Putative uncharacterized protein OS=Mus musculus GN=Sar1a PE=2 SV=1	Sar1a	7	-0.160368	0.0869937
Q99JZ4	GTP-binding protein SAR1a OS=Mus musculus GN=Sar1a PE=1 SV=1	Sar1a	7	-0.160368	0.0869937
Q3UPL0	Protein transport protein Sec31A OS=Mus musculus GN=Sec31a PE=1 SV=2	Sec31a	33	-0.163864	0.0872495
Q3U0V1	Far upstream element-binding protein 2 OS=Mus musculus GN=Khsrp PE=1 SV=2	Khsrp	16	-0.192799	0.0877895
A0A0R4J140	Clustered mitochondria protein homolog OS=Mus musculus GN=Cluh PE=1 SV=1	1300001I01Rik; Cluh	34	-0.250483	0.0886789
Q9JI78	Peptide-N(4)-(N-acetyl-beta-glucosaminyl)asparagine amidase OS=Mus musculus GN=Ngly1 PE=1 SV=2	Ngly1	11	0.0199285	0.0889799
Q61425	Hydroxyacyl-coenzyme A dehydrogenase, mitochondrial OS=Mus musculus GN=Hadh PE=1 SV=2	Hadh	7	-0.356195	0.0891491
O08677-2	Isoform LMW of Kininogen-1 OS=Mus musculus GN=Kng1	Kng1	15	-0.0509376	0.0895064
Q9WU78-3	Isoform 3 of Programmed cell death 6-interacting protein OS=Mus musculus GN=Pdcd6ip	Pdcd6ip	23	-0.180886	0.0896411
Q80Y09	Pdcd6ip protein OS=Mus musculus GN=Pdcd6ip PE=2 SV=1	Pdcd6ip	23	-0.180886	0.0896411
P28665	Murinoglobulin-1 OS=Mus musculus GN=Mug1 PE=1 SV=3	Mug1	35	-0.0566476	0.0897403
P36552	Oxygen-dependent coproporphyrinogen-III oxidase, mitochondrial OS=Mus musculus GN=Cpox PE=1 SV=2	Cpox	8	-0.185895	0.0905428
Q99PL5	Ribosome-binding protein 1 OS=Mus musculus GN=Rrbp1 PE=1 SV=2	Rrbp1	103	-0.305958	0.09093
P97364	Selenide, water dikinase 2 OS=Mus musculus GN=Sephs2 PE=1 SV=3	Sephs2	7	0.0367974	0.0912394
Q6GT24	Peroxiredoxin 6 OS=Mus musculus GN=Prdx6 PE=1 SV=1	Prdx6	17	0.332568	0.0929197
Q4LDG0	Bile acyl-CoA synthetase OS=Mus musculus GN=Slc27a5 PE=1 SV=2	Slc27a5	24	-0.149779	0.093188
Q3UBN8	Putative uncharacterized protein OS=Mus musculus GN=Bpnt1 PE=2 SV=1	Bpnt1	10	-0.118434	0.0933347
Q9Z0S1	3'(2'),5'-bisphosphate nucleotidase 1 OS=Mus musculus GN=Bpnt1 PE=1 SV=2	Bpnt1	10	-0.118434	0.0933347
P30416	Peptidyl-prolyl cis-trans isomerase FKBP4 OS=Mus musculus GN=Fkbp4 PE=1 SV=5	Fkbp4	22	-0.0492087	0.093847
Q9CXA2	Trans-L-3-hydroxyproline dehydratase OS=Mus musculus GN=L3hypdh PE=1 SV=1	L3hypdh	7	0.216582	0.0939552
P35762	CD81 antigen OS=Mus musculus GN=Cd81 PE=1 SV=2	Cd81	4	-0.437883	0.0940653
Q5U5V2	Hydroxylysine kinase OS=Mus musculus GN=Hykk PE=1 SV=2	Agphd1; Hykk	9	-0.358768	0.0949733
P99025	GTP cyclohydrolase 1 feedback regulatory protein OS=Mus musculus GN=Gchfr PE=1 SV=3	Gchfr	1	-0.310591	0.0955577
Q61990	Poly(rC)-binding protein 2 OS=Mus musculus GN=Pcbp2 PE=1 SV=1	Pcbp2	5	0.217601	0.0959125
Q61990-2	Isoform 2 of Poly(rC)-binding protein 2 OS=Mus musculus GN=Pcbp2	Pcbp2	5	0.217601	0.0959125
Q61990-3	Isoform 3 of Poly(rC)-binding protein 2 OS=Mus musculus GN=Pcbp2	Pcbp2	5	0.217601	0.0959125
B2M1R7	Poly(RC) binding protein 2 OS=Mus musculus GN=Pcbp2 PE=2 SV=1	Pcbp2	5	0.217601	0.0959125
Q3TT81	Putative uncharacterized protein OS=Mus musculus GN=Pcbp2 PE=2 SV=1	Pcbp2	5	0.217601	0.0959125
P61161	Actin-related protein 2 OS=Mus musculus GN=Actr2 PE=1 SV=1	Actr2	10	-0.466347	0.0967541
J3QN89	Protein Aamp OS=Mus musculus GN=Aamp PE=1 SV=1	Aamp	5	-0.250141	0.0973507
Q3U9F0	Putative uncharacterized protein OS=Mus musculus GN=Aamp PE=2 SV=1	Aamp	5	-0.250141	0.0973507
Q3UJF9	Putative uncharacterized protein OS=Mus musculus GN=Aamp PE=2 SV=1	Aamp	5	-0.250141	0.0973507
Q3TJ22	Angio-associated migratory protein OS=Mus musculus GN=Aamp PE=1 SV=1	Aamp	5	-0.250141	0.0973507
Q8K2C1	Aamp protein OS=Mus musculus GN=Aamp PE=2 SV=1	Aamp	5	-0.250141	0.0973507
Q8VCW3	Tryptophan 2,3-dioxygenase OS=Mus musculus GN=Tdo2 PE=1 SV=1	Tdo2	15	-0.578389	0.0974566
G3UZ01	Polypyrimidine tract-binding protein 3 OS=Mus musculus GN=Ptbp3 PE=1 SV=1	0	2	-0.499702	0.0980901
Q3TJ39	RAB5C, member RAS oncogene family, isoform CRA_a OS=Mus musculus GN=Rab5c PE=1 SV=1	Rab5c	7	-0.0675958	0.0986672
Q8C266	Ras-related protein Rab-5C OS=Mus musculus GN=Rab5c PE=1 SV=1	Rab5c	7	-0.0675958	0.0986672
P42208	Septin-2 OS=Mus musculus GN=Sept2 PE=1 SV=2	42615	6	-0.062512	0.0995691
Q8R0V5	Indoleamine 2,3-dioxygenase 2 OS=Mus musculus GN=Ido2 PE=1 SV=3	Ido2	5	-0.121709	0.100148
Q922Q8	Leucine-rich repeat-containing protein 59 OS=Mus musculus GN=Lrrc59 PE=1 SV=1	Lrrc59	13	-0.417259	0.100619
Q6NSR8	Probable aminopeptidase NPEPL1 OS=Mus musculus GN=Npepl1 PE=1 SV=1	Npepl1	8	-0.118448	0.10133
P14685	26S proteasome non-ATPase regulatory subunit 3 OS=Mus musculus GN=Psmd3 PE=1 SV=3	Psmd3	19	-0.154415	0.102459
E9PY39	Protein Gm20431 OS=Mus musculus GN=Gm20431 PE=4 SV=1	0	6	0.296881	0.103714
Q8C6B0	MCG20149, isoform CRA_a OS=Mus musculus GN=Mettl7a1 PE=1 SV=1	Mettl7a1	7	-0.412235	0.103846
G3X8X1	RIKEN cDNA 2810439F02 OS=Mus musculus GN=Ttc39c PE=1 SV=1	Ttc39c	15	-0.251252	0.1044
Q8VE09	Tetratricopeptide repeat protein 39C OS=Mus musculus GN=Ttc39c PE=1 SV=2	Ttc39c	15	-0.251252	0.1044
Q5XJF6	Ribosomal protein OS=Mus musculus GN=Rpl10a PE=1 SV=1	Rpl10a; Rpl10a-ps1	12	-0.249853	0.104625
Q3U561	Ribosomal protein OS=Mus musculus GN=Rpl10a PE=2 SV=1	Rpl10a	12	-0.249853	0.104625
Q8VBT2	L-serine dehydratase/L-threonine deaminase OS=Mus musculus GN=Sds PE=1 SV=3	Sds	10	0.266632	0.104931
Q5K4Q9	AAM-B protein OS=Mus musculus GN=Mettl7a1 PE=2 SV=1	Mettl7a1	6	-0.414342	0.105263
Q1XG79	UbiE1 OS=Mus musculus GN=Mettl7a1 PE=2 SV=1	Mettl7a1	6	-0.414342	0.105263
Q8R2Q8	Bone marrow stromal antigen 2 OS=Mus musculus GN=Bst2 PE=1 SV=1	Bst2	3	0.145249	0.105939
Q9D1F4	Proline-rich AKT1 substrate 1 OS=Mus musculus GN=Akt1s1 PE=1 SV=1	Akt1s1	3	-3.73445	0.106798
O55142	60S ribosomal protein L35a OS=Mus musculus GN=Rpl35a PE=1 SV=2	Rpl35a-ps4; Rpl35a; Rpl35a-ps2; Gm10243; Rpl35a-ps5; LOC100862595; Gm14279; LOC100048620	10	0.0467776	0.10718
Q8BQV7	Putative uncharacterized protein OS=Mus musculus GN=Rpl35a PE=2 SV=1	Rpl35a	9	0.0467776	0.10718
Q9WUP7	Ubiquitin carboxyl-terminal hydrolase isozyme L5 OS=Mus musculus GN=Uchl5 PE=1 SV=2	Uchl5	4	-0.320946	0.107471
Q9WUP7-2	Isoform 2 of Ubiquitin carboxyl-terminal hydrolase isozyme L5 OS=Mus musculus GN=Uchl5	Uchl5	4	-0.320946	0.107471
A0A087WP81	Ubiquitin carboxyl-terminal hydrolase isozyme L5 (Fragment) OS=Mus musculus GN=Uchl5 PE=1 SV=1	0	4	-0.320946	0.107471
P54869	Hydroxymethylglutaryl-CoA synthase, mitochondrial OS=Mus musculus GN=Hmgcs2 PE=1 SV=2	Hmgcs2	20	-0.153937	0.107642
P61202	COP9 signalosome complex subunit 2 OS=Mus musculus GN=Cops2 PE=1 SV=1	Cops2	9	-0.39031	0.108222
Q3V3N6	Putative uncharacterized protein OS=Mus musculus GN=Cops2 PE=2 SV=1	Cops2	9	-0.39031	0.108222
Q8VDQ1	Prostaglandin reductase 2 OS=Mus musculus GN=Ptgr2 PE=1 SV=2	Ptgr2	6	-0.0605677	0.108671
Q9D8S9	BolA-like protein 1 OS=Mus musculus GN=Bola1 PE=1 SV=1	Bola1	5	-0.274095	0.109001
Q8CHP8	Glycerol-3-phosphate phosphatase OS=Mus musculus GN=Pgp PE=1 SV=1	Pgp	6	-0.462097	0.109397
P35279-2	Isoform 2 of Ras-related protein Rab-6A OS=Mus musculus GN=Rab6a	Rab6a	7	-0.0626194	0.109779
P35279	Ras-related protein Rab-6A OS=Mus musculus GN=Rab6a PE=1 SV=4	Rab6a	7	-0.0626194	0.109779
Q9DCX2	ATP synthase subunit d, mitochondrial OS=Mus musculus GN=Atp5h PE=1 SV=3	Atp5h	6	0.0362653	0.109966
Q3UD53	Putative uncharacterized protein OS=Mus musculus GN=Carhsp1 PE=2 SV=1	Carhsp1	4	-0.135323	0.110529
Q5M9P7	Calcium regulated heat stable protein 1 OS=Mus musculus GN=Carhsp1 PE=1 SV=1	Carhsp1	4	-0.135323	0.110529
Q3U434	Putative uncharacterized protein OS=Mus musculus GN=Carhsp1 PE=2 SV=1	Carhsp1	4	-0.135323	0.110529
Q9JI18	Low-density lipoprotein receptor-related protein 1B OS=Mus musculus GN=Lrp1b PE=1 SV=1	Lrp1b	28	-0.404322	0.11062
O35685	Nuclear migration protein nudC OS=Mus musculus GN=Nudc PE=1 SV=1	Nudc	11	-0.475629	0.110841
Q8BL66	Early endosome antigen 1 OS=Mus musculus GN=Eea1 PE=1 SV=2	Eea1	37	-0.210723	0.110982
Q5BLJ9	60S ribosomal protein L27 OS=Mus musculus GN=Rpl27 PE=1 SV=1	Rpl27	11	-0.294792	0.11152
Q5BLK1	40S ribosomal protein S6 OS=Mus musculus GN=Rps6 PE=1 SV=1	Rps6-ps4; Rps6; LOC105244208	16	-0.142724	0.112452
Q9D0A3	Arpin OS=Mus musculus GN=Arpin PE=1 SV=1	2610034B18Rik; Arpin	4	-0.312638	0.112492
Q99PT1	Rho GDP-dissociation inhibitor 1 OS=Mus musculus GN=Arhgdia PE=1 SV=3	Arhgdia	11	0.268906	0.112716
Q9WUL7	ADP-ribosylation factor-like protein 3 OS=Mus musculus GN=Arl3 PE=1 SV=1	Arl3	3	-0.210073	0.114774
O08529	Calpain-2 catalytic subunit OS=Mus musculus GN=Capn2 PE=1 SV=4	Capn2	11	-0.75497	0.115472
P99027	60S acidic ribosomal protein P2 OS=Mus musculus GN=Rplp2 PE=1 SV=3	Rplp2	4	-0.711608	0.115616
P23953	Carboxylesterase 1C OS=Mus musculus GN=Ces1c PE=1 SV=4	Ces1c	10	-0.437466	0.115976
Q8CHR6	Dihydropyrimidine dehydrogenase [NADP(+)] OS=Mus musculus GN=Dpyd PE=1 SV=1	Dpyd	44	0.014084	0.116242
P58710	L-gulonolactone oxidase OS=Mus musculus GN=Gulo PE=1 SV=3	Gulo	19	-0.203691	0.116271
Q6XVG2	Cytochrome P450 2C54 OS=Mus musculus GN=Cyp2c54 PE=1 SV=1	Cyp2c54	10	-0.202377	0.116459
Q9EQJ0	Two pore calcium channel protein 1 OS=Mus musculus GN=Tpcn1 PE=1 SV=1	Tpcn1	6	-0.655313	0.116463
P62869	Transcription elongation factor B polypeptide 2 OS=Mus musculus GN=Tceb2 PE=1 SV=1	Tceb2	7	-0.454983	0.116809
Q8BU30	Isoleucine--tRNA ligase, cytoplasmic OS=Mus musculus GN=Iars PE=1 SV=2	Iars	23	-0.231227	0.11729
Q7TQH0-3	Isoform 3 of Ataxin-2-like protein OS=Mus musculus GN=Atxn2l	Atxn2l	12	-0.145567	0.117307
Q9CWS0	N(G),N(G)-dimethylarginine dimethylaminohydrolase 1 OS=Mus musculus GN=Ddah1 PE=1 SV=3	Ddah1	11	-0.278958	0.118963
O35841	Apoptosis inhibitor 5 OS=Mus musculus GN=Api5 PE=1 SV=2	Api5	9	0.250231	0.12072
Q9DBG1	Sterol 26-hydroxylase, mitochondrial OS=Mus musculus GN=Cyp27a1 PE=1 SV=1	Cyp27a1	6	-0.248912	0.12127
Q6PGL7	WASH complex subunit FAM21 OS=Mus musculus GN=Fam21 PE=1 SV=1	D6Wsu116e; Fam21	11	0.242009	0.121759
Q9Z1R2	Large proline-rich protein BAG6 OS=Mus musculus GN=Bag6 PE=1 SV=1	Bag6	6	-0.123413	0.124532
Q60605-2	Isoform Smooth muscle of Myosin light polypeptide 6 OS=Mus musculus GN=Myl6	Myl6	6	-0.40105	0.124534
Q60605	Myosin light polypeptide 6 OS=Mus musculus GN=Myl6 PE=1 SV=3	Myl6	6	-0.40105	0.124534
O70570	Polymeric immunoglobulin receptor OS=Mus musculus GN=Pigr PE=1 SV=1	Pigr	18	-0.222084	0.124868
A0A140T8J4	Heme binding protein 1 OS=Mus musculus GN=Hebp1 PE=1 SV=1	Hebp1	6	0.0492011	0.125163
Q9R257	Heme-binding protein 1 OS=Mus musculus GN=Hebp1 PE=1 SV=2	Hebp1	6	0.0492011	0.125163
Q9R190	Metastasis-associated protein MTA2 OS=Mus musculus GN=Mta2 PE=1 SV=1	Mta2	11	-0.123343	0.12563
P06728	Apolipoprotein A-IV OS=Mus musculus GN=Apoa4 PE=1 SV=3	Apoa4	17	-0.328335	0.125832
O35488	Very long-chain acyl-CoA synthetase OS=Mus musculus GN=Slc27a2 PE=1 SV=2	Slc27a2	39	-0.135236	0.126136
A2BFF7	Cytoplasmic dynein 1 intermediate chain 2 OS=Mus musculus GN=Dync1i2 PE=1 SV=1	Dync1i2	8	-0.356605	0.126172
Q3ULF7	Actin-related protein 3 OS=Mus musculus GN=Actr3 PE=1 SV=1	Actr3	15	0.188611	0.126358
P62204	Calmodulin OS=Mus musculus GN=Calm1 PE=1 SV=2	Calm3; Calm1; Calm2	10	-0.373613	0.126867
Q3UKW2	Calmodulin OS=Mus musculus GN=Calm1 PE=1 SV=1	Calm1	10	-0.373613	0.126867
Q3THK7	GMP synthase [glutamine-hydrolyzing] OS=Mus musculus GN=Gmps PE=1 SV=2	Gmps	13	-0.26645	0.127263
F7A8H6	Phospholipid hydroperoxide glutathione peroxidase, mitochondrial OS=Mus musculus GN=Gpx4 PE=1 SV=1	0	8	-0.241349	0.127648
Q76LV0	Nucleolar phospholipid hydroperoxide glutathione peroxidase OS=Mus musculus GN=Gpx4 PE=1 SV=2	Gpx4	8	-0.241349	0.127648
P52792-2	Isoform 2 of Glucokinase OS=Mus musculus GN=Gck	Gck	10	-0.0900002	0.128048
Q80WW9	DDRGK domain-containing protein 1 OS=Mus musculus GN=Ddrgk1 PE=1 SV=2	Ddrgk1	7	-0.26737	0.128522
P97872	Dimethylaniline monooxygenase [N-oxide-forming] 5 OS=Mus musculus GN=Fmo5 PE=1 SV=4	Fmo5	36	-0.0280505	0.128611
Q9JHI5	Isovaleryl-CoA dehydrogenase, mitochondrial OS=Mus musculus GN=Ivd PE=1 SV=1	Ivd	12	-0.0402244	0.128729
Q9D7X3	Dual specificity protein phosphatase 3 OS=Mus musculus GN=Dusp3 PE=1 SV=1	Dusp3	7	0.101302	0.128862
B1AQF4	Dual-specificity protein phosphatase 3 OS=Mus musculus GN=Dusp3 PE=1 SV=1	Dusp3	7	0.101302	0.128862
Q3V2Y9	Dual-specificity protein phosphatase 3 OS=Mus musculus GN=Dusp3 PE=1 SV=1	Dusp3	5	0.101302	0.128862
Q3ULT2	Actinin alpha 4 OS=Mus musculus GN=Actn4 PE=1 SV=1	Actn4	23	-0.457143	0.129011
Q8BP56	Acid trehalase-like protein 1 OS=Mus musculus GN=Athl1 PE=1 SV=1	Athl1	3	-0.269324	0.129605
E9Q4H7	Acid trehalase-like protein 1 OS=Mus musculus GN=Athl1 PE=1 SV=1	0	3	-0.269324	0.129605
F6QM56	Acid trehalase-like protein 1 (Fragment) OS=Mus musculus GN=Athl1 PE=1 SV=1	0	3	-0.269324	0.129605
Q9EPJ9-2	Isoform 2 of ADP-ribosylation factor GTPase-activating protein 1 OS=Mus musculus GN=Arfgap1	Arfgap1	3	-0.143879	0.129774
Q9EPJ9	ADP-ribosylation factor GTPase-activating protein 1 OS=Mus musculus GN=Arfgap1 PE=1 SV=2	Arfgap1	2	-0.143879	0.129774
Q99MN9	Propionyl-CoA carboxylase beta chain, mitochondrial OS=Mus musculus GN=Pccb PE=1 SV=2	Pccb	6	-0.278284	0.130115
E9Q1J7	Propionyl-CoA carboxylase beta chain, mitochondrial OS=Mus musculus GN=Pccb PE=1 SV=1	Pccb	5	-0.278284	0.130115
Q7TMF4	Propionyl Coenzyme A carboxylase, beta polypeptide OS=Mus musculus GN=Pccb PE=2 SV=1	Pccb	5	-0.278284	0.130115
Q3UYS0	Putative uncharacterized protein OS=Mus musculus GN=Pccb PE=2 SV=1	Pccb	5	-0.278284	0.130115
A0PJE6	Pccb protein (Fragment) OS=Mus musculus GN=Pccb PE=2 SV=1	Pccb	5	-0.278284	0.130115
Q8CFZ3	Propionyl Coenzyme A carboxylase, beta polypeptide OS=Mus musculus GN=Pccb PE=2 SV=1	Pccb	5	-0.278284	0.130115
D3Z6G3	Microtubule-associated protein RP/EB family member 3 OS=Mus musculus GN=Mapre3 PE=1 SV=1	Mapre3	5	-0.369594	0.130233
Q60676	Serine/threonine-protein phosphatase 5 OS=Mus musculus GN=Ppp5c PE=1 SV=3	Ppp5c	13	-0.324007	0.130708
Q8C0L9	Glycerophosphocholine phosphodiesterase GPCPD1 OS=Mus musculus GN=Gpcpd1 PE=1 SV=1	Gpcpd1	7	0.215184	0.130722
P08249	Malate dehydrogenase, mitochondrial OS=Mus musculus GN=Mdh2 PE=1 SV=3	Mdh2	16	0.0194348	0.13256
P06745	Glucose-6-phosphate isomerase OS=Mus musculus GN=Gpi PE=1 SV=4	Gpi1	25	-0.185482	0.132962
Q6ZWQ6	Huntingtin interacting protein 2, isoform CRA_e OS=Mus musculus GN=Ube2k PE=1 SV=1	Ube2k	4	0.422938	0.133679
Q64737	Trifunctional purine biosynthetic protein adenosine-3 OS=Mus musculus GN=Gart PE=1 SV=3	Gart	17	-0.00172732	0.133875
P05063	Fructose-bisphosphate aldolase C OS=Mus musculus GN=Aldoc PE=1 SV=4	Aldoc	8	0.14062	0.133966
Q3UP75	UDP-glucuronosyltransferase 3A1 OS=Mus musculus GN=Ugt3a1 PE=1 SV=1	Ugt3a1	7	0.123345	0.134416
Q61247	Alpha-2-antiplasmin OS=Mus musculus GN=Serpinf2 PE=1 SV=1	Serpinf2	7	-0.11154	0.135845
Q9Z2U0	Proteasome subunit alpha type-7 OS=Mus musculus GN=Psma7 PE=1 SV=1	Psma7	16	-0.209399	0.13607
Q6NZC7	SEC23-interacting protein OS=Mus musculus GN=Sec23ip PE=1 SV=2	Sec23ip	12	-0.259572	0.136336
Q70FJ1	A-kinase anchor protein 9 OS=Mus musculus GN=Akap9 PE=1 SV=2	Akap9	60	-0.0578368	0.137481
Q70FJ1-2	Isoform 2 of A-kinase anchor protein 9 OS=Mus musculus GN=Akap9	0	60	-0.0578368	0.137481
Q58A65-2	Isoform 2 of C-Jun-amino-terminal kinase-interacting protein 4 OS=Mus musculus GN=Spag9	Spag9	25	-0.266699	0.13777
Q58A65	C-Jun-amino-terminal kinase-interacting protein 4 OS=Mus musculus GN=Spag9 PE=1 SV=2	Spag9	25	-0.266699	0.13777
Q9WU78	Programmed cell death 6-interacting protein OS=Mus musculus GN=Pdcd6ip PE=1 SV=3	Pdcd6ip	31	-0.137499	0.139327
Q8JZZ5	Phosphatidylinositol transfer protein beta isoform OS=Mus musculus GN=Pitpnb PE=1 SV=1	Pitpnb	15	-0.212482	0.1398
Q8C5E7	Putative uncharacterized protein OS=Mus musculus GN=Snx5 PE=2 SV=1	Snx5	10	-0.338373	0.140066
P26443	Glutamate dehydrogenase 1, mitochondrial OS=Mus musculus GN=Glud1 PE=1 SV=1	Glud1	33	-0.375003	0.140584
Q61599	Rho GDP-dissociation inhibitor 2 OS=Mus musculus GN=Arhgdib PE=1 SV=3	Arhgdib	6	-0.350087	0.1414
Q8C2E7	WASH complex subunit strumpellin OS=Mus musculus GN=Kiaa0196 PE=1 SV=2	E430025E21Rik	15	0.178235	0.141783
Q3UBP0	Adenylosuccinate synthetase isozyme 1 OS=Mus musculus GN=Adssl1 PE=2 SV=1	Adssl1	5	-0.341753	0.142272
P28650-2	Isoform 2 of Adenylosuccinate synthetase isozyme 1 OS=Mus musculus GN=Adssl1	Adssl1	5	-0.341753	0.142272
J3QN31	Adenylosuccinate synthetase isozyme 1 OS=Mus musculus GN=Adssl1 PE=1 SV=1	0	5	-0.341753	0.142272
P09103	Protein disulfide-isomerase OS=Mus musculus GN=P4hb PE=1 SV=2	P4hb	33	-0.113852	0.142865
P52196	Thiosulfate sulfurtransferase OS=Mus musculus GN=Tst PE=1 SV=3	Tst	12	-0.134127	0.143651
Q9CPV4	Glyoxalase domain-containing protein 4 OS=Mus musculus GN=Glod4 PE=1 SV=1	Glod4	10	-0.356174	0.143679
Q91W64	Cytochrome P450 2C70 OS=Mus musculus GN=Cyp2c70 PE=1 SV=2	Cyp2c70	12	-0.38122	0.143915
P37804	Transgelin OS=Mus musculus GN=Tagln PE=1 SV=3	Tagln	6	-0.248276	0.144159
P62962	Profilin-1 OS=Mus musculus GN=Pfn1 PE=1 SV=2	Pfn1	9	0.0331401	0.144758
P04919-2	Isoform 2 of Band 3 anion transport protein OS=Mus musculus GN=Slc4a1	0	10	0.0177742	0.145552
Q53ZN9	Anion exchange protein OS=Mus musculus GN=Slc4a1 PE=2 SV=1	Slc4a1	10	0.0177742	0.145552
P53986	Monocarboxylate transporter 1 OS=Mus musculus GN=Slc16a1 PE=1 SV=1	Slc16a1	1	-0.804026	0.14688
Q8C571	Putative uncharacterized protein (Fragment) OS=Mus musculus GN=Slc16a1 PE=2 SV=1	Slc16a1	1	-0.804026	0.14688
Q9CQM8	60S ribosomal protein L21 OS=Mus musculus GN=Rpl21 PE=1 SV=1	Rpl21; Gm14648; Gm10240; Rpl21-ps15	13	-0.0721309	0.147354
Q68FL6	Methionine--tRNA ligase, cytoplasmic OS=Mus musculus GN=Mars PE=1 SV=1	Mars	22	-0.0227366	0.148355
Q922B1	O-acetyl-ADP-ribose deacetylase MACROD1 OS=Mus musculus GN=Macrod1 PE=1 SV=2	Macrod1	7	-0.164685	0.14863
P14246	Solute carrier family 2, facilitated glucose transporter member 2 OS=Mus musculus GN=Slc2a2 PE=1 SV=3	Slc2a2	4	-0.594797	0.148955
Q9Z2I9	Succinyl-CoA ligase [ADP-forming] subunit beta, mitochondrial OS=Mus musculus GN=Sucla2 PE=1 SV=2	Sucla2	18	0.103989	0.149006
Q8VCY3	cDNA sequence BC089597 OS=Mus musculus GN=BC089597 PE=2 SV=1	BC089597	6	-0.39446	0.149735
Q8BHD7	Polypyrimidine tract-binding protein 3 OS=Mus musculus GN=Ptbp3 PE=1 SV=1	Ptbp3; Rod1	6	-0.434394	0.150069
Q8BHD7-2	Isoform 2 of Polypyrimidine tract-binding protein 3 OS=Mus musculus GN=Ptbp3	Ptbp3; Rod1	6	-0.434394	0.150069
Q9WUK2	Eukaryotic translation initiation factor 4H OS=Mus musculus GN=Eif4h PE=1 SV=3	Eif4h	12	-0.291939	0.150151
Q8BJU0-2	Isoform 2 of Small glutamine-rich tetratricopeptide repeat-containing protein alpha OS=Mus musculus GN=Sgta	Sgta	4	-0.288999	0.150657
Q8BJU0	Small glutamine-rich tetratricopeptide repeat-containing protein alpha OS=Mus musculus GN=Sgta PE=1 SV=2	Sgta	4	-0.288999	0.150657
Q3TI61	Putative uncharacterized protein OS=Mus musculus GN=Psmd2 PE=2 SV=1	Psmd2	27	-0.045536	0.151304
Q8VDM4	26S proteasome non-ATPase regulatory subunit 2 OS=Mus musculus GN=Psmd2 PE=1 SV=1	Psmd2	27	-0.045536	0.151304
E9PV24	Fibrinogen alpha chain OS=Mus musculus GN=Fga PE=1 SV=1	Fga	27	-0.324571	0.151327
O08601	Microsomal triglyceride transfer protein large subunit OS=Mus musculus GN=Mttp PE=1 SV=2	Mttp	35	0.00386703	0.151427
P37242	Thyroid hormone receptor beta OS=Mus musculus GN=Thrb PE=1 SV=1	Thrb	4	-0.484197	0.152642
Q3UNW2	Putative uncharacterized protein OS=Mus musculus GN=Cyp2d9 PE=2 SV=1	Cyp2d9	14	-0.19193	0.153975
P11714	Cytochrome P450 2D9 OS=Mus musculus GN=Cyp2d9 PE=1 SV=2	Cyp2d9	14	-0.19193	0.153975
P62334	26S protease regulatory subunit 10B OS=Mus musculus GN=Psmc6 PE=1 SV=1	Psmc6	19	-0.190668	0.154035
Q921G7	Electron transfer flavoprotein-ubiquinone oxidoreductase, mitochondrial OS=Mus musculus GN=Etfdh PE=1 SV=1	Etfdh	11	-0.432799	0.154977
F8VQC1	Signal recognition particle subunit SRP72 OS=Mus musculus GN=Srp72 PE=1 SV=1	Srp72	15	-0.133199	0.155061
Q8VCF0	Mitochondrial antiviral-signaling protein OS=Mus musculus GN=Mavs PE=1 SV=1	Mavs	6	0.0719226	0.155095
Q9Z2I8	Succinyl-CoA ligase [GDP-forming] subunit beta, mitochondrial OS=Mus musculus GN=Suclg2 PE=1 SV=3	Suclg2	12	-0.438358	0.155163
Q9Z2I8-2	Isoform 2 of Succinyl-CoA ligase [GDP-forming] subunit beta, mitochondrial OS=Mus musculus GN=Suclg2	Suclg2	12	-0.438358	0.155163
Q80W93	Hydrocephalus-inducing protein OS=Mus musculus GN=Hydin PE=1 SV=2	Hydin	41	0.0733919	0.156102
Q68FD5	Clathrin heavy chain 1 OS=Mus musculus GN=Cltc PE=1 SV=3	Cltc	66	-0.157141	0.156794
Q5U445	cDNA sequence BC085271 OS=Mus musculus GN=BC085271 PE=2 SV=1	BC085271	4	-0.617431	0.158029
Q9EQU5-2	Isoform 2 of Protein SET OS=Mus musculus GN=Set	Set	4	-0.617431	0.158029
P43883	Perilipin-2 OS=Mus musculus GN=Plin2 PE=1 SV=2	Plin2	8	-0.0409009	0.158091
Q9DAS9	Guanine nucleotide-binding protein G(I)/G(S)/G(O) subunit gamma-12 OS=Mus musculus GN=Gng12 PE=1 SV=3	Gng12	4	-0.147477	0.159287
A0A0N4SVT3	Guanine nucleotide-binding protein subunit gamma (Fragment) OS=Mus musculus GN=Gng12 PE=1 SV=1	0	4	-0.147477	0.159287
A0A0N4SW28	Guanine nucleotide-binding protein subunit gamma OS=Mus musculus GN=Gng12 PE=1 SV=1	0	4	-0.147477	0.159287
Q99LB2	Dehydrogenase/reductase SDR family member 4 OS=Mus musculus GN=Dhrs4 PE=1 SV=3	Dhrs4	11	0.0709448	0.161072
Q3UIB5	Putative uncharacterized protein OS=Mus musculus GN=Dhrs4 PE=2 SV=1	Dhrs4	10	0.0709448	0.161072
Q8VC12	Urocanate hydratase OS=Mus musculus GN=Uroc1 PE=1 SV=2	Uroc1	38	-0.00564553	0.161247
Q8BGD9	Eukaryotic translation initiation factor 4B OS=Mus musculus GN=Eif4b PE=1 SV=1	Eif4b	46	-0.413427	0.162774
Q9CQV8	14-3-3 protein beta/alpha OS=Mus musculus GN=Ywhab PE=1 SV=3	Ywhab	9	-0.193181	0.163333
Q9CQV8-2	Isoform Short of 14-3-3 protein beta/alpha OS=Mus musculus GN=Ywhab	0	9	-0.193181	0.163333
P13745	Glutathione S-transferase A1 OS=Mus musculus GN=Gsta1 PE=1 SV=2	Gsta1	8	0.361689	0.163831
P56593	Cytochrome P450 2A12 OS=Mus musculus GN=Cyp2a12 PE=1 SV=2	Cyp2a12	20	-0.165632	0.163874
P68510	14-3-3 protein eta OS=Mus musculus GN=Ywhah PE=1 SV=2	Ywhah	8	-0.50982	0.16421
F6Q404	Protein disulfide-isomerase A3 (Fragment) OS=Mus musculus GN=Pdia3 PE=1 SV=1	0	1	-0.723156	0.164398
E9PVP0	PCTP-like protein OS=Mus musculus GN=Stard10 PE=1 SV=1	Stard10	9	0.13922	0.164796
B2RSR0	Cytochrome P450 4V2 OS=Mus musculus GN=Cyp4v3 PE=1 SV=1	Cyp4v3	19	-0.310898	0.164837
Q9JLJ2	4-trimethylaminobutyraldehyde dehydrogenase OS=Mus musculus GN=Aldh9a1 PE=1 SV=1	Aldh9a1	27	-0.0148413	0.165623
P45376	Aldose reductase OS=Mus musculus GN=Akr1b1 PE=1 SV=3	Akr1b3	10	0.189475	0.166081
O08553	Dihydropyrimidinase-related protein 2 OS=Mus musculus GN=Dpysl2 PE=1 SV=2	Dpysl2	12	-0.157888	0.16685
Q9CR09	Ubiquitin-fold modifier-conjugating enzyme 1 OS=Mus musculus GN=Ufc1 PE=1 SV=1	Ufc1	8	-0.355759	0.167056
Q8VBW8	Tetratricopeptide repeat protein 36 OS=Mus musculus GN=Ttc36 PE=1 SV=1	Ttc36	7	0.207779	0.167639
Q8BMA6	Signal recognition particle subunit SRP68 OS=Mus musculus GN=Srp68 PE=1 SV=2	Srp68	10	-0.5638	0.167742
P14131	40S ribosomal protein S16 OS=Mus musculus GN=Rps16 PE=1 SV=4	Rps16-ps2; Rps16	11	-0.143557	0.169214
Q8CDG3	Deubiquitinating protein VCIP135 OS=Mus musculus GN=Vcpip1 PE=1 SV=1	Vcpip1	13	-0.51292	0.169428
Q8R4N0	Citrate lyase subunit beta-like protein, mitochondrial OS=Mus musculus GN=Clybl PE=1 SV=2	Clybl	6	-0.666817	0.169469
Q9WU19	Hydroxyacid oxidase 1 OS=Mus musculus GN=Hao1 PE=1 SV=1	Hao1	7	-0.317725	0.169506
Q80TL7	Protein MON2 homolog OS=Mus musculus GN=Mon2 PE=1 SV=2	Mon2	15	-0.120302	0.169572
Q80TL7-2	Isoform 2 of Protein MON2 homolog OS=Mus musculus GN=Mon2	Mon2	15	-0.120302	0.169572
Q9QXD6	Fructose-1,6-bisphosphatase 1 OS=Mus musculus GN=Fbp1 PE=1 SV=3	Fbp1	22	0.0851777	0.170819
Q3TZ32	Alanine--tRNA ligase, cytoplasmic OS=Mus musculus GN=Aars PE=2 SV=1	Aars	34	-0.101298	0.171725
Q3TF72	Protein disulfide-isomerase OS=Mus musculus GN=P4hb PE=2 SV=1	P4hb	30	-0.101273	0.171995
Q3TIM0	Protein disulfide-isomerase OS=Mus musculus GN=P4hb PE=2 SV=1	P4hb	30	-0.101273	0.171995
Q3U738	Protein disulfide-isomerase OS=Mus musculus GN=P4hb PE=2 SV=1	P4hb	30	-0.101273	0.171995
Q3THC3	Protein disulfide-isomerase OS=Mus musculus GN=P4hb PE=2 SV=1	P4hb	30	-0.101273	0.171995
Q3UJA8	Protein disulfide-isomerase OS=Mus musculus GN=P4hb PE=2 SV=1	P4hb	30	-0.101273	0.171995
Q3TWE3	Protein disulfide-isomerase OS=Mus musculus GN=P4hb PE=2 SV=1	P4hb	30	-0.101273	0.171995
Q3UBY9	Protein disulfide-isomerase OS=Mus musculus GN=P4hb PE=2 SV=1	P4hb	30	-0.101273	0.171995
Q3UA23	Protein disulfide-isomerase OS=Mus musculus GN=P4hb PE=2 SV=1	P4hb	30	-0.101273	0.171995
Q3UDR2	Protein disulfide-isomerase (Fragment) OS=Mus musculus GN=P4hb PE=2 SV=1	P4hb	30	-0.101273	0.171995
F7BX26	Serine/threonine-protein phosphatase (Fragment) OS=Mus musculus GN=Ppp5c PE=1 SV=1	0	8	-0.339581	0.172462
P47740	Fatty aldehyde dehydrogenase OS=Mus musculus GN=Aldh3a2 PE=1 SV=2	Aldh3a2	17	-0.147459	0.173887
O08705	Sodium/bile acid cotransporter OS=Mus musculus GN=Slc10a1 PE=1 SV=1	Slc10a1	4	-0.194745	0.174103
P57776-3	Isoform 3 of Elongation factor 1-delta OS=Mus musculus GN=Eef1d	0	23	0.0299276	0.174351
Q99N19	Cytochrome P450 CYP4F13 OS=Mus musculus GN=Cyp4f13 PE=1 SV=1	Cyp4f13	3	-0.353465	0.174394
Q91WT7	3-alpha-hydroxysteroid dehydrogenase type 1 OS=Mus musculus GN=Akr1c14 PE=1 SV=1	Akr1c14	17	-0.0548086	0.174665
Q9DAK9	14 kDa phosphohistidine phosphatase OS=Mus musculus GN=Phpt1 PE=1 SV=1	Phpt1	7	-0.257547	0.174709
Q9CQS8	Protein transport protein Sec61 subunit beta OS=Mus musculus GN=Sec61b PE=1 SV=3	Sec61b	5	-0.10117	0.174794
Q3UIH7	Putative uncharacterized protein OS=Mus musculus GN=Rabggta PE=2 SV=1	Rabggta	6	-0.493732	0.175091
Q9JHK4	Geranylgeranyl transferase type-2 subunit alpha OS=Mus musculus GN=Rabggta PE=1 SV=1	Rabggta	6	-0.493732	0.175091
Q8BVI4	Dihydropteridine reductase OS=Mus musculus GN=Qdpr PE=1 SV=2	Qdpr; LOC102643271	17	0.129617	0.1752
Q3UED7	Interferon-gamma-inducible GTPase Ifgga2 protein OS=Mus musculus GN=Gm4951 PE=1 SV=1	Gm4951	5	-0.47194	0.175644
Q9JKR6	Hypoxia up-regulated protein 1 OS=Mus musculus GN=Hyou1 PE=1 SV=1	Hyou1	17	0.20033	0.178136
Q8BRF7-3	Isoform 3 of Sec1 family domain-containing protein 1 OS=Mus musculus GN=Scfd1	0	6	-0.0788774	0.178405
Q91VD9	NADH-ubiquinone oxidoreductase 75 kDa subunit, mitochondrial OS=Mus musculus GN=Ndufs1 PE=1 SV=2	Ndufs1	7	-0.0265753	0.178543
Q9DD20	Methyltransferase-like protein 7B OS=Mus musculus GN=Mettl7b PE=1 SV=2	Mettl7b	10	-0.233773	0.178892
P34884	Macrophage migration inhibitory factor OS=Mus musculus GN=Mif PE=1 SV=2	Mif	3	-0.0193874	0.180675
Q9D8U8	Sorting nexin-5 OS=Mus musculus GN=Snx5 PE=1 SV=1	Snx5	8	-0.353003	0.181269
Q3TJN6	Putative uncharacterized protein OS=Mus musculus GN=Snx5 PE=2 SV=1	Snx5	8	-0.353003	0.181269
Q9QYY9	Alcohol dehydrogenase 4 OS=Mus musculus GN=Adh4 PE=1 SV=4	Adh4	4	-0.510526	0.181548
Q8BRF7	Sec1 family domain-containing protein 1 OS=Mus musculus GN=Scfd1 PE=1 SV=1	Scfd1	9	-0.0663625	0.181739
O70362	Phosphatidylinositol-glycan-specific phospholipase D OS=Mus musculus GN=Gpld1 PE=1 SV=1	Gpld1	8	-0.212195	0.182833
P46414	Cyclin-dependent kinase inhibitor 1B OS=Mus musculus GN=Cdkn1b PE=1 SV=2	Cdkn1b	4	-0.820752	0.183534
Q6Y7W8	PERQ amino acid-rich with GYF domain-containing protein 2 OS=Mus musculus GN=Gigyf2 PE=1 SV=2	Gigyf2	14	-0.0289789	0.184808
Q91WN4	Kynurenine 3-monooxygenase OS=Mus musculus GN=Kmo PE=1 SV=1	Kmo	1	-0.442452	0.184931
Q91WN4-2	Isoform 2 of Kynurenine 3-monooxygenase OS=Mus musculus GN=Kmo	0	1	-0.442452	0.184931
O89017	Legumain OS=Mus musculus GN=Lgmn PE=1 SV=1	Lgmn	3	-0.555833	0.185204
Q91ZZ2	Guanine nucleotide exchange factor OS=Mus musculus GN=Rapgef1 PE=1 SV=1	Rapgef1	7	-0.00352545	0.18615
Q3UHC1	Protein Rapgef1 OS=Mus musculus GN=Rapgef1 PE=1 SV=1	Rapgef1	7	-0.00352545	0.18615
Q6PDD6	Stard10 protein (Fragment) OS=Mus musculus GN=Stard10 PE=2 SV=1	Stard10	8	0.158361	0.186586
Q5RL65	Stard10 protein (Fragment) OS=Mus musculus GN=Stard10 PE=2 SV=1	Stard10	8	0.158361	0.186586
Q9JMD3	PCTP-like protein OS=Mus musculus GN=Stard10 PE=1 SV=1	Stard10	8	0.158361	0.186586
Q9ERK4	Exportin-2 OS=Mus musculus GN=Cse1l PE=1 SV=1	Cse1l	20	-0.178196	0.188857
Q8VCC1	15-hydroxyprostaglandin dehydrogenase [NAD(+)] OS=Mus musculus GN=Hpgd PE=1 SV=1	Hpgd	2	-0.262909	0.189781
Q3UF10	Putative uncharacterized protein OS=Mus musculus GN=Ogfr PE=2 SV=1	Ogfr	4	0.0231661	0.189893
Q99PG2-2	Isoform 2 of Opioid growth factor receptor OS=Mus musculus GN=Ogfr	0	4	0.0231661	0.189893
Q9D0F9	Phosphoglucomutase-1 OS=Mus musculus GN=Pgm1 PE=1 SV=4	Pgm2	34	-0.0469491	0.190381
Q66JR7	Pgm2 protein (Fragment) OS=Mus musculus GN=Pgm2 PE=2 SV=1	Pgm2	32	-0.0469491	0.190381
Q7TNU0	Pgm2 protein (Fragment) OS=Mus musculus GN=Pgm2 PE=2 SV=1	Pgm2	32	-0.0469491	0.190381
P29391	Ferritin light chain 1 OS=Mus musculus GN=Ftl1 PE=1 SV=2	Ftl1	14	0.186379	0.190695
Q922Y1	UBX domain-containing protein 1 OS=Mus musculus GN=Ubxn1 PE=1 SV=1	Ubxn1	12	-0.19783	0.190736
Q3THG9	Alanyl-tRNA editing protein Aarsd1 OS=Mus musculus GN=Aarsd1 PE=1 SV=2	Aarsd1	6	-0.165487	0.192044
Q6TCG2	Progestin and adipoQ receptor family member 9 OS=Mus musculus GN=Paqr9 PE=1 SV=2	Paqr9	4	-0.192715	0.192055
O54749	Cytochrome P450 2J5 OS=Mus musculus GN=Cyp2j5 PE=1 SV=1	Cyp2j5	15	-0.0640605	0.194894
Q9QXG4	Acetyl-coenzyme A synthetase, cytoplasmic OS=Mus musculus GN=Acss2 PE=1 SV=2	Acss2	18	0.0245034	0.195506
O88455	7-dehydrocholesterol reductase OS=Mus musculus GN=Dhcr7 PE=1 SV=1	Dhcr7	9	-0.0840236	0.195915
Q922Q1	Mitochondrial amidoxime reducing component 2 OS=Mus musculus GN=Marc2 PE=1 SV=1	Marc2; Mosc2	11	-0.185065	0.196482
B1AR35	Asialoglycoprotein receptor 2 (Fragment) OS=Mus musculus GN=Asgr2 PE=1 SV=1	Asgr2	2	-0.064701	0.196771
Q9CX00	IST1 homolog OS=Mus musculus GN=Ist1 PE=1 SV=1	Ist1	3	0.105854	0.197286
Q8BHC2	2400003C14Rik protein OS=Mus musculus GN=Ist1 PE=2 SV=1	Ist1	3	0.105854	0.197286
Q3ULJ0-2	Isoform 2 of Glycerol-3-phosphate dehydrogenase 1-like protein OS=Mus musculus GN=Gpd1l	Gpd1l	6	-0.329897	0.197631
B2RSR7	Glycerol-3-phosphate dehydrogenase [NAD(+)] OS=Mus musculus GN=Gpd1l PE=2 SV=1	Gpd1l	6	-0.329897	0.197631
Q9QXC3	Fructose-1,6-bisphosphatase (Fragment) OS=Mus musculus GN=FBPase 1 gene PE=4 SV=1	Fbp1	1	-0.149012	0.197712
Q7TQI3	Ubiquitin thioesterase OTUB1 OS=Mus musculus GN=Otub1 PE=1 SV=2	Otub1	6	0.0536981	0.197888
D3YWF6	Ubiquitin thioesterase OTUB1 OS=Mus musculus GN=Otub1 PE=1 SV=1	0	6	0.0536981	0.197888
Q3UGL8	Putative uncharacterized protein OS=Mus musculus GN=Nudt12 PE=2 SV=1	Nudt12	12	-0.224909	0.198995
Q9DCN1	Peroxisomal NADH pyrophosphatase NUDT12 OS=Mus musculus GN=Nudt12 PE=1 SV=1	Nudt12	12	-0.224909	0.198995
Q543X6	Dual-specificity mitogen-activated protein kinase kinase 4 OS=Mus musculus GN=Map2k4 PE=1 SV=1	Map2k4	8	-0.552342	0.199484
Q8VDI7	Ubiquitin-associated domain-containing protein 1 OS=Mus musculus GN=Ubac1 PE=1 SV=2	Ubac1	2	0.164225	0.199562
Q9ES97	Reticulon-3 OS=Mus musculus GN=Rtn3 PE=1 SV=2	Rtn3	6	0.104275	0.201682
Q9ES97-2	Isoform 2 of Reticulon-3 OS=Mus musculus GN=Rtn3	Rtn3	6	0.104275	0.201682
Q8VBZ3	Cleft lip and palate transmembrane protein 1 homolog OS=Mus musculus GN=Clptm1 PE=1 SV=1	Clptm1	10	-0.412401	0.201852
Q8CHT0	Delta-1-pyrroline-5-carboxylate dehydrogenase, mitochondrial OS=Mus musculus GN=Aldh4a1 PE=1 SV=3	Aldh4a1	20	-0.132258	0.204647
Q9DCC4	Pyrroline-5-carboxylate reductase 3 OS=Mus musculus GN=Pycrl PE=1 SV=2	Pycrl	3	0.470191	0.205566
Q6ZQ38	Cullin-associated NEDD8-dissociated protein 1 OS=Mus musculus GN=Cand1 PE=1 SV=2	Cand1	29	-0.293029	0.205706
Q8VCT4	Carboxylesterase 1D OS=Mus musculus GN=Ces1d PE=1 SV=1	Ces1d	22	-0.0410979	0.20571
Q921H8	3-ketoacyl-CoA thiolase A, peroxisomal OS=Mus musculus GN=Acaa1a PE=1 SV=1	Acaa1a	4	-0.474851	0.206355
Q6ZQ58	La-related protein 1 OS=Mus musculus GN=Larp1 PE=1 SV=3	Larp1	19	-0.284525	0.20657
Q6WG34	Glucose 6-phosphate transporter OS=Mus musculus PE=4 SV=1	Slc37a4	1	-0.285599	0.207444
Q9D1F9	Protein Slc37a4 OS=Mus musculus GN=Slc37a4 PE=1 SV=1	Slc37a4	1	-0.285599	0.207444
P63037	DnaJ homolog subfamily A member 1 OS=Mus musculus GN=Dnaja1 PE=1 SV=1	Dnaja1	13	-0.323771	0.207579
Q8C1B7-2	Isoform 2 of Septin-11 OS=Mus musculus GN=Sept11	42624	4	0.145182	0.208523
P70168	Importin subunit beta-1 OS=Mus musculus GN=Kpnb1 PE=1 SV=2	Kpnb1	14	-0.29422	0.208744
Q01279	Epidermal growth factor receptor OS=Mus musculus GN=Egfr PE=1 SV=1	Egfr	27	-0.0823781	0.209848
P36916	Guanine nucleotide-binding protein-like 1 OS=Mus musculus GN=Gnl1 PE=1 SV=4	Gnl1	7	-0.205101	0.209944
P19157	Glutathione S-transferase P 1 OS=Mus musculus GN=Gstp1 PE=1 SV=2	Gstp1	18	-0.524754	0.210729
Q91ZH7-2	Isoform 2 of Phospholipase ABHD3 OS=Mus musculus GN=Abhd3	0	3	-0.481167	0.211333
Q91ZH7	Phospholipase ABHD3 OS=Mus musculus GN=Abhd3 PE=1 SV=1	Abhd3	3	-0.481167	0.211333
Q8BP60	Putative uncharacterized protein OS=Mus musculus PE=2 SV=1	Nxf1	7	-0.36711	0.212273
P27659	60S ribosomal protein L3 OS=Mus musculus GN=Rpl3 PE=1 SV=3	Rpl3	22	0.0216916	0.214444
Q3V1T9	Plasminogen OS=Mus musculus GN=Plg PE=2 SV=1	Plg	23	-0.00746516	0.214997
P20918	Plasminogen OS=Mus musculus GN=Plg PE=1 SV=3	Plg	23	-0.00746516	0.214997
P59999	Actin-related protein 2/3 complex subunit 4 OS=Mus musculus GN=Arpc4 PE=1 SV=3	Arpc4	5	-0.102197	0.215562
P11404	Fatty acid-binding protein, heart OS=Mus musculus GN=Fabp3 PE=1 SV=5	Fabp3	6	-0.806363	0.216848
P45952	Medium-chain specific acyl-CoA dehydrogenase, mitochondrial OS=Mus musculus GN=Acadm PE=1 SV=1	Acadm	17	-0.279274	0.216987
Q8BWG8	Beta-arrestin-1 OS=Mus musculus GN=Arrb1 PE=1 SV=1	Arrb1	1	-0.302081	0.217027
Q8BWG8-2	Isoform 1B of Beta-arrestin-1 OS=Mus musculus GN=Arrb1	Arrb1	1	-0.302081	0.217027
Q9DBK7	MCG18845, isoform CRA_d OS=Mus musculus GN=Uba7 PE=1 SV=1	Uba7	5	0.255764	0.217177
Q91WT8	RNA-binding protein 47 OS=Mus musculus GN=Rbm47 PE=1 SV=1	Rbm47	10	-0.527915	0.218113
Q4FJK0	2,4-dienoyl-CoA reductase, mitochondrial OS=Mus musculus GN=Decr1 PE=1 SV=1	Decr1	5	-0.203854	0.218329
Q5SS40	14-3-3 protein epsilon OS=Mus musculus GN=Ywhae PE=1 SV=1	Ywhae	14	-0.0491559	0.218835
Q6P9Q6-2	Isoform B of FK506-binding protein 15 OS=Mus musculus GN=Fkbp15	Fkbp15	11	-0.296221	0.218914
Q6P9Q6	FK506-binding protein 15 OS=Mus musculus GN=Fkbp15 PE=1 SV=2	Fkbp15	11	-0.296221	0.218914
Q62523	Zyxin OS=Mus musculus GN=Zyx PE=1 SV=2	Zyx	7	0.0517607	0.219028
Q6A078	Centrosomal protein of 290 kDa OS=Mus musculus GN=Cep290 PE=1 SV=2	Cep290	48	-0.297067	0.219163
P62774	Myotrophin OS=Mus musculus GN=Mtpn PE=1 SV=2	Mtpn	7	-0.119259	0.219806
Q3UER8	Fibrinogen gamma chain OS=Mus musculus GN=Fgg PE=1 SV=1	Fgg	14	-0.303582	0.220373
Q8VCM7	Fibrinogen gamma chain OS=Mus musculus GN=Fgg PE=1 SV=1	Fgg	14	-0.303582	0.220373
Q9CXZ1	NADH dehydrogenase [ubiquinone] iron-sulfur protein 4, mitochondrial OS=Mus musculus GN=Ndufs4 PE=1 SV=3	Ndufs4	5	-0.727506	0.221343
P07758	Alpha-1-antitrypsin 1-1 OS=Mus musculus GN=Serpina1a PE=1 SV=4	Serpina1a	2	0.367298	0.22561
G3X8U3	MCG6895 OS=Mus musculus GN=2210016F16Rik PE=1 SV=1	2210016F16Rik	7	-0.161331	0.226449
Q8VCR7	Protein ABHD14B OS=Mus musculus GN=Abhd14b PE=1 SV=1	Abhd14b	7	0.202846	0.226611
Q3TI62	Putative uncharacterized protein OS=Mus musculus GN=Cct6a PE=2 SV=1	Cct6a	12	-0.0935733	0.228049
Q3TW97	Putative uncharacterized protein OS=Mus musculus GN=Cct6a PE=2 SV=1	Cct6a	12	-0.0935733	0.228049
Q3TIX8	Putative uncharacterized protein OS=Mus musculus GN=Cct6a PE=2 SV=1	Cct6a	12	-0.0935733	0.228049
Q99JI6	Ras-related protein Rap-1b OS=Mus musculus GN=Rap1b PE=1 SV=2	Rap1b	7	-0.444028	0.228103
Q3URM4	Putative uncharacterized protein OS=Mus musculus GN=Erp44 PE=2 SV=1	Erp44	6	0.219189	0.228569
E9Q4F7	Ankyrin repeat domain-containing protein 11 OS=Mus musculus GN=Ankrd11 PE=1 SV=1	Ankrd11	30	-0.153334	0.229083
Q8QZR1	Tyrosine aminotransferase OS=Mus musculus GN=Tat PE=1 SV=1	Tat	11	0.291891	0.230207
Q3TDA7	Protein kinase C and casein kinase substrate in neurons 2, isoform CRA_a OS=Mus musculus GN=Pacsin2 PE=1 SV=1	Pacsin2	10	-0.650589	0.230342
P26262	Plasma kallikrein OS=Mus musculus GN=Klkb1 PE=1 SV=2	Klkb1	10	-0.181148	0.230466
E9QN99	Protein ABHD14B OS=Mus musculus GN=Abhd14b PE=1 SV=1	Abhd14b	8	0.201008	0.231242
Q9DCG6	Phenazine biosynthesis-like domain-containing protein 1 OS=Mus musculus GN=Pbld1 PE=1 SV=2	Pbld1	8	-0.140399	0.231812
Q9QYG0	Protein NDRG2 OS=Mus musculus GN=Ndrg2 PE=1 SV=1	Ndrg2	12	-0.0638117	0.231925
Q8R059	UDP-glucose 4-epimerase OS=Mus musculus GN=Gale PE=1 SV=1	Gale	8	-0.185365	0.232083
Q9DBE0	Cysteine sulfinic acid decarboxylase OS=Mus musculus GN=Csad PE=1 SV=1	Csad	33	-0.2869	0.23275
P99029-2	Isoform Cytoplasmic+peroxisomal of Peroxiredoxin-5, mitochondrial OS=Mus musculus GN=Prdx5	Prdx5	6	0.0168408	0.232884
Q8VI36	Paxillin OS=Mus musculus GN=Pxn PE=1 SV=1	Pxn	6	-0.0938112	0.233101
Q8R1B4	Eukaryotic translation initiation factor 3 subunit C OS=Mus musculus GN=Eif3c PE=1 SV=1	Eif3c	25	-0.110378	0.233334
Q9JI75	Ribosyldihydronicotinamide dehydrogenase [quinone] OS=Mus musculus GN=Nqo2 PE=1 SV=3	Nqo2	7	-0.220573	0.233357
Q543N3	LIM and SH3 domain protein 1 OS=Mus musculus GN=Lasp1 PE=1 SV=1	Lasp1	12	-0.206043	0.234068
Q9WTP7	GTP:AMP phosphotransferase AK3, mitochondrial OS=Mus musculus GN=Ak3 PE=1 SV=3	Ak3	3	0.0276674	0.234246
Q5I0T8	Ribosomal protein L19 OS=Mus musculus GN=Rpl19 PE=1 SV=1	Rpl19; Rpl19-ps11	6	-0.261569	0.235971
Q3U935	Putative uncharacterized protein OS=Mus musculus GN=Cnbp PE=2 SV=1	Cnbp	7	-0.408274	0.237191
Q3ULK8	Cellular nucleic acid binding protein, isoform CRA_a OS=Mus musculus GN=Cnbp PE=1 SV=1	Cnbp	6	-0.408274	0.237191
Q80UL3	Galactokinase 1 OS=Mus musculus GN=Galk1 PE=2 SV=1	Galk1	11	-0.254898	0.237648
Q6ZWY8	Thymosin beta-10 OS=Mus musculus GN=Tmsb10 PE=1 SV=3	Tmsb10	3	-0.533493	0.237841
Q9D379	Epoxide hydrolase 1 OS=Mus musculus GN=Ephx1 PE=1 SV=2	Ephx1	22	-0.158075	0.238058
B7ZBY7	Ubiquitin-conjugating enzyme E2 variant 1 OS=Mus musculus GN=Ube2v1 PE=4 SV=1	Ube2v1	5	0.305116	0.238572
Q9CZY3	Ubiquitin-conjugating enzyme E2 variant 1 OS=Mus musculus GN=Ube2v1 PE=1 SV=1	Ube2v1	5	0.305116	0.238572
Q9CVF5	Putative uncharacterized protein (Fragment) OS=Mus musculus GN=Nqo2 PE=2 SV=1	Nqo2	8	-0.223384	0.238841
Q9EPL8	Importin-7 OS=Mus musculus GN=Ipo7 PE=1 SV=2	Ipo7	10	-0.314773	0.239337
O35215	D-dopachrome decarboxylase OS=Mus musculus GN=Ddt PE=1 SV=3	Ddt	6	-0.0152905	0.239826
D3YZ54	2-hydroxyacyl-CoA lyase 1 OS=Mus musculus GN=Hacl1 PE=1 SV=2	0	22	0.0629643	0.240606
Q9QXE0	2-hydroxyacyl-CoA lyase 1 OS=Mus musculus GN=Hacl1 PE=1 SV=2	Hacl1	22	0.0629643	0.240606
Q3TUI9	Proteasome subunit alpha type OS=Mus musculus GN=Psma5 PE=2 SV=1	Psma5	5	-0.283228	0.240888
Q3TUX3	Proteasome subunit alpha type OS=Mus musculus GN=Psma5 PE=2 SV=1	Psma5	5	-0.283228	0.240888
Q9Z2U1	Proteasome subunit alpha type-5 OS=Mus musculus GN=Psma5 PE=1 SV=1	Psma5	5	-0.283228	0.240888
A9CLV6	Axotomy induced glycoprotein 2 OS=Mus musculus GN=Serinc1 PE=1 SV=1	Serinc1	4	-0.0733705	0.241244
Q9D819	Inorganic pyrophosphatase OS=Mus musculus GN=Ppa1 PE=1 SV=1	Ppa1	20	-0.14613	0.241268
Q3U0B3	Dehydrogenase/reductase SDR family member 11 OS=Mus musculus GN=Dhrs11 PE=1 SV=1	Dhrs11	4	-0.356526	0.241929
Q91V01	Lysophospholipid acyltransferase 5 OS=Mus musculus GN=Lpcat3 PE=1 SV=1	Lpcat3	2	-0.575146	0.241979
P17563	Selenium-binding protein 1 OS=Mus musculus GN=Selenbp1 PE=1 SV=2	Selenbp1	3	-0.191162	0.242158
Q8R436	Glutathione synthetase (Fragment) OS=Mus musculus PE=4 SV=1	Gss	19	-0.153306	0.242402
Q3UEE2	Glutathione synthetase OS=Mus musculus GN=Gss PE=1 SV=1	Gss	19	-0.153306	0.242402
Q3UIQ5	Putative uncharacterized protein OS=Mus musculus GN=Dhcr7 PE=2 SV=1	Dhcr7	7	-0.0626672	0.242726
A0A140LIT2	7-dehydrocholesterol reductase OS=Mus musculus GN=Dhcr7 PE=1 SV=1	Dhcr7	7	-0.0626672	0.242726
Q4FJX5	Dhcr7 protein OS=Mus musculus GN=Dhcr7 PE=2 SV=1	Dhcr7	7	-0.0626672	0.242726
Q9EQQ2	Protein YIPF5 OS=Mus musculus GN=Yipf5 PE=1 SV=1	Yipf5	1	0.79592	0.243835
Q7M0B9	Glutathione transferase Ya1, class alpha (Fragments) OS=Mus musculus PE=1 SV=1	0	1	-0.107507	0.244412
Q3UJQ3	Putative uncharacterized protein OS=Mus musculus GN=Dars PE=2 SV=1	Dars	30	-0.124342	0.245412
Q3TF87	Putative uncharacterized protein OS=Mus musculus GN=Dars PE=2 SV=1	Dars	30	-0.124342	0.245412
Q3TMC5	Putative uncharacterized protein OS=Mus musculus GN=Dars PE=2 SV=1	Dars	30	-0.124342	0.245412
Q922B2	Aspartate--tRNA ligase, cytoplasmic OS=Mus musculus GN=Dars PE=1 SV=2	Dars	30	-0.124342	0.245412
P50285	Dimethylaniline monooxygenase [N-oxide-forming] 1 OS=Mus musculus GN=Fmo1 PE=1 SV=1	Fmo1	18	-0.274458	0.245477
Q9ESE1	Lipopolysaccharide-responsive and beige-like anchor protein OS=Mus musculus GN=Lrba PE=1 SV=1	Lrba	32	0.251217	0.245553
Q8CI94	Glycogen phosphorylase, brain form OS=Mus musculus GN=Pygb PE=1 SV=3	Pygb	12	-0.129385	0.246615
Q9D662	Protein transport protein Sec23B OS=Mus musculus GN=Sec23b PE=1 SV=1	Sec23b	9	0.149784	0.24679
P00688	Pancreatic alpha-amylase OS=Mus musculus GN=Amy2 PE=1 SV=2	Amy2a5; Amy2a2; Amy2a3; Amy2a4	20	0.395144	0.247234
B2RR26	NHL repeat containing 2 OS=Mus musculus GN=Nhlrc2 PE=1 SV=1	Nhlrc2	8	-0.0403646	0.248933
Q9WUU7	Cathepsin Z OS=Mus musculus GN=Ctsz PE=1 SV=1	Ctsz	9	-0.183264	0.249833
Q7TQE2	Zyx protein OS=Mus musculus GN=Zyx PE=1 SV=1	Zyx	3	0.0571592	0.250161
Q8CBM0	Putative uncharacterized protein OS=Mus musculus GN=Zyx PE=2 SV=1	Zyx	3	0.0571592	0.250161
Q63880	Carboxylesterase 3A OS=Mus musculus GN=Ces3a PE=1 SV=2	Ces3a	16	-0.176873	0.250223
Q63880-2	Isoform 2 of Carboxylesterase 3A OS=Mus musculus GN=Ces3a	Ces3a	16	-0.176873	0.250223
P58252	Elongation factor 2 OS=Mus musculus GN=Eef2 PE=1 SV=2	Eef2	45	-0.0527265	0.250597
Q3UIG0	Eukaryotic translation initiation factor 3 subunit E OS=Mus musculus GN=Eif3e PE=1 SV=1	Eif3e	12	-0.631837	0.250738
Q3TVW1	Spastic paraplegia 20, spartin (Troyer syndrome) homolog (Human), isoform CRA_b OS=Mus musculus GN=Spg20 PE=2 SV=1	Spg20	13	0.302655	0.251009
Q99NC5	Beta-actin FE-3 (Fragment) OS=Mus musculus GN=Actb PE=2 SV=1	Actb	2	-0.784174	0.251072
O54734	Dolichyl-diphosphooligosaccharide--protein glycosyltransferase 48 kDa subunit OS=Mus musculus GN=Ddost PE=1 SV=2	Ddost	9	-0.295154	0.251824
Q99JY8	Phospholipid phosphatase 3 OS=Mus musculus GN=Plpp3 PE=1 SV=1	Ppap2b; Plpp3	4	0.113962	0.251995
Q5SWU9-2	Isoform 2 of Acetyl-CoA carboxylase 1 OS=Mus musculus GN=Acaca	Acaca	72	0.0841611	0.252119
Q8VCA4	Cyp4f15 protein OS=Mus musculus GN=Cyp4f15 PE=1 SV=1	Cyp4f15	5	-0.503935	0.252608
Q99N18	Cytochrome P450 CYP4F15 OS=Mus musculus GN=Cyp4f15 PE=1 SV=1	Cyp4f15	5	-0.503935	0.252608
Q5HZI6	GDP-L-fucose synthase OS=Mus musculus GN=Tsta3 PE=1 SV=1	Tsta3	8	-0.103022	0.253135
P10126	Elongation factor 1-alpha 1 OS=Mus musculus GN=Eef1a1 PE=1 SV=3	Eef1a1; LOC101056619	31	-0.0254778	0.253169
Q60864	Stress-induced-phosphoprotein 1 OS=Mus musculus GN=Stip1 PE=1 SV=1	Stip1	35	-0.25467	0.254133
P28666	Murinoglobulin-2 OS=Mus musculus GN=Mug2 PE=1 SV=2	Mug2	8	-0.195661	0.25564
Q8K157	Aldose 1-epimerase OS=Mus musculus GN=Galm PE=1 SV=1	Galm	9	0.192736	0.256311
Q922H4	Mannose-1-phosphate guanyltransferase alpha OS=Mus musculus GN=Gmppa PE=1 SV=1	Gmppa	6	-0.223636	0.259141
Q9CY64	Biliverdin reductase A OS=Mus musculus GN=Blvra PE=1 SV=1	Blvra	6	-0.597101	0.259151
Q9JHH9	Coatomer subunit zeta-2 OS=Mus musculus GN=Copz2 PE=1 SV=1	Copz2	4	-0.364084	0.259224
Q9QYJ0	DnaJ homolog subfamily A member 2 OS=Mus musculus GN=Dnaja2 PE=1 SV=1	Dnaja2	15	0.166853	0.259364
Q9D8T2	Gasdermin-D OS=Mus musculus GN=Gsdmdc1 PE=1 SV=1	Gsdmd	5	-0.169165	0.259384
P60843	Eukaryotic initiation factor 4A-I OS=Mus musculus GN=Eif4a1 PE=1 SV=1	Eif4a1	19	-0.188003	0.259502
Q8K154	UDP-glucuronosyltransferase OS=Mus musculus GN=Ugt2b34 PE=1 SV=1	Ugt2b34	6	0.0714538	0.259996
P03987	Ig gamma-3 chain C region OS=Mus musculus PE=1 SV=2	Ighg3	4	-0.578609	0.261255
Q14CH1	Molybdenum cofactor sulfurase OS=Mus musculus GN=Mocos PE=1 SV=1	Mocos	10	-0.16938	0.261298
A0A0A6YVU8	MCG119397 OS=Mus musculus GN=Gm9774 PE=4 SV=1	Gm9774	7	-0.0418832	0.261462
Q91X34	Bile acid-CoA:amino acid N-acyltransferase OS=Mus musculus GN=Baat PE=1 SV=1	Baat	4	-0.453092	0.26155
Q78ZC4	Arylamine N-acetyltransferase 2 OS=Mus musculus GN=Nat2 PE=1 SV=1	Nat2	6	0.2661	0.261683
P62830	60S ribosomal protein L23 OS=Mus musculus GN=Rpl23 PE=1 SV=1	Rpl23; LOC100044627; LOC100862455	9	-0.00991216	0.261915
Q8BYK6	YTH domain-containing family protein 3 OS=Mus musculus GN=Ythdf3 PE=1 SV=2	Ythdf3	8	-0.495282	0.262379
Q8BYK6-2	Isoform 2 of YTH domain-containing family protein 3 OS=Mus musculus GN=Ythdf3	Ythdf3	8	-0.495282	0.262379
Q7TN20	Ythdf3 protein (Fragment) OS=Mus musculus GN=Ythdf3 PE=2 SV=1	Ythdf3	8	-0.495282	0.262379
Q8BYK6-3	Isoform 3 of YTH domain-containing family protein 3 OS=Mus musculus GN=Ythdf3	Ythdf3	8	-0.495282	0.262379
P34914	Bifunctional epoxide hydrolase 2 OS=Mus musculus GN=Ephx2 PE=1 SV=2	Ephx2	24	-0.142818	0.262477
Q9CZU6	Citrate synthase, mitochondrial OS=Mus musculus GN=Cs PE=1 SV=1	Cs	9	-0.501672	0.263792
Q8VDG5	Phosphopantothenate--cysteine ligase OS=Mus musculus GN=Ppcs PE=1 SV=1	Ppcs	7	-0.433852	0.263909
Q61699-2	Isoform HSP105-beta of Heat shock protein 105 kDa OS=Mus musculus GN=Hsph1	Hsph1	20	-0.0646711	0.26402
Q61699	Heat shock protein 105 kDa OS=Mus musculus GN=Hsph1 PE=1 SV=2	Hsph1	20	-0.0646711	0.26402
O70591	Prefoldin subunit 2 OS=Mus musculus GN=Pfdn2 PE=1 SV=2	Pfdn2	3	-0.341498	0.264047
Q810J8	Zinc finger FYVE domain-containing protein 1 OS=Mus musculus GN=Zfyve1 PE=1 SV=2	Zfyve1	10	-0.441992	0.264223
Q8C7E7	Starch-binding domain-containing protein 1 OS=Mus musculus GN=Stbd1 PE=1 SV=1	Stbd1	12	-0.39429	0.264763
Q8BY87	Ubiquitin carboxyl-terminal hydrolase 47 OS=Mus musculus GN=Usp47 PE=1 SV=2	Usp47	16	0.109769	0.266151
Q9D1C8	Vacuolar protein sorting-associated protein 28 homolog OS=Mus musculus GN=Vps28 PE=1 SV=1	Vps28	4	-0.313881	0.266511
Q8BP47	Asparagine--tRNA ligase, cytoplasmic OS=Mus musculus GN=Nars PE=1 SV=2	Nars	19	-0.350439	0.267551
B2RTL5	Aldehyde dehydrogenase family 1, subfamily A7 OS=Mus musculus GN=Aldh1a7 PE=1 SV=1	Aldh1a7	8	-0.0603142	0.26778
Q920R0	Alsin OS=Mus musculus GN=Als2 PE=1 SV=3	Als2	14	0.27598	0.269217
Q99J48	Stxbp2 protein (Fragment) OS=Mus musculus GN=Stxbp2 PE=2 SV=1	Stxbp2	1	-0.304981	0.269748
F8WGM5	Syntaxin-binding protein 2 (Fragment) OS=Mus musculus GN=Stxbp2 PE=1 SV=1	0	1	-0.304981	0.269748
Q5D098	Proteasome subunit beta type (Fragment) OS=Mus musculus GN=Psmb7 PE=2 SV=1	Psmb7	7	-0.246726	0.26982
P70195	Proteasome subunit beta type-7 OS=Mus musculus GN=Psmb7 PE=1 SV=1	Psmb7	7	-0.246726	0.26982
P15626	Glutathione S-transferase Mu 2 OS=Mus musculus GN=Gstm2 PE=1 SV=2	Gstm2	8	-0.170336	0.272284
Q9D1A2	Cytosolic non-specific dipeptidase OS=Mus musculus GN=Cndp2 PE=1 SV=1	Cndp2	12	-0.305835	0.274532
Q61233	Plastin-2 OS=Mus musculus GN=Lcp1 PE=1 SV=4	Lcp1	25	-0.285676	0.276802
O35286	Pre-mRNA-splicing factor ATP-dependent RNA helicase DHX15 OS=Mus musculus GN=Dhx15 PE=1 SV=2	Dhx15	14	-0.20653	0.277362
Q7TQH0	Ataxin-2-like protein OS=Mus musculus GN=Atxn2l PE=1 SV=1	Atxn2l	9	-0.163816	0.277892
Q7TQH0-2	Isoform 2 of Ataxin-2-like protein OS=Mus musculus GN=Atxn2l	Atxn2l	9	-0.163816	0.277892
Q11011	Puromycin-sensitive aminopeptidase OS=Mus musculus GN=Npepps PE=1 SV=2	Npepps	11	-0.319498	0.278067
Q9DC51	Guanine nucleotide-binding protein G(k) subunit alpha OS=Mus musculus GN=Gnai3 PE=1 SV=3	Gnai3	7	-0.526014	0.278252
G3X9Y6	Aldo-keto reductase family 1, member C19 OS=Mus musculus GN=Akr1c19 PE=1 SV=1	Akr1c19	12	0.196747	0.27877
P51658	Estradiol 17-beta-dehydrogenase 2 OS=Mus musculus GN=Hsd17b2 PE=1 SV=2	Hsd17b2	10	-0.182931	0.279121
Q91X72	Hemopexin OS=Mus musculus GN=Hpx PE=1 SV=2	Hpx	20	-0.164445	0.279558
P56480	ATP synthase subunit beta, mitochondrial OS=Mus musculus GN=Atp5b PE=1 SV=2	Atp5b	14	0.0512106	0.279888
P56391	Cytochrome c oxidase subunit 6B1 OS=Mus musculus GN=Cox6b1 PE=1 SV=2	Cox6b1	2	-0.146943	0.280985
E9Q740	Protein Srp72 OS=Mus musculus GN=Srp72 PE=1 SV=1	0	13	-0.105946	0.282189
A8DUK4	Beta-globin OS=Mus musculus GN=Hbbt1 PE=1 SV=1	Beta-s; Hbb-bs; Hbb-bt; Hbb-b1	16	0.112294	0.282627
Q6Q899	Probable ATP-dependent RNA helicase DDX58 OS=Mus musculus GN=Ddx58 PE=1 SV=2	Ddx58	14	0.0652717	0.282733
P05201	Aspartate aminotransferase, cytoplasmic OS=Mus musculus GN=Got1 PE=1 SV=3	Got1	27	0.250594	0.283619
Q9CZD3	Glycine--tRNA ligase OS=Mus musculus GN=Gars PE=1 SV=1	Gars	14	-0.129763	0.28397
P14115	60S ribosomal protein L27a OS=Mus musculus GN=Rpl27a PE=1 SV=5	Rpl27a	8	0.105289	0.28427
P14824	Annexin A6 OS=Mus musculus GN=Anxa6 PE=1 SV=3	Anxa6	35	0.219608	0.284415
P70398	Probable ubiquitin carboxyl-terminal hydrolase FAF-X OS=Mus musculus GN=Usp9x PE=1 SV=2	Usp9x	32	0.0458417	0.284535
Q3U7H9	Putative uncharacterized protein (Fragment) OS=Mus musculus GN=Prdx5 PE=2 SV=1	Prdx5	7	0.0226211	0.284939
Q3UWS9	Putative uncharacterized protein (Fragment) OS=Mus musculus GN=Prdx5 PE=2 SV=1	Prdx5	7	0.0226211	0.284939
P99029	Peroxiredoxin-5, mitochondrial OS=Mus musculus GN=Prdx5 PE=1 SV=2	Prdx5	7	0.0226211	0.284939
Q5FWB6	60S acidic ribosomal protein P0 OS=Mus musculus GN=Rplp0 PE=2 SV=1	Rplp0	12	-0.112465	0.286685
Q5M8R8	60S acidic ribosomal protein P0 OS=Mus musculus GN=Rplp0 PE=1 SV=1	Rplp0	12	-0.112465	0.286685
Q9D7A8	Armadillo repeat-containing protein 1 OS=Mus musculus GN=Armc1 PE=1 SV=1	Armc1	4	-0.299656	0.286881
F6UMH9	Ubiquitin-associated domain-containing protein 1 (Fragment) OS=Mus musculus GN=Ubac1 PE=1 SV=1	0	6	0.0734075	0.287683
Q91WU5	Arsenite methyltransferase OS=Mus musculus GN=As3mt PE=1 SV=2	As3mt	14	-0.023505	0.287782
Q9ET22	Dipeptidyl peptidase 2 OS=Mus musculus GN=Dpp7 PE=1 SV=2	Dpp7	7	-0.354465	0.288276
O35643	AP-1 complex subunit beta-1 OS=Mus musculus GN=Ap1b1 PE=1 SV=2	Ap1b1	19	-0.343272	0.289463
Q9R0P5	Destrin OS=Mus musculus GN=Dstn PE=1 SV=3	Dstn	7	-0.337839	0.289544
P61022	Calcineurin B homologous protein 1 OS=Mus musculus GN=Chp1 PE=1 SV=2	1500003O03Rik; Chp1	4	-0.576259	0.289714
Q8VEK3	Heterogeneous nuclear ribonucleoprotein U OS=Mus musculus GN=Hnrnpu PE=1 SV=1	Hnrnpu	29	-0.429812	0.290093
P62814	V-type proton ATPase subunit B, brain isoform OS=Mus musculus GN=Atp6v1b2 PE=1 SV=1	Atp6v1b2	12	-0.00708339	0.29014
Q541E2	Glutathione synthetase (Fragment) OS=Mus musculus GN=Gss PE=1 SV=1	Gss	22	-0.122273	0.291103
A0A140T8M7	Protein Rpl23a-ps3 OS=Mus musculus GN=Rpl23a-ps3 PE=3 SV=1	Rpl23a-ps3	5	-0.0139717	0.291723
Q5M9M5	60S ribosomal protein L23a OS=Mus musculus GN=Rpl23a PE=1 SV=1	Rpl23a	5	-0.0139717	0.291723
Q4V9X9	Rpl23a protein (Fragment) OS=Mus musculus GN=Rpl23a PE=2 SV=1	Rpl23a	5	-0.0139717	0.291723
Q9D1Q6	Endoplasmic reticulum resident protein 44 OS=Mus musculus GN=Erp44 PE=1 SV=1	Erp44	11	0.149392	0.292364
Q80WQ2	Protein VAC14 homolog OS=Mus musculus GN=Vac14 PE=1 SV=1	Vac14	7	-0.0148156	0.292982
P08030	Adenine phosphoribosyltransferase OS=Mus musculus GN=Aprt PE=1 SV=2	Aprt	5	-0.317146	0.293025
Q91W90	Thioredoxin domain-containing protein 5 OS=Mus musculus GN=Txndc5 PE=1 SV=2	Txndc5	5	-0.517697	0.293727
A0A0R4J1Y7	Thioredoxin domain-containing protein 5 OS=Mus musculus GN=Txndc5 PE=1 SV=1	Txndc5	5	-0.517697	0.293727
B2RXY7	Carbonyl reductase 1 OS=Mus musculus GN=Cbr1 PE=1 SV=1	Cbr1	18	0.168249	0.294613
Q544Z9	Cytochrome b-5, isoform CRA_d OS=Mus musculus GN=Cyb5a PE=1 SV=1	Cyb5; Cyb5a	7	-0.116828	0.295265
Q9JK92	Heat shock protein beta-8 OS=Mus musculus GN=Hspb8 PE=1 SV=1	Hspb8	5	-0.198681	0.295492
Q91XD4	Formimidoyltransferase-cyclodeaminase OS=Mus musculus GN=Ftcd PE=1 SV=1	Ftcd	27	0.190781	0.295615
Q3U6G1	Biliverdin reductase B (Flavin reductase (NADPH)) OS=Mus musculus GN=Blvrb PE=1 SV=1	Blvrb	12	-0.221979	0.295741
Q61191	Host cell factor 1 OS=Mus musculus GN=Hcfc1 PE=1 SV=2	Hcfc1	10	-0.152437	0.297241
B1AUX2	Host cell factor 1 OS=Mus musculus GN=Hcfc1 PE=1 SV=1	Hcfc1	10	-0.152437	0.297241
Q8CFX1	GDH/6PGL endoplasmic bifunctional protein OS=Mus musculus GN=H6pd PE=1 SV=2	H6pd	18	-0.059805	0.297291
Q9CQ92	Mitochondrial fission 1 protein OS=Mus musculus GN=Fis1 PE=1 SV=1	Fis1	4	-0.36049	0.298508
Q548T0	Syntaxin binding protein 2, isoform CRA_e OS=Mus musculus GN=Stxbp2 PE=1 SV=1	Stxbp2	2	-0.31132	0.299328
Q52KG9	Chaperonin containing Tcp1, subunit 6a (Zeta) OS=Mus musculus GN=Cct6a PE=2 SV=1	Cct6a	15	-0.0754841	0.299697
Q3TI05	Chaperonin containing Tcp1, subunit 6a (Zeta) OS=Mus musculus GN=Cct6a PE=2 SV=1	Cct6a	15	-0.0754841	0.299697
Q5XJY5	Coatomer subunit delta OS=Mus musculus GN=Arcn1 PE=1 SV=2	Arcn1	16	-0.121667	0.299704
P24547	Inosine-5'-monophosphate dehydrogenase 2 OS=Mus musculus GN=Impdh2 PE=1 SV=2	Impdh2	8	-0.433031	0.299711
Q8C196	Carbamoyl-phosphate synthase [ammonia], mitochondrial OS=Mus musculus GN=Cps1 PE=1 SV=2	Cps1	84	0.00329492	0.299831
Q8VDK1	Nitrilase homolog 1 OS=Mus musculus GN=Nit1 PE=1 SV=2	Nit1	13	0.127731	0.300142
O88451	Retinol dehydrogenase 7 OS=Mus musculus GN=Rdh7 PE=1 SV=1	Rdh7	19	-0.0950708	0.300301
Q99020	Heterogeneous nuclear ribonucleoprotein A/B OS=Mus musculus GN=Hnrnpab PE=1 SV=1	Hnrnpab	6	-0.394562	0.300415
Q9Z1Q5	Chloride intracellular channel protein 1 OS=Mus musculus GN=Clic1 PE=1 SV=3	Clic1	4	-0.318773	0.30195
Q3UBJ6	Eukaryotic translation initiation factor 6 OS=Mus musculus GN=Eif6 PE=2 SV=1	Eif6	4	-0.295927	0.30213
Q545K4	Eukaryotic translation initiation factor 6 OS=Mus musculus GN=Eif6 PE=1 SV=1	Eif6	4	-0.295927	0.30213
Q3U818	Eukaryotic translation initiation factor 6 OS=Mus musculus GN=Eif6 PE=2 SV=1	Eif6	4	-0.295927	0.30213
Q3UA13	Eukaryotic translation initiation factor 6 OS=Mus musculus GN=Eif6 PE=2 SV=1	Eif6	4	-0.295927	0.30213
Q3U740	Eukaryotic translation initiation factor 6 OS=Mus musculus GN=Eif6 PE=2 SV=1	Eif6	4	-0.295927	0.30213
A6PWZ2	Eukaryotic translation initiation factor 6 (Fragment) OS=Mus musculus GN=Eif6 PE=1 SV=1	Eif6	3	-0.295927	0.30213
Q8C7D2	Protein cereblon OS=Mus musculus GN=Crbn PE=1 SV=1	Crbn	2	-0.184659	0.302309
Q8C7D2-3	Isoform 3 of Protein cereblon OS=Mus musculus GN=Crbn	Crbn	2	-0.184659	0.302309
Q8C7D2-2	Isoform 2 of Protein cereblon OS=Mus musculus GN=Crbn	0	2	-0.184659	0.302309
A8DUM2	Beta-globin OS=Mus musculus GN=Hbbt1 PE=3 SV=1	0	1	-0.547399	0.302555
P62889	60S ribosomal protein L30 OS=Mus musculus GN=Rpl30 PE=1 SV=2	Rpl30; Rpl30-ps8; Gm12191	6	-0.338525	0.30318
Q4V9W0	Serpina3g protein OS=Mus musculus GN=Serpina3g PE=2 SV=1	Serpina3g	1	-0.635647	0.307775
P41105	60S ribosomal protein L28 OS=Mus musculus GN=Rpl28 PE=1 SV=2	Rpl28	9	-0.150871	0.30845
Q60692	Proteasome subunit beta type-6 OS=Mus musculus GN=Psmb6 PE=1 SV=3	Psmb6	7	-0.00926377	0.309062
Q549A5	Clusterin OS=Mus musculus GN=Clu PE=1 SV=1	Clu	15	-0.657367	0.309231
Q3U9A8	SH3 domain-binding glutamic acid-rich-like protein OS=Mus musculus GN=Sh3bgrl PE=2 SV=1	Sh3bgrl	6	-0.381421	0.310067
Q9JJU8	SH3 domain-binding glutamic acid-rich-like protein OS=Mus musculus GN=Sh3bgrl PE=1 SV=1	Sh3bgrl	6	-0.381421	0.310067
Q9CYN2	Signal peptidase complex subunit 2 OS=Mus musculus GN=Spcs2 PE=1 SV=1	Spcs2	9	-0.450423	0.310844
Q99KV4	Mcfd2 protein OS=Mus musculus GN=Mcfd2 PE=2 SV=1	Mcfd2	2	-0.39179	0.310964
D0EW11	Multiple coagulation factor deficiency 2 isoform 1 OS=Mus musculus GN=Mcfd2 PE=1 SV=1	Mcfd2	2	-0.39179	0.310964
Q9QUM9	Proteasome subunit alpha type-6 OS=Mus musculus GN=Psma6 PE=1 SV=1	Psma6	14	0.0136902	0.312909
Q8BSY0	Aspartyl/asparaginyl beta-hydroxylase OS=Mus musculus GN=Asph PE=1 SV=1	Asph	11	-0.0606292	0.313391
Q8VDQ8-2	Isoform 2 of NAD-dependent protein deacetylase sirtuin-2 OS=Mus musculus GN=Sirt2	Sirt2	6	-0.523296	0.314464
Q8VDQ8	NAD-dependent protein deacetylase sirtuin-2 OS=Mus musculus GN=Sirt2 PE=1 SV=2	Sirt2	6	-0.523296	0.314464
Q9D1L0	Coiled-coil-helix-coiled-coil-helix domain-containing protein 2 OS=Mus musculus GN=Chchd2 PE=2 SV=1	Chchd2	4	0.219059	0.31483
Q3UKM0	3-ketoacyl-CoA thiolase B, peroxisomal OS=Mus musculus GN=Acaa1b PE=1 SV=1	Acaa1b	21	-0.160831	0.316544
Q6PHN9	Ras-related protein Rab-35 OS=Mus musculus GN=Rab35 PE=1 SV=1	Rab35	2	-0.0806921	0.317459
P17751	Triosephosphate isomerase OS=Mus musculus GN=Tpi1 PE=1 SV=4	Tpi1	19	0.0489371	0.318799
P61222	ATP-binding cassette sub-family E member 1 OS=Mus musculus GN=Abce1 PE=1 SV=1	Abce1	12	-0.552618	0.320163
O08547	Vesicle-trafficking protein SEC22b OS=Mus musculus GN=Sec22b PE=1 SV=3	Sec22b	9	-0.149173	0.320601
Q4FJX9	Superoxide dismutase OS=Mus musculus GN=Sod2 PE=1 SV=1	Sod2	6	-0.00995528	0.321439
Q9QUR6	Prolyl endopeptidase OS=Mus musculus GN=Prep PE=1 SV=1	Prep	23	-0.0176298	0.321646
Q3UIJ0	Putative uncharacterized protein OS=Mus musculus GN=Cct7 PE=2 SV=1	Cct7	13	0.0214985	0.322378
Q9JHW2	Omega-amidase NIT2 OS=Mus musculus GN=Nit2 PE=1 SV=1	Nit2	9	0.296802	0.323179
Q3TE45	Succinate dehydrogenase [ubiquinone] iron-sulfur subunit, mitochondrial OS=Mus musculus GN=Sdhb PE=2 SV=1	Sdhb	9	-0.595005	0.323365
Q9CQA3	Succinate dehydrogenase [ubiquinone] iron-sulfur subunit, mitochondrial OS=Mus musculus GN=Sdhb PE=1 SV=1	Sdhb	9	-0.595005	0.323365
P07310	Creatine kinase M-type OS=Mus musculus GN=Ckm PE=1 SV=1	Ckm	17	-0.751426	0.323775
Q8BVE3	V-type proton ATPase subunit H OS=Mus musculus GN=Atp6v1h PE=1 SV=1	Atp6v1h	5	0.286654	0.323935
Q9R0N0	Galactokinase OS=Mus musculus GN=Galk1 PE=1 SV=2	Galk1	12	-0.144646	0.324525
Q64105	Sepiapterin reductase OS=Mus musculus GN=Spr PE=1 SV=1	Spr	15	-0.257967	0.324547
Q91XH5	Sepiapterin reductase OS=Mus musculus GN=Spr PE=1 SV=1	Spr	15	-0.257967	0.324547
Q3U1J4	DNA damage-binding protein 1 OS=Mus musculus GN=Ddb1 PE=1 SV=2	Ddb1	17	-0.0936723	0.324691
E9PXG1	Transporter OS=Mus musculus GN=Slc6a12 PE=1 SV=1	0	3	0.307563	0.326041
P50543	Protein S100-A11 OS=Mus musculus GN=S100a11 PE=1 SV=1	S100a11	1	-0.328165	0.326132
E9Q414	Apolipoprotein B-100 OS=Mus musculus GN=Apob PE=1 SV=1	Apob	71	0.198806	0.326416
Q05421	Cytochrome P450 2E1 OS=Mus musculus GN=Cyp2e1 PE=1 SV=1	Cyp2e1	26	-0.213406	0.326454
Q9JI95	CPN10-like protein OS=Mus musculus GN=Cpn10-rs1 PE=3 SV=1	Hspe1-rs1	7	-0.27816	0.326889
Q91X79	Chymotrypsin-like elastase family member 1 OS=Mus musculus GN=Cela1 PE=1 SV=1	Cela1	2	0.26348	0.327342
Q9JKV1	Proteasomal ubiquitin receptor ADRM1 OS=Mus musculus GN=Adrm1 PE=1 SV=2	Adrm1	9	-0.148766	0.327941
P80316	T-complex protein 1 subunit epsilon OS=Mus musculus GN=Cct5 PE=1 SV=1	Cct5	17	-0.134589	0.328379
Q3TU78	Putative uncharacterized protein (Fragment) OS=Mus musculus GN=Vapb PE=2 SV=1	Vapb	11	-0.00300304	0.328826
Q8BH80	Vesicle-associated membrane protein, associated protein B and C OS=Mus musculus GN=Vapb PE=1 SV=1	Vapb	11	-0.00300304	0.328826
Q9QY76	Vesicle-associated membrane protein-associated protein B OS=Mus musculus GN=Vapb PE=1 SV=3	Vapb	11	-0.00300304	0.328826
Q9D9V3	Ethylmalonyl-CoA decarboxylase OS=Mus musculus GN=Echdc1 PE=1 SV=2	Echdc1	10	0.0805975	0.329376
Q9D9V3-2	Isoform 2 of Ethylmalonyl-CoA decarboxylase OS=Mus musculus GN=Echdc1	Echdc1	10	0.0805975	0.329376
Q9JM52-2	Isoform 1 of Misshapen-like kinase 1 OS=Mus musculus GN=Mink1	Mink1	23	-0.238706	0.329512
Q3UE92	X-prolyl aminopeptidase (Aminopeptidase P) 1, soluble, isoform CRA_b OS=Mus musculus GN=Xpnpep1 PE=1 SV=1	Xpnpep1	9	-0.201705	0.330648
Q80UG5-3	Isoform 3 of Septin-9 OS=Mus musculus GN=Sept9	42622	11	-0.13115	0.330686
Q80UG5	Septin-9 OS=Mus musculus GN=Sept9 PE=1 SV=1	42622	11	-0.13115	0.330686
Q07417	Short-chain specific acyl-CoA dehydrogenase, mitochondrial OS=Mus musculus GN=Acads PE=1 SV=2	Acads	14	-0.194475	0.33085
Q01405	Protein transport protein Sec23A OS=Mus musculus GN=Sec23a PE=1 SV=2	Sec23a	24	-0.0576827	0.330954
Q499J3	Alpha-tocopherol transfer protein OS=Mus musculus GN=Ttpa PE=1 SV=1	Ttpa	10	0.219692	0.331351
Q3TW71	Putative uncharacterized protein OS=Mus musculus GN=Psmd2 PE=2 SV=1	Psmd2	19	-0.088063	0.332098
Q3TWL6	Putative uncharacterized protein OS=Mus musculus GN=Psmd2 PE=2 SV=1	Psmd2	19	-0.088063	0.332098
Q3TXV1	Putative uncharacterized protein OS=Mus musculus GN=Psmd2 PE=2 SV=1	Psmd2	19	-0.088063	0.332098
Q8C650-2	Isoform 2 of Septin-10 OS=Mus musculus GN=Sept10	0	5	-0.277187	0.332255
P04247	Myoglobin OS=Mus musculus GN=Mb PE=1 SV=3	Mb	9	-0.907903	0.333188
Q78ZJ8	MCG22989, isoform CRA_b OS=Mus musculus GN=Rab11b PE=1 SV=1	Rab11b	13	0.0556764	0.3332
G3UY29	MCG22989, isoform CRA_a OS=Mus musculus GN=Rab11b PE=4 SV=1	0	11	0.0556764	0.3332
P62492	Ras-related protein Rab-11A OS=Mus musculus GN=Rab11a PE=1 SV=3	Rab11a	11	0.0556764	0.3332
P56399	Ubiquitin carboxyl-terminal hydrolase 5 OS=Mus musculus GN=Usp5 PE=1 SV=1	Usp5	21	-0.180378	0.333275
Q3U4W8	Ubiquitin carboxyl-terminal hydrolase 5 OS=Mus musculus GN=Usp5 PE=1 SV=1	Usp5	21	-0.180378	0.333275
P51885	Lumican OS=Mus musculus GN=Lum PE=1 SV=2	Lum	6	-0.50038	0.333322
Q9CXN7	Phenazine biosynthesis-like domain-containing protein 2 OS=Mus musculus GN=Pbld2 PE=1 SV=1	Pbld2	10	-0.170144	0.333395
Q9CY58	Plasminogen activator inhibitor 1 RNA-binding protein OS=Mus musculus GN=Serbp1 PE=1 SV=2	Serbp1	16	-0.215825	0.333906
Q3UMP4	Plasminogen activator inhibitor 1 RNA-binding protein OS=Mus musculus GN=Serbp1 PE=1 SV=1	Serbp1	15	-0.215825	0.333906
Q8C845	EF-hand domain-containing protein D2 OS=Mus musculus GN=Efhd2 PE=1 SV=1	Efhd2	4	0.31591	0.334137
Q8CIM7	Cytochrome P450 2D26 OS=Mus musculus GN=Cyp2d26 PE=1 SV=1	Cyp2d26	17	-0.259979	0.337016
A0A0R4IZY2	Cytochrome P450 2D26 OS=Mus musculus GN=Cyp2d26 PE=1 SV=1	Cyp2d26	17	-0.259979	0.337016
Q91VH6	Protein MEMO1 OS=Mus musculus GN=Memo1 PE=1 SV=1	Memo1	6	-0.420247	0.337475
Q8R086	Sulfite oxidase, mitochondrial OS=Mus musculus GN=Suox PE=1 SV=2	Suox	15	0.231869	0.338124
Q8VDK1-2	Isoform 2 of Nitrilase homolog 1 OS=Mus musculus GN=Nit1	Nit1	9	0.151376	0.339291
E9PXX7	Thioredoxin domain-containing protein 5 OS=Mus musculus GN=Txndc5 PE=1 SV=1	Txndc5	8	-0.410017	0.340011
Q3U630	Putative uncharacterized protein OS=Mus musculus GN=Tars PE=2 SV=1	Tars	32	-0.0752215	0.340374
E9QP56	Apolipoprotein C-III OS=Mus musculus GN=Apoc3 PE=1 SV=1	Apoc3	2	-0.238669	0.340558
A0A0R4J1N3	Apolipoprotein C-III OS=Mus musculus GN=Apoc3 PE=1 SV=1	Apoc3	2	-0.238669	0.340558
Q8VCA8	Secernin-2 OS=Mus musculus GN=Scrn2 PE=1 SV=1	Scrn2	11	-0.0680592	0.34164
Q9QZ88	Vacuolar protein sorting-associated protein 29 OS=Mus musculus GN=Vps29 PE=1 SV=1	Vps29	7	0.161687	0.342688
Q9QZ88-2	Isoform 2 of Vacuolar protein sorting-associated protein 29 OS=Mus musculus GN=Vps29	Vps29	7	0.161687	0.342688
O35678	Monoglyceride lipase OS=Mus musculus GN=Mgll PE=1 SV=1	Mgll	9	-0.14701	0.343121
Q8VEM8	Phosphate carrier protein, mitochondrial OS=Mus musculus GN=Slc25a3 PE=1 SV=1	Slc25a3	7	-0.162661	0.34364
O55137	Acyl-coenzyme A thioesterase 1 OS=Mus musculus GN=Acot1 PE=1 SV=1	Acot1	12	0.152574	0.344633
Q63918	Serum deprivation-response protein OS=Mus musculus GN=Sdpr PE=1 SV=3	Sdpr	5	-0.275201	0.345992
Q9CPU0	Lactoylglutathione lyase OS=Mus musculus GN=Glo1 PE=1 SV=3	Glo1	12	0.180746	0.346493
Q5XG73-3	Isoform 3 of Acyl-CoA-binding domain-containing protein 5 OS=Mus musculus GN=Acbd5	Acbd5	6	-0.367128	0.346675
Q8VCR2-2	Isoform 2 of 17-beta-hydroxysteroid dehydrogenase 13 OS=Mus musculus GN=Hsd17b13	Hsd17b13	11	-0.309053	0.347281
O88543	COP9 signalosome complex subunit 3 OS=Mus musculus GN=Cops3 PE=1 SV=3	Cops3	4	-0.37837	0.347503
Q61635	GTP-binding protein OS=Mus musculus GN=Ifi47 PE=1 SV=1	Ifi47	8	0.0133337	0.347827
O70305-2	Isoform 2 of Ataxin-2 OS=Mus musculus GN=Atxn2	0	9	0.0758086	0.348739
A2AQY8	Kynurenine--oxoglutarate transaminase 1 OS=Mus musculus GN=Ccbl1 PE=1 SV=1	Ccbl1; Kyat1	8	-0.274767	0.349709
Q05CI8	Ccbl1 protein OS=Mus musculus GN=Ccbl1 PE=1 SV=1	Ccbl1; Kyat1	8	-0.274767	0.349709
P27546	Microtubule-associated protein 4 OS=Mus musculus GN=Map4 PE=1 SV=3	Map4; Mtap4	14	0.0614763	0.350344
P27546-3	Isoform 3 of Microtubule-associated protein 4 OS=Mus musculus GN=Map4	Map4; Mtap4	14	0.0614763	0.350344
A0A0B4J1M9	Microtubule-associated protein OS=Mus musculus GN=Map4 PE=1 SV=2	0	14	0.0614763	0.350344
Q91VZ1	Snx2 protein OS=Mus musculus GN=Snx2 PE=2 SV=1	Snx2	10	-0.13237	0.350717
Q3TQP7	Putative uncharacterized protein OS=Mus musculus GN=Acat1 PE=2 SV=1	Acat1	10	-0.439642	0.351052
Q3UB60	Putative uncharacterized protein OS=Mus musculus GN=Ppid PE=2 SV=1	Ppid	16	-0.0693764	0.352924
A0A0G2JFY5	Far upstream element-binding protein 1 OS=Mus musculus GN=Fubp1 PE=1 SV=1	Fubp1	5	0.24482	0.353483
A0A0G2JG00	Far upstream element-binding protein 1 OS=Mus musculus GN=Fubp1 PE=1 SV=1	0	5	0.24482	0.353483
A0A0G2JGW9	Far upstream element-binding protein 1 OS=Mus musculus GN=Fubp1 PE=1 SV=1	Fubp1	5	0.24482	0.353483
Q3TXU4	Apolipoprotein E OS=Mus musculus GN=Apoe PE=1 SV=1	Apoe	22	-0.0413421	0.354136
Q9CWK8	Sorting nexin-2 OS=Mus musculus GN=Snx2 PE=1 SV=2	Snx2	13	-0.142381	0.354159
Q3U8W4	Superoxide dismutase OS=Mus musculus GN=Sod2 PE=2 SV=1	Sod2	3	-0.0230948	0.354371
Q78JW9	Ubiquitin domain-containing protein UBFD1 OS=Mus musculus GN=Ubfd1 PE=1 SV=2	Ubfd1	3	-0.397882	0.35467
Q9CYA9	Putative uncharacterized protein OS=Mus musculus GN=Ubfd1 PE=2 SV=1	Ubfd1	3	-0.397882	0.35467
Q61696	Heat shock 70 kDa protein 1A OS=Mus musculus GN=Hspa1a PE=1 SV=2	Hspa1a; Hspa1b	9	-0.692512	0.354672
P17879	Heat shock 70 kDa protein 1B OS=Mus musculus GN=Hspa1b PE=1 SV=3	Hspa1b	9	-0.692512	0.354672
Q8QZT1	Acetyl-CoA acetyltransferase, mitochondrial OS=Mus musculus GN=Acat1 PE=1 SV=1	Acat1	12	-0.448905	0.354899
Q9WVJ2	26S proteasome non-ATPase regulatory subunit 13 OS=Mus musculus GN=Psmd13 PE=1 SV=1	Psmd13	12	-0.0736097	0.356138
E9Q8T1	Transforming acidic coiled-coil-containing protein 2 OS=Mus musculus GN=Tacc2 PE=1 SV=1	Tacc2	20	0.229955	0.356245
Q80X73	Protein pelota homolog OS=Mus musculus GN=Pelo PE=1 SV=3	Pelo	6	-0.482565	0.358156
Q99KC8	von Willebrand factor A domain-containing protein 5A OS=Mus musculus GN=Vwa5a PE=1 SV=2	Vwa5a	8	-0.314774	0.358522
O08914	Fatty-acid amide hydrolase 1 OS=Mus musculus GN=Faah PE=1 SV=1	Faah	7	-0.495761	0.358619
Q9CYR6	Phosphoacetylglucosamine mutase OS=Mus musculus GN=Pgm3 PE=1 SV=1	Pgm3	8	-0.378232	0.358851
A0A0G2JFV8	Polypyrimidine tract-binding protein 2 (Fragment) OS=Mus musculus GN=Ptbp2 PE=1 SV=1	0	1	-0.0433056	0.359751
Q3TKU6	Putative uncharacterized protein OS=Mus musculus GN=Vps35 PE=2 SV=1	Vps35	9	-0.10889	0.361255
Q3UQJ1	Putative uncharacterized protein (Fragment) OS=Mus musculus GN=Vps35 PE=2 SV=1	Vps35	9	-0.10889	0.361255
Q3TJ43	Putative uncharacterized protein OS=Mus musculus GN=Vps35 PE=2 SV=1	Vps35	9	-0.10889	0.361255
Q501J6	Probable ATP-dependent RNA helicase DDX17 OS=Mus musculus GN=Ddx17 PE=1 SV=1	Ddx17	14	-0.303249	0.361758
Q9JHT8	Fructose-1,6-bisphosphatase (Fragment) OS=Mus musculus GN=FBPase 1 PE=4 SV=1	Fbp1	4	-0.418214	0.362193
Q64458	Cytochrome P450 2C29 OS=Mus musculus GN=Cyp2c29 PE=1 SV=2	Cyp2c29	20	0.185707	0.362921
Q9JHU2	Palmdelphin OS=Mus musculus GN=Palmd PE=1 SV=1	Palmd	6	0.709008	0.363507
P52760	Ribonuclease UK114 OS=Mus musculus GN=Hrsp12 PE=1 SV=3	Hrsp12; Rida	11	0.106786	0.363943
Q61133	Glutathione S-transferase theta-2 OS=Mus musculus GN=Gstt2 PE=1 SV=4	Gstt2	4	-0.157659	0.366063
Q99LM2	CDK5 regulatory subunit-associated protein 3 OS=Mus musculus GN=Cdk5rap3 PE=1 SV=1	Cdk5rap3	13	-0.143897	0.367466
E9Q070	60S acidic ribosomal protein P0 OS=Mus musculus GN=Gm8730 PE=1 SV=1	0	10	-0.0744171	0.368631
Q5FWB7	Fructose-bisphosphate aldolase OS=Mus musculus GN=Aldoa PE=1 SV=1	Aldoa	22	-0.128746	0.369507
P50516	V-type proton ATPase catalytic subunit A OS=Mus musculus GN=Atp6v1a PE=1 SV=2	Atp6v1a	11	-0.187122	0.370543
Q3TRJ1	Vacuolar protein sorting 35, isoform CRA_a OS=Mus musculus GN=Vps35 PE=1 SV=1	Vps35	14	-0.101857	0.371848
Q9D0R2	Threonine--tRNA ligase, cytoplasmic OS=Mus musculus GN=Tars PE=1 SV=2	Tars	25	-0.0846623	0.372539
Q71KT5	Delta(14)-sterol reductase OS=Mus musculus GN=Tm7sf2 PE=1 SV=2	Tm7sf2	9	-0.547947	0.372734
Q3UEJ8	Peroxisomal sarcosine oxidase OS=Mus musculus GN=Pipox PE=1 SV=1	Pipox	14	-0.208886	0.372934
Q8K183	Pyridoxal kinase OS=Mus musculus GN=Pdxk PE=1 SV=1	Pdxk	9	0.195516	0.373031
Q53ZU7	Peroxiredoxin 6 OS=Mus musculus GN=Prdx6 PE=2 SV=1	Prdx6	2	0.0192987	0.373133
Q8CC86	Nicotinate phosphoribosyltransferase OS=Mus musculus GN=Naprt PE=1 SV=1	Naprt1; Naprt	14	-0.0410637	0.373349
P58871	182 kDa tankyrase-1-binding protein OS=Mus musculus GN=Tnks1bp1 PE=1 SV=2	Tnks1bp1	13	-0.254284	0.374756
E9Q735	Ubiquitin conjugation factor E4 A OS=Mus musculus GN=Ube4a PE=1 SV=1	Ube4a	10	-0.0851053	0.375299
Q8BRK8	5'-AMP-activated protein kinase catalytic subunit alpha-2 OS=Mus musculus GN=Prkaa2 PE=1 SV=3	Prkaa2	11	0.108055	0.376269
Q99M31	Heat shock 70 kDa protein 14 OS=Mus musculus GN=Hspa14 PE=1 SV=2	Hspa14	5	-0.159357	0.378845
Q99M31-2	Isoform 2 of Heat shock 70 kDa protein 14 OS=Mus musculus GN=Hspa14	Hspa14	5	-0.159357	0.378845
Q7TMM9	Tubulin beta-2A chain OS=Mus musculus GN=Tubb2a PE=1 SV=1	Tubb2a	3	0.00433069	0.37929
Q99K28	ADP-ribosylation factor GTPase-activating protein 2 OS=Mus musculus GN=Arfgap2 PE=1 SV=1	Arfgap2	13	-0.324298	0.379401
Q99K28-2	Isoform 2 of ADP-ribosylation factor GTPase-activating protein 2 OS=Mus musculus GN=Arfgap2	Arfgap2	13	-0.324298	0.379401
E9QKL6	Interferon-activable protein 204 OS=Mus musculus GN=Ifi204 PE=1 SV=1	Ifi204	7	-0.329369	0.380577
Q9D2R0	Acetoacetyl-CoA synthetase OS=Mus musculus GN=Aacs PE=1 SV=1	Aacs	13	-0.0611436	0.380797
Q99L13	3-hydroxyisobutyrate dehydrogenase, mitochondrial OS=Mus musculus GN=Hibadh PE=1 SV=1	Hibadh	3	-0.253436	0.381015
Q8CCJ3	E3 UFM1-protein ligase 1 OS=Mus musculus GN=Ufl1 PE=1 SV=2	Ufl1	10	0.187585	0.381185
P63038	60 kDa heat shock protein, mitochondrial OS=Mus musculus GN=Hspd1 PE=1 SV=1	Hspd1	23	-0.198506	0.382551
P40124	Adenylyl cyclase-associated protein 1 OS=Mus musculus GN=Cap1 PE=1 SV=4	Cap1	15	0.072543	0.382637
Q8VE95	UPF0598 protein C8orf82 homolog OS=Mus musculus PE=1 SV=1	C030006K11Rik	2	-0.122088	0.383508
Q5I0W0	ATP synthase F(0) complex subunit B1, mitochondrial OS=Mus musculus GN=Atp5f1 PE=1 SV=1	Atp5f1	5	-0.530119	0.384764
Q9CT10	Ran-binding protein 3 OS=Mus musculus GN=Ranbp3 PE=1 SV=2	Ranbp3	8	0.445139	0.385069
P00920	Carbonic anhydrase 2 OS=Mus musculus GN=Ca2 PE=1 SV=4	Car2	8	-0.184496	0.385086
P10639	Thioredoxin OS=Mus musculus GN=Txn PE=1 SV=3	Txn1	4	-0.39873	0.385825
P13516	Acyl-CoA desaturase 1 OS=Mus musculus GN=Scd1 PE=1 SV=2	Scd1	6	-0.210869	0.386105
Q9D517	1-acyl-sn-glycerol-3-phosphate acyltransferase gamma OS=Mus musculus GN=Agpat3 PE=1 SV=2	Agpat3	6	0.0758207	0.386204
Q3TLS3	GDP-D-glucose phosphorylase 1 OS=Mus musculus GN=Gdpgp1 PE=1 SV=2	D330012F22Rik; Gdpgp1	3	-0.377551	0.386278
Q8C3E3	Putative uncharacterized protein OS=Mus musculus GN=Gdpgp1 PE=2 SV=1	D330012F22Rik; Gdpgp1	2	-0.377551	0.386278
Q99L20	Glutathione S-transferase theta 3 OS=Mus musculus GN=Gstt3 PE=1 SV=1	Gstt3	8	-0.0490757	0.386773
Q6P6I4	Glutathione S-transferase, theta 3 OS=Mus musculus GN=Gstt3 PE=2 SV=1	Gstt3	8	-0.0490757	0.386773
Q9WVA2	Mitochondrial import inner membrane translocase subunit Tim8 A OS=Mus musculus GN=Timm8a1 PE=1 SV=1	Timm8a1	2	-0.0522492	0.388252
Q91WQ3	Tyrosine--tRNA ligase, cytoplasmic OS=Mus musculus GN=Yars PE=1 SV=3	Yars	17	-0.20864	0.388962
Q8VCU1	Carboxylesterase 3B OS=Mus musculus GN=Ces3b PE=1 SV=2	Ces3b	4	-0.270651	0.389667
Q3TCI8	Bifunctional UDP-N-acetylglucosamine 2-epimerase/N-acetylmannosamine kinase OS=Mus musculus GN=Gne PE=1 SV=1	Gne	14	-0.0229138	0.390393
Q91V76	Ester hydrolase C11orf54 homolog OS=Mus musculus PE=1 SV=1	4931406C07Rik	15	-0.217355	0.394052
Q9CZ30	Obg-like ATPase 1 OS=Mus musculus GN=Ola1 PE=1 SV=1	Ola1	11	-0.0911837	0.395334
P00375	Dihydrofolate reductase OS=Mus musculus GN=Dhfr PE=1 SV=3	Dhfr	11	-0.180522	0.396844
B7ZP22	Heterogeneous nuclear ribonucleoprotein A2/B1 OS=Mus musculus GN=Hnrnpa2b1 PE=2 SV=1	Hnrnpa2b1	19	-0.179281	0.397294
O88569	Heterogeneous nuclear ribonucleoproteins A2/B1 OS=Mus musculus GN=Hnrnpa2b1 PE=1 SV=2	Hnrnpa2b1	19	-0.179281	0.397294
O88569-2	Isoform 2 of Heterogeneous nuclear ribonucleoproteins A2/B1 OS=Mus musculus GN=Hnrnpa2b1	LOC100045191; Hnrnpa2b1; LOC102642938	19	-0.179281	0.397294
Q9D0R8	Protein LSM12 homolog OS=Mus musculus GN=Lsm12 PE=1 SV=1	Lsm12	2	-0.181716	0.397899
A0A0A0MQC9	Protein LSM12 homolog OS=Mus musculus GN=Lsm12 PE=1 SV=1	Lsm12	2	-0.181716	0.397899
Q3TS40	Putative uncharacterized protein OS=Mus musculus GN=Fdft1 PE=2 SV=1	Fdft1	3	0.247434	0.398436
P53798	Squalene synthase OS=Mus musculus GN=Fdft1 PE=1 SV=2	Fdft1	3	0.247434	0.398436
B1Q450	Hemoglobin beta chain subunit OS=Mus musculus GN=HBB1 PE=2 SV=1	Hbb-b1	2	0.0720619	0.398953
P52479	Ubiquitin carboxyl-terminal hydrolase 10 OS=Mus musculus GN=Usp10 PE=1 SV=3	Usp10	7	0.0149456	0.399152
P52479-2	Isoform 2 of Ubiquitin carboxyl-terminal hydrolase 10 OS=Mus musculus GN=Usp10	Usp10	7	0.0149456	0.399152
Q711T7	Glutamine-dependent NAD(+) synthetase OS=Mus musculus GN=Nadsyn1 PE=1 SV=1	Nadsyn1	8	-0.125021	0.401077
Q3TIU7	Putative uncharacterized protein OS=Mus musculus GN=Ndufs1 PE=2 SV=1	Ndufs1	4	-0.191597	0.40132
Q3UIQ2	Putative uncharacterized protein OS=Mus musculus GN=Ndufs1 PE=2 SV=1	Ndufs1	4	-0.191597	0.40132
Q3TZ17	Putative uncharacterized protein OS=Mus musculus GN=Pdlim1 PE=2 SV=1	Pdlim1	7	-0.303794	0.401666
O70400	PDZ and LIM domain protein 1 OS=Mus musculus GN=Pdlim1 PE=1 SV=4	Pdlim1	7	-0.303794	0.401666
A2A4J1	Proteasome activator complex subunit 3 (Fragment) OS=Mus musculus GN=Psme3 PE=1 SV=1	Psme3	4	0.152899	0.40226
Q9DCQ2	Putative L-aspartate dehydrogenase OS=Mus musculus GN=Aspdh PE=1 SV=1	Aspdh	15	0.202893	0.402338
Q8C181-3	Isoform 3 of Muscleblind-like protein 2 OS=Mus musculus GN=Mbnl2	0	3	-0.124514	0.40235
Q8C181-4	Isoform 4 of Muscleblind-like protein 2 OS=Mus musculus GN=Mbnl2	Mbnl2	3	-0.124514	0.40235
Q8C181-2	Isoform 2 of Muscleblind-like protein 2 OS=Mus musculus GN=Mbnl2	Mbnl2	3	-0.124514	0.40235
Q8C181	Muscleblind-like protein 2 OS=Mus musculus GN=Mbnl2 PE=2 SV=2	Mbnl2	3	-0.124514	0.40235
P46978	Dolichyl-diphosphooligosaccharide--protein glycosyltransferase subunit STT3A OS=Mus musculus GN=Stt3a PE=1 SV=1	Stt3a	5	-0.567827	0.402373
Q3TVN9	Putative uncharacterized protein OS=Mus musculus GN=Stt3a PE=2 SV=1	Stt3a	5	-0.567827	0.402373
Q3UA28	Putative uncharacterized protein OS=Mus musculus GN=Stt3a PE=2 SV=1	Stt3a	5	-0.567827	0.402373
P40142	Transketolase OS=Mus musculus GN=Tkt PE=1 SV=1	Tkt	27	-0.0829743	0.402935
Q3U4U6	T-complex protein 1 subunit gamma OS=Mus musculus GN=Cct3 PE=1 SV=1	Cct3	20	-0.0549188	0.403155
P01901	H-2 class I histocompatibility antigen, K-B alpha chain OS=Mus musculus GN=H2-K1 PE=1 SV=1	H2-K1	4	-0.434286	0.40459
A6H8H2	DENN domain-containing protein 4C OS=Mus musculus GN=Dennd4c PE=1 SV=1	Dennd4c	15	0.0214658	0.40576
A6H8H2-2	Isoform 2 of DENN domain-containing protein 4C OS=Mus musculus GN=Dennd4c	Dennd4c	15	0.0214658	0.40576
Q3UIA2	Rho GTPase-activating protein 17 OS=Mus musculus GN=Arhgap17 PE=1 SV=1	Arhgap17	5	-0.141376	0.406411
P52430	Serum paraoxonase/arylesterase 1 OS=Mus musculus GN=Pon1 PE=1 SV=2	Pon1	7	0.392565	0.406484
P97807	Fumarate hydratase, mitochondrial OS=Mus musculus GN=Fh PE=1 SV=3	Fh1	17	0.075682	0.407446
Q4VAE6	Ras family member A OS=Mus musculus GN=Rhoa PE=1 SV=1	Rhoa	7	-0.182116	0.408387
Q9D1P4	Cysteine and histidine-rich domain-containing protein 1 OS=Mus musculus GN=Chordc1 PE=1 SV=1	Chordc1	8	0.154076	0.408511
P49429	4-hydroxyphenylpyruvate dioxygenase OS=Mus musculus GN=Hpd PE=1 SV=3	Hpd	24	-0.019488	0.409083
Q91VU6	DDB1- and CUL4-associated factor 11 OS=Mus musculus GN=Dcaf11 PE=1 SV=1	Dcaf11	12	0.132132	0.409233
Q9DBP5	UMP-CMP kinase OS=Mus musculus GN=Cmpk1 PE=1 SV=1	Cmpk1	9	-0.285557	0.409976
Q6PGH2	Hematological and neurological expressed 1-like protein OS=Mus musculus GN=Hn1l PE=1 SV=1	Hn1l	3	-0.0307371	0.409991
O35381	Acidic leucine-rich nuclear phosphoprotein 32 family member A OS=Mus musculus GN=Anp32a PE=1 SV=1	Anp32a	13	-0.137281	0.4119
Q91VB8	Alpha globin 1 OS=Mus musculus GN=Hba-a1 PE=1 SV=1	Hba-a1; Hba-a2	11	0.116428	0.412045
Q8BPF4	Putative uncharacterized protein OS=Mus musculus PE=2 SV=1	Hba-a2	11	0.116428	0.412045
Q9CY06	Putative uncharacterized protein OS=Mus musculus PE=2 SV=1	Hba-a1	11	0.116428	0.412045
P19639	Glutathione S-transferase Mu 3 OS=Mus musculus GN=Gstm3 PE=1 SV=2	Gstm3	5	0.00369609	0.412593
Q3UGX8	Protein Rapgef1 OS=Mus musculus GN=Rapgef1 PE=1 SV=1	Rapgef1	5	0.0262227	0.414571
Q9CPY7	Cytosol aminopeptidase OS=Mus musculus GN=Lap3 PE=1 SV=3	Lap3	24	-0.0781097	0.416539
Q3TLX1	Putative uncharacterized protein OS=Mus musculus GN=Nampt PE=2 SV=1	Nampt	9	-0.133689	0.416585
A2AAE1-2	Isoform 2 of Uncharacterized protein KIAA1109 OS=Mus musculus GN=Kiaa1109	0	40	0.198596	0.416968
P23116	Eukaryotic translation initiation factor 3 subunit A OS=Mus musculus GN=Eif3a PE=1 SV=5	Eif3a	83	-0.384173	0.417183
Q61703	Inter-alpha-trypsin inhibitor heavy chain H2 OS=Mus musculus GN=Itih2 PE=1 SV=1	Itih2	16	-0.250918	0.418174
Q8QZY1	Eukaryotic translation initiation factor 3 subunit L OS=Mus musculus GN=Eif3l PE=1 SV=1	Eif3l	12	-0.246302	0.418581
Q9QZ83	Gamma actin-like protein OS=Mus musculus GN=Actg1 PE=2 SV=1	Actg1	1	-0.308276	0.419744
Q91YH5	Atlastin-3 OS=Mus musculus GN=Atl3 PE=1 SV=1	Atl3	14	-0.209874	0.420001
Q8K0E8	Fibrinogen beta chain OS=Mus musculus GN=Fgb PE=1 SV=1	Fgb	21	-0.173863	0.42038
Q99KF5	Hypoxanthine guanine phosphoribosyl transferase 1 OS=Mus musculus GN=Hprt PE=2 SV=1	Hprt	10	0.225764	0.420447
P00493	Hypoxanthine-guanine phosphoribosyltransferase OS=Mus musculus GN=Hprt1 PE=1 SV=3	Hprt	10	0.225764	0.420447
Q564F6	MCG128907 OS=Mus musculus GN=Pdcd5 PE=1 SV=1	Gm3837; Pdcd5	3	0.451996	0.420797
Q9DBT9	Dimethylglycine dehydrogenase, mitochondrial OS=Mus musculus GN=Dmgdh PE=1 SV=1	Dmgdh	25	-0.16331	0.422716
P97807-2	Isoform Cytoplasmic of Fumarate hydratase, mitochondrial OS=Mus musculus GN=Fh	0	15	0.0808287	0.423554
P52480-2	Isoform M1 of Pyruvate kinase PKM OS=Mus musculus GN=Pkm	Pkm	18	-0.0641006	0.423685
Q8CJF7	Protein ELYS OS=Mus musculus GN=Ahctf1 PE=1 SV=1	Ahctf1	17	-0.168595	0.424209
Q9JMH6	Thioredoxin reductase 1, cytoplasmic OS=Mus musculus GN=Txnrd1 PE=1 SV=3	Txnrd1	15	-0.0856534	0.424559
Q9JMH6-2	Isoform 2 of Thioredoxin reductase 1, cytoplasmic OS=Mus musculus GN=Txnrd1	Txnrd1	12	-0.0856534	0.424559
Q9JIL4	Na(+)/H(+) exchange regulatory cofactor NHE-RF3 OS=Mus musculus GN=Pdzk1 PE=1 SV=1	Pdzk1	11	-0.796704	0.424669
A0A0R4J1V0	Na(+)/H(+) exchange regulatory cofactor NHE-RF3 OS=Mus musculus GN=Pdzk1 PE=1 SV=1	Pdzk1	11	-0.796704	0.424669
Q3TUW9	Putative uncharacterized protein OS=Mus musculus GN=Ehd1 PE=2 SV=1	Ehd1	8	-0.20412	0.424724
Q505F5	Leucine-rich repeat-containing protein 47 OS=Mus musculus GN=Lrrc47 PE=1 SV=1	Lrrc47	8	-0.272658	0.425379
Q05DV1	NADPH--cytochrome P450 reductase OS=Mus musculus GN=Por PE=1 SV=1	Por	24	0.283062	0.425527
Q3U5R8	Putative uncharacterized protein OS=Mus musculus GN=Impa1 PE=2 SV=1	Impa1	6	-0.107901	0.426419
Q924B0	Inositol (Myo)-1(Or 4)-monophosphatase 1 OS=Mus musculus GN=Impa1 PE=1 SV=1	Impa1	6	-0.107901	0.426419
Q9D066	Putative uncharacterized protein OS=Mus musculus GN=Impa1 PE=2 SV=1	Impa1	6	-0.107901	0.426419
A2A6U3	Septin-9 OS=Mus musculus GN=Sept9 PE=1 SV=1	42622	7	-0.110403	0.42821
Q99MZ7	Peroxisomal trans-2-enoyl-CoA reductase OS=Mus musculus GN=Pecr PE=1 SV=1	Pecr	10	-0.133068	0.428444
Q8BXB6	Solute carrier organic anion transporter family member 2B1 OS=Mus musculus GN=Slco2b1 PE=1 SV=1	Slco2b1	1	-0.444827	0.428689
Q542I9	26S protease regulatory subunit 4 OS=Mus musculus GN=Psmc1 PE=1 SV=1	Psmc1	12	-0.194457	0.428705
Q8VCS9	Transporter OS=Mus musculus GN=Slc6a12 PE=1 SV=2	Slc6a12	2	-0.222804	0.430576
P31651	Sodium- and chloride-dependent betaine transporter OS=Mus musculus GN=Slc6a12 PE=2 SV=1	Slc6a12	2	-0.222804	0.430576
G5E8Z4	Transporter OS=Mus musculus GN=Slc6a12 PE=1 SV=1	Slc6a12	2	-0.222804	0.430576
Q9DBK0	Acyl-coenzyme A thioesterase 12 OS=Mus musculus GN=Acot12 PE=1 SV=1	Acot12	13	-0.266838	0.432793
Q8VDG7	Platelet-activating factor acetylhydrolase 2, cytoplasmic OS=Mus musculus GN=Pafah2 PE=1 SV=2	Pafah2	4	-0.201417	0.43332
E9QNW6	Platelet-activating factor acetylhydrolase 2, cytoplasmic OS=Mus musculus GN=Pafah2 PE=1 SV=1	Pafah2	4	-0.201417	0.43332
Q8VCU1-2	Isoform 2 of Carboxylesterase 3B OS=Mus musculus GN=Ces3b	Ces3b	3	-0.25957	0.433778
P37040	NADPH--cytochrome P450 reductase OS=Mus musculus GN=Por PE=1 SV=2	Por	23	0.293345	0.434353
P27612	Phospholipase A-2-activating protein OS=Mus musculus GN=Plaa PE=1 SV=4	Plaa	17	-0.219963	0.43581
Q3TJ07	Putative uncharacterized protein (Fragment) OS=Mus musculus GN=Stau1 PE=2 SV=1	Stau1	9	0.445945	0.435838
Q3TU43	Putative uncharacterized protein (Fragment) OS=Mus musculus GN=Stau1 PE=2 SV=1	Stau1	9	0.445945	0.435838
Q3TWA1	Putative uncharacterized protein (Fragment) OS=Mus musculus GN=Stau1 PE=2 SV=1	Stau1	9	0.445945	0.435838
Q641P2	Stau1 protein (Fragment) OS=Mus musculus GN=Stau1 PE=2 SV=1	Stau1	9	0.445945	0.435838
Q3UKX3	Putative uncharacterized protein (Fragment) OS=Mus musculus GN=Stau1 PE=2 SV=1	Stau1	9	0.445945	0.435838
Q3TWP5	Putative uncharacterized protein (Fragment) OS=Mus musculus GN=Stau1 PE=2 SV=1	Stau1	9	0.445945	0.435838
Q3UTC8	Putative uncharacterized protein (Fragment) OS=Mus musculus GN=Stau1 PE=2 SV=1	Stau1	9	0.445945	0.435838
Q99KG5-3	Isoform 3 of Lipolysis-stimulated lipoprotein receptor OS=Mus musculus GN=Lsr	Lsr	8	-0.503187	0.437263
Q0PD65	RAB2, member RAS oncogene family OS=Mus musculus GN=Rab2a PE=1 SV=1	Rab2a	8	-0.442313	0.438334
Q6PAR0	Kelch domain-containing protein 10 OS=Mus musculus GN=Klhdc10 PE=1 SV=1	Klhdc10	4	0.259033	0.438461
Q571F8	Glutaminase liver isoform, mitochondrial OS=Mus musculus GN=Gls2 PE=1 SV=2	Gls2	7	-0.0906432	0.439041
O88533	Aromatic-L-amino-acid decarboxylase OS=Mus musculus GN=Ddc PE=1 SV=1	Ddc	11	-0.248742	0.439213
Q91W52	Transmembrane protein 19 OS=Mus musculus GN=Tmem19 PE=1 SV=1	Tmem19	3	0.243748	0.43996
Q91W52-2	Isoform 2 of Transmembrane protein 19 OS=Mus musculus GN=Tmem19	Tmem19	3	0.243748	0.43996
Q8BI84	Melanoma inhibitory activity protein 3 OS=Mus musculus GN=Mia3 PE=1 SV=2	Mia3	33	-0.341218	0.440617
Q54AH9	Beta-2-globin (Fragment) OS=Mus musculus GN=Hbb-b2 PE=2 SV=1	Hbb-b2	5	-0.536447	0.44152
Q9CQT1	Methylthioribose-1-phosphate isomerase OS=Mus musculus GN=Mri1 PE=1 SV=1	Mri1	11	-0.330957	0.443096
Q8C165	Probable carboxypeptidase PM20D1 OS=Mus musculus GN=Pm20d1 PE=1 SV=1	Pm20d1	5	-0.0435324	0.443742
P14148	60S ribosomal protein L7 OS=Mus musculus GN=Rpl7 PE=1 SV=2	Rpl7	12	0.0306162	0.444679
Q9D7S7-2	Isoform 2 of 60S ribosomal protein L22-like 1 OS=Mus musculus GN=Rpl22l1	Rpl22l1	2	-0.598731	0.444896
Q9D7S7	60S ribosomal protein L22-like 1 OS=Mus musculus GN=Rpl22l1 PE=1 SV=1	Rpl22l1	2	-0.598731	0.444896
Q921M3-2	Isoform 2 of Splicing factor 3B subunit 3 OS=Mus musculus GN=Sf3b3	0	6	-0.490051	0.445163
B2RSV4	Splicing factor 3b, subunit 3 OS=Mus musculus GN=Sf3b3 PE=2 SV=1	Sf3b3	6	-0.490051	0.445163
O35386	Phytanoyl-CoA dioxygenase, peroxisomal OS=Mus musculus GN=Phyh PE=1 SV=1	Phyh	8	-0.315054	0.445472
Q9CXI5	Mesencephalic astrocyte-derived neurotrophic factor OS=Mus musculus GN=Manf PE=1 SV=1	Manf	6	0.178577	0.446005
Q80ZP8	Armet protein OS=Mus musculus GN=Manf PE=1 SV=1	Manf	4	0.186149	0.446084
Q3TMX5	Arginine-rich, mutated in early stage tumors, isoform CRA_b OS=Mus musculus GN=Manf PE=1 SV=1	Manf	4	0.186149	0.446084
Q921X9	Protein disulfide-isomerase A5 OS=Mus musculus GN=Pdia5 PE=1 SV=1	Pdia5	8	-0.468257	0.446448
Q9QYJ3	DnaJ homolog subfamily B member 1 OS=Mus musculus GN=Dnajb1 PE=1 SV=3	Dnajb1	6	0.0301535	0.447809
A2AE15	Complement factor properdin OS=Mus musculus GN=Cfp PE=1 SV=1	Cfp	9	-0.214129	0.450135
Q564E8	60S ribosomal protein L4 OS=Mus musculus GN=Rpl4 PE=1 SV=1	Rpl4	17	-0.103579	0.450452
P47963	60S ribosomal protein L13 OS=Mus musculus GN=Rpl13 PE=1 SV=3	Rpl13	14	-0.185196	0.450953
Q91YQ5	Dolichyl-diphosphooligosaccharide--protein glycosyltransferase subunit 1 OS=Mus musculus GN=Rpn1 PE=1 SV=1	Rpn1	28	-0.223185	0.451192
Q5RKP4	Dolichyl-diphosphooligosaccharide--protein glycosyltransferase subunit 1 (Fragment) OS=Mus musculus GN=Rpn1 PE=2 SV=1	Rpn1	28	-0.223185	0.451192
Q8BMR3	Dolichyl-diphosphooligosaccharide--protein glycosyltransferase subunit 1 OS=Mus musculus GN=Rpn1 PE=2 SV=1	Rpn1	28	-0.223185	0.451192
Q91VW5	Golgin subfamily A member 4 OS=Mus musculus GN=Golga4 PE=1 SV=2	Golga4	34	-0.228467	0.451555
Q3U0K4	Putative uncharacterized protein OS=Mus musculus GN=Pafah2 PE=2 SV=1	Pafah2	7	-0.158431	0.452036
Q3UNQ4	Putative uncharacterized protein OS=Mus musculus GN=Pafah2 PE=2 SV=1	Pafah2	7	-0.158431	0.452036
Q5HZJ8	Isocitrate dehydrogenase [NADP] OS=Mus musculus GN=Idh1 PE=2 SV=1	Idh1	2	-0.358915	0.452168
Q8C338	Isocitrate dehydrogenase [NADP] OS=Mus musculus GN=Idh1 PE=2 SV=1	Idh1	2	-0.358915	0.452168
Q80WJ7	Protein LYRIC OS=Mus musculus GN=Mtdh PE=1 SV=1	Mtdh	10	-0.233513	0.454442
F6RPJ9	Insulin-degrading enzyme (Fragment) OS=Mus musculus GN=Ide PE=1 SV=1	0	3	-0.175356	0.454888
Q8VC96	Uncharacterized protein OS=Mus musculus GN=1300017J02Rik PE=2 SV=1	1300017J02Rik	9	-0.364961	0.454954
Q9DBD0	Inhibitor of carbonic anhydrase OS=Mus musculus GN=Ica PE=1 SV=1	1300017J02Rik	9	-0.364961	0.454954
P62077	Mitochondrial import inner membrane translocase subunit Tim8 B OS=Mus musculus GN=Timm8b PE=1 SV=1	Timm8b	2	-0.365312	0.455079
Q9CQI6	Coactosin-like protein OS=Mus musculus GN=Cotl1 PE=1 SV=3	Cotl1	8	-0.170415	0.455153
Q4PZA2-2	Isoform A of Endothelin-converting enzyme 1 OS=Mus musculus GN=Ece1	Ece1	13	-0.252773	0.456779
Q5M9N9	Prdx2 protein OS=Mus musculus GN=Prdx2 PE=2 SV=1	Prdx2	5	-0.168987	0.457349
Q45VK7-2	Isoform 2 of Cytoplasmic dynein 2 heavy chain 1 OS=Mus musculus GN=Dync2h1	Dync2h1	53	0.147571	0.457667
Q6PA06	Atlastin-2 OS=Mus musculus GN=Atl2 PE=1 SV=1	Atl2	11	-0.209414	0.457799
Q6A0D1	ER membrane protein complex subunit 2 (Fragment) OS=Mus musculus GN=Emc2 PE=1 SV=1	Emc2	3	-0.114358	0.460453
P12382	ATP-dependent 6-phosphofructokinase, liver type OS=Mus musculus GN=Pfkl PE=1 SV=4	Pfkl	13	-0.210065	0.461889
Q8BLF1	Neutral cholesterol ester hydrolase 1 OS=Mus musculus GN=Nceh1 PE=1 SV=1	Nceh1	2	-0.760663	0.46261
P40936	Indolethylamine N-methyltransferase OS=Mus musculus GN=Inmt PE=1 SV=1	Inmt	14	0.0579994	0.463166
Q61335	B-cell receptor-associated protein 31 OS=Mus musculus GN=Bcap31 PE=1 SV=4	Bcap31	12	-0.37675	0.463974
Q3UMC0	Spermatogenesis-associated protein 5 OS=Mus musculus GN=Spata5 PE=1 SV=2	Spata5	8	0.517235	0.464695
O08738	Caspase-6 OS=Mus musculus GN=Casp6 PE=1 SV=1	Casp6	6	-0.325796	0.465882
Q99M47	Caspase 6 OS=Mus musculus GN=Casp6 PE=2 SV=1	Casp6	6	-0.325796	0.465882
Q3TEF1	Glutamate--cysteine ligase catalytic subunit OS=Mus musculus GN=Gclc PE=1 SV=1	Gclc	20	-0.0364055	0.466484
Q61419	Cytidine monophosphate-N-acetylneuraminic acid hydroxylase OS=Mus musculus GN=Cmah PE=1 SV=1	Cmah	11	0.344472	0.466714
E9Q7G1	Protein Tmed7 OS=Mus musculus GN=Tmed7 PE=1 SV=1	0	4	-0.257598	0.466727
Q9DC50	Peroxisomal carnitine O-octanoyltransferase OS=Mus musculus GN=Crot PE=1 SV=1	Crot	14	-0.242064	0.469169
Q5SWR1	AP complex subunit beta OS=Mus musculus GN=Ap2b1 PE=2 SV=1	Ap2b1	4	-0.479342	0.469361
Q9DBG3	AP-2 complex subunit beta OS=Mus musculus GN=Ap2b1 PE=1 SV=1	Ap2b1	3	-0.479342	0.469361
Q3UBU9	Peptidyl-prolyl cis-trans isomerase OS=Mus musculus GN=Fkbp3 PE=1 SV=1	Fkbp3	12	-0.167679	0.470369
O08638	Myosin-11 OS=Mus musculus GN=Myh11 PE=1 SV=1	Myh11	25	-0.301258	0.470516
A0A0R4J1H2	Glycerate kinase OS=Mus musculus GN=Glyctk PE=1 SV=1	Glyctk	6	-0.0155603	0.471142
P54823	Probable ATP-dependent RNA helicase DDX6 OS=Mus musculus GN=Ddx6 PE=1 SV=1	Ddx6	12	-0.195634	0.471578
Q9D7G0	Ribose-phosphate pyrophosphokinase 1 OS=Mus musculus GN=Prps1 PE=1 SV=4	Prps1	8	-0.0319444	0.47324
Q3UYQ0	Expressed sequence AU021838 OS=Mus musculus GN=Prps1l3 PE=2 SV=1	Prps1l3	6	-0.0319444	0.47324
Q9D823	60S ribosomal protein L37 OS=Mus musculus GN=Rpl37 PE=3 SV=3	Gm13826; Rpl37rt; Rpl37	11	0.058564	0.47397
Q8K1A5	Transmembrane protein 41B OS=Mus musculus GN=Tmem41b PE=1 SV=1	Tmem41b	2	-0.358891	0.47403
Q99K01-3	Isoform 3 of Pyridoxal-dependent decarboxylase domain-containing protein 1 OS=Mus musculus GN=Pdxdc1	Pdxdc1	4	-0.118102	0.474227
P27773	Protein disulfide-isomerase A3 OS=Mus musculus GN=Pdia3 PE=1 SV=2	Pdia3	33	-0.242238	0.474263
Q71RI9	Kynurenine--oxoglutarate transaminase 3 OS=Mus musculus GN=Kyat3 PE=1 SV=1	Ccbl2; Kyat3	12	0.135217	0.474488
Q80WC7	Arf-GAP domain and FG repeat-containing protein 2 OS=Mus musculus GN=Agfg2 PE=1 SV=1	Agfg2	5	-0.185687	0.474602
Q80WC7-2	Isoform 2 of Arf-GAP domain and FG repeat-containing protein 2 OS=Mus musculus GN=Agfg2	0	3	-0.185687	0.474602
P07356	Annexin A2 OS=Mus musculus GN=Anxa2 PE=1 SV=2	Anxa2	3	-0.333715	0.474643
Q9D6J6	NADH dehydrogenase [ubiquinone] flavoprotein 2, mitochondrial OS=Mus musculus GN=Ndufv2 PE=1 SV=2	Ndufv2	3	-0.790082	0.474706
P60122	RuvB-like 1 OS=Mus musculus GN=Ruvbl1 PE=1 SV=1	Ruvbl1	2	0.275038	0.475033
Q3TXS7	26S proteasome non-ATPase regulatory subunit 1 OS=Mus musculus GN=Psmd1 PE=1 SV=1	Psmd1	19	-0.164498	0.475774
A0A075DC90	Cytochrome c oxidase subunit 2 OS=Mus musculus GN=COX2 PE=3 SV=1	0	2	-0.388857	0.476041
P00405	Cytochrome c oxidase subunit 2 OS=Mus musculus GN=Mtco2 PE=1 SV=1	COX2	2	-0.388857	0.476041
Q99PG0	Arylacetamide deacetylase OS=Mus musculus GN=Aadac PE=1 SV=3	Aadac	9	-0.253436	0.477793
B1AR51	Dynein, axonemal, heavy chain 9 OS=Mus musculus GN=Dnah9 PE=1 SV=1	Dnah9; Dnahc9	38	-0.178234	0.4786
Q8CI51	PDZ and LIM domain protein 5 OS=Mus musculus GN=Pdlim5 PE=1 SV=4	Pdlim5	10	-0.3694	0.479358
Q02257	Junction plakoglobin OS=Mus musculus GN=Jup PE=1 SV=3	Jup	4	-0.532321	0.479481
B5X0G2	Major urinary protein 17 OS=Mus musculus GN=Mup17 PE=2 SV=2	Mup17	2	-0.435913	0.480152
P04186	Complement factor B OS=Mus musculus GN=Cfb PE=1 SV=2	Cfb	16	-0.171036	0.480528
E9Q3V6	Septin-2 OS=Mus musculus GN=Sept2 PE=1 SV=1	42615	2	-0.0082556	0.481053
P61255	60S ribosomal protein L26 OS=Mus musculus GN=Rpl26 PE=1 SV=1	Rpl26; Gm15772	8	-0.168964	0.481071
E0CXN5	Glycerol-3-phosphate dehydrogenase [NAD(+)] OS=Mus musculus GN=Gpd1 PE=1 SV=1	0	27	-0.0836583	0.481137
Q7TT37	Elongator complex protein 1 OS=Mus musculus GN=Ikbkap PE=1 SV=2	Ikbkap	12	0.0998802	0.481395
Q8VDD5	Myosin-9 OS=Mus musculus GN=Myh9 PE=1 SV=4	Myh9	98	-0.254297	0.481491
Q8R5F7-2	Isoform 2 of Interferon-induced helicase C domain-containing protein 1 OS=Mus musculus GN=Ifih1	Ifih1	13	0.195419	0.483666
Q9D6Y9	1,4-alpha-glucan-branching enzyme OS=Mus musculus GN=Gbe1 PE=1 SV=1	Gbe1	23	-0.0777333	0.484089
A3KGQ6	Actin-related protein 2/3 complex subunit 5 OS=Mus musculus GN=Arpc5l PE=1 SV=2	Arpc5l	5	-0.231324	0.485161
A0A0G2JGJ1	Dihydropteridine reductase OS=Mus musculus GN=Qdpr PE=1 SV=1	Qdpr	14	0.108827	0.485699
P61082	NEDD8-conjugating enzyme Ubc12 OS=Mus musculus GN=Ube2m PE=1 SV=1	Ube2m	3	-0.220574	0.486577
F7CDT0	NEDD8-conjugating enzyme Ubc12 (Fragment) OS=Mus musculus GN=Ube2m PE=1 SV=1	0	2	-0.220574	0.486577
F6WMC0	NEDD8-conjugating enzyme Ubc12 (Fragment) OS=Mus musculus GN=Ube2m PE=1 SV=1	0	2	-0.220574	0.486577
Q8R352	Ube2m protein OS=Mus musculus GN=Ube2m PE=2 SV=1	Ube2m	2	-0.220574	0.486577
G5E919	NEDD8-conjugating enzyme Ubc12 OS=Mus musculus GN=Ube2m PE=1 SV=1	Ube2m	2	-0.220574	0.486577
Q5GLZ0	Cytochrome P450 2C66 OS=Mus musculus GN=Cyp2c66 PE=1 SV=1	Cyp2c66	5	-0.346595	0.487517
P13707	Glycerol-3-phosphate dehydrogenase [NAD(+)], cytoplasmic OS=Mus musculus GN=Gpd1 PE=1 SV=3	Gpd1	21	-0.0905694	0.488264
Q9WVA4	Transgelin-2 OS=Mus musculus GN=Tagln2 PE=1 SV=4	Tagln2	9	-0.241945	0.488679
Q61838	Pregnancy zone protein OS=Mus musculus GN=Pzp PE=1 SV=3	Pzp	44	-0.113949	0.489992
Q99KB8	Hydroxyacylglutathione hydrolase, mitochondrial OS=Mus musculus GN=Hagh PE=1 SV=2	Hagh	14	-0.197368	0.49113
Q6PAR0-2	Isoform 2 of Kelch domain-containing protein 10 OS=Mus musculus GN=Klhdc10	Klhdc10	2	0.29079	0.491444
Q8VCC2	Liver carboxylesterase 1 OS=Mus musculus GN=Ces1 PE=1 SV=1	Ces1g	13	-0.0548039	0.491731
Q3TIV6	Lysine--tRNA ligase OS=Mus musculus GN=Kars PE=1 SV=1	Kars	19	0.108512	0.492444
Q9CRB3	5-hydroxyisourate hydrolase OS=Mus musculus GN=Urah PE=1 SV=1	1190003J15Rik; Urah	4	0.2326	0.492467
A0A068BIT8	Proteasome subunit beta type OS=Mus musculus GN=Psmb8 PE=2 SV=1	Psmb8	9	-0.0337991	0.493085
Q7M6Y3	Phosphatidylinositol-binding clathrin assembly protein OS=Mus musculus GN=Picalm PE=1 SV=1	Picalm	6	-0.263811	0.493406
Q7M6Y3-5	Isoform 5 of Phosphatidylinositol-binding clathrin assembly protein OS=Mus musculus GN=Picalm	Picalm	6	-0.263811	0.493406
Q7M6Y3-4	Isoform 4 of Phosphatidylinositol-binding clathrin assembly protein OS=Mus musculus GN=Picalm	Picalm	6	-0.263811	0.493406
Q3TD51	Putative uncharacterized protein OS=Mus musculus GN=Picalm PE=2 SV=1	Picalm	6	-0.263811	0.493406
Q7M6Y3-6	Isoform 6 of Phosphatidylinositol-binding clathrin assembly protein OS=Mus musculus GN=Picalm	Picalm	6	-0.263811	0.493406
Q7M6Y3-3	Isoform 3 of Phosphatidylinositol-binding clathrin assembly protein OS=Mus musculus GN=Picalm	Picalm	6	-0.263811	0.493406
Q570Z8	MKIAA4114 protein (Fragment) OS=Mus musculus GN=Picalm PE=2 SV=1	Picalm	5	-0.263811	0.493406
Q78IG7	Transcription factor BTF3 (Fragment) OS=Mus musculus GN=Btf3l4 PE=2 SV=1	Btf3l4	5	-0.315168	0.493465
Q9CQH7	Transcription factor BTF3 homolog 4 OS=Mus musculus GN=Btf3l4 PE=1 SV=1	Btf3l4	5	-0.315168	0.493465
Q3THA3	Phosphomevalonate kinase OS=Mus musculus GN=Pmvk PE=2 SV=1	Pmvk	7	0.256916	0.493514
Q8BX70	Vacuolar protein sorting-associated protein 13C OS=Mus musculus GN=Vps13c PE=1 SV=2	Vps13c	50	-0.164237	0.494573
Q91VT4	Carbonyl reductase family member 4 OS=Mus musculus GN=Cbr4 PE=1 SV=2	Cbr4	4	0.141897	0.49559
P25688	Uricase OS=Mus musculus GN=Uox PE=1 SV=2	Uox	18	-0.366031	0.496116
Q6ZWZ6	40S ribosomal protein S12 OS=Mus musculus GN=Rps12 PE=1 SV=1	Rps12	7	-0.210503	0.49658
Q99J08	SEC14-like protein 2 OS=Mus musculus GN=Sec14l2 PE=1 SV=1	Sec14l2	21	-0.0552189	0.496811
Q3UIT2	COP9 (Constitutive photomorphogenic) homolog, subunit 6 (Arabidopsis thaliana), isoform CRA_b OS=Mus musculus GN=Cops6 PE=1 SV=1	Cops6	5	0.105639	0.497794
D3Z0F5	COP9 signalosome complex subunit 6 OS=Mus musculus GN=Cops6 PE=1 SV=1	0	5	0.105639	0.497794
Q3UM45	Protein phosphatase 1 regulatory subunit 7 OS=Mus musculus GN=Ppp1r7 PE=1 SV=2	Ppp1r7	8	-0.236439	0.497877
Q8QZS1	3-hydroxyisobutyryl-CoA hydrolase, mitochondrial OS=Mus musculus GN=Hibch PE=1 SV=1	Hibch	7	0.150481	0.499205
P05784	Keratin, type I cytoskeletal 18 OS=Mus musculus GN=Krt18 PE=1 SV=5	Krt18	19	-0.506701	0.499652
P60670	Nuclear protein localization protein 4 homolog OS=Mus musculus GN=Nploc4 PE=1 SV=3	Nploc4	13	-0.272658	0.499744
Q91W87	Cytochrome P450, family 2, subfamily d, polypeptide 22 OS=Mus musculus GN=Cyp2d22 PE=2 SV=1	Cyp2d22	10	-0.295244	0.502294
Q9JKY7	Cytochrome P450 CYP2D22 OS=Mus musculus GN=Cyp2d22 PE=1 SV=1	Cyp2d22	10	-0.295244	0.502294
Q9CQM9	Glutaredoxin-3 OS=Mus musculus GN=Glrx3 PE=1 SV=1	Glrx3	10	-0.214773	0.503104
P09528	Ferritin heavy chain OS=Mus musculus GN=Fth1 PE=1 SV=2	Fth1	7	0.40558	0.504336
P55264	Adenosine kinase OS=Mus musculus GN=Adk PE=1 SV=2	Adk	21	-0.0901112	0.505166
Q5DQJ3	Capping protein (Actin filament) muscle Z-line, alpha 2, isoform CRA_c OS=Mus musculus GN=Capza2 PE=1 SV=1	Capza2	7	-0.00373126	0.505498
Q9CR16	Peptidyl-prolyl cis-trans isomerase D OS=Mus musculus GN=Ppid PE=1 SV=3	Ppid	15	-0.0611195	0.505732
Q80Y52	Heat shock protein 90, alpha (Cytosolic), class A member 1 OS=Mus musculus GN=Hsp90aa1 PE=1 SV=2	Hsp90aa1	20	-0.118611	0.505818
E9PWG2	Protein Trappc8 OS=Mus musculus GN=Trappc8 PE=1 SV=1	Trappc8	16	0.296006	0.505975
Q93092	Transaldolase OS=Mus musculus GN=Taldo1 PE=1 SV=2	Taldo1	18	0.145491	0.506746
Q9CPR4	60S ribosomal protein L17 OS=Mus musculus GN=Rpl17 PE=1 SV=3	Rpl17	9	-0.176851	0.506847
Q5SVP3	MCG22048, isoform CRA_c OS=Mus musculus GN=PSME2b PE=1 SV=1	Psme2; Psme2b; Psme2b-ps	13	0.00304804	0.507106
Q542W3	GTPase activating protein (SH3 domain) binding protein 2 OS=Mus musculus GN=G3bp2 PE=2 SV=1	G3bp2	5	0.0835192	0.507933
Q3U541	RIKEN cDNA E430034L04, isoform CRA_b OS=Mus musculus GN=G3bp2 PE=2 SV=1	G3bp2	5	0.0835192	0.507933
Q9D8W5	26S proteasome non-ATPase regulatory subunit 12 OS=Mus musculus GN=Psmd12 PE=1 SV=4	Psmd12	16	-0.0509008	0.508404
Q62167	ATP-dependent RNA helicase DDX3X OS=Mus musculus GN=Ddx3x PE=1 SV=3	Ddx3x	21	0.195408	0.508555
Q9D5J6	Sedoheptulokinase OS=Mus musculus GN=Shpk PE=1 SV=1	Shpk	17	0.0595789	0.508915
A9R9V7	MCG132777 OS=Mus musculus GN=Mup21 PE=2 SV=1	Mup21	1	-0.271828	0.509348
Q80YX8	Major urinary protein 26 OS=Mus musculus GN=Mup21 PE=2 SV=1	Mup21	1	-0.271828	0.509348
A2BDX2	Dolichol-phosphate mannosyltransferase subunit 1 OS=Mus musculus GN=Dpm1 PE=1 SV=1	Dpm1	3	-0.20539	0.510442
Q61510	E3 ubiquitin/ISG15 ligase TRIM25 OS=Mus musculus GN=Trim25 PE=1 SV=2	Trim25	11	-0.077702	0.510915
P00687	Alpha-amylase 1 OS=Mus musculus GN=Amy1 PE=1 SV=2	Amy1	2	-0.0479216	0.511055
Q64516	Glycerol kinase OS=Mus musculus GN=Gk PE=1 SV=2	Gyk; Gk	17	-0.184157	0.511866
Q3TEN9	Putative uncharacterized protein OS=Mus musculus GN=Gk PE=2 SV=1	Gyk; Gk	17	-0.184157	0.511866
Q3TET2	Putative uncharacterized protein OS=Mus musculus GN=Gk PE=2 SV=1	Gyk; Gk	17	-0.184157	0.511866
B1ASZ3	Glycerol kinase OS=Mus musculus GN=Gk PE=1 SV=1	Gyk; Gk	17	-0.184157	0.511866
Q64516-1	Isoform 1 of Glycerol kinase OS=Mus musculus GN=Gk	Gyk; Gk	17	-0.184157	0.511866
Q64516-2	Isoform 2 of Glycerol kinase OS=Mus musculus GN=Gk	Gyk; Gk	17	-0.184157	0.511866
E9PWY9	Phenylalanine--tRNA ligase alpha subunit OS=Mus musculus GN=Farsa PE=1 SV=1	0	11	-0.156185	0.512507
Q99JY0	Trifunctional enzyme subunit beta, mitochondrial OS=Mus musculus GN=Hadhb PE=1 SV=1	Hadhb	14	-0.398209	0.513478
A0A0R4J078	UBX domain containing 2, isoform CRA_a OS=Mus musculus GN=Ubxn4 PE=1 SV=1	Ubxn4	9	-0.386837	0.514035
Q8C650	Septin-10 OS=Mus musculus GN=Sept10 PE=1 SV=1	42623	3	-0.151225	0.514461
Q9DB77	Cytochrome b-c1 complex subunit 2, mitochondrial OS=Mus musculus GN=Uqcrc2 PE=1 SV=1	Uqcrc2	7	-0.118869	0.51531
Q5M8R7	Ldhb protein OS=Mus musculus GN=Ldhb PE=2 SV=1	Ldhb	1	-0.533604	0.51553
Q545X8	40S ribosomal protein S4 OS=Mus musculus GN=Rps4x PE=1 SV=1	Rps4x	17	-0.134032	0.517515
Q9DBR1	5'-3' exoribonuclease 2 OS=Mus musculus GN=Xrn2 PE=1 SV=1	Xrn2	13	-0.295573	0.517639
Q9DBG7	Signal recognition particle receptor subunit alpha OS=Mus musculus GN=Srpra PE=1 SV=1	Srpr	10	-0.000469001	0.518307
Q5YD48	APOBEC1 complementation factor OS=Mus musculus GN=A1cf PE=1 SV=2	A1cf	16	-0.163922	0.518566
Q8BGL3	Sulfotransferase OS=Mus musculus GN=Sult2a8 PE=1 SV=1	2810007J24Rik; Sult2a8	14	-0.0294043	0.518584
P51660	Peroxisomal multifunctional enzyme type 2 OS=Mus musculus GN=Hsd17b4 PE=1 SV=3	Hsd17b4	33	-0.116923	0.519042
Q99KG5	Lipolysis-stimulated lipoprotein receptor OS=Mus musculus GN=Lsr PE=1 SV=1	Lsr	13	-0.428921	0.519663
Q99KG5-2	Isoform 2 of Lipolysis-stimulated lipoprotein receptor OS=Mus musculus GN=Lsr	Lsr	13	-0.428921	0.519663
Q5M9L7	40S ribosomal protein S17 OS=Mus musculus GN=Rps17 PE=1 SV=1	Rps17	5	-0.154375	0.520404
Q8K2B3	Succinate dehydrogenase [ubiquinone] flavoprotein subunit, mitochondrial OS=Mus musculus GN=Sdha PE=1 SV=1	Sdha	15	0.0123154	0.520893
Q9CPX6	Ubiquitin-like-conjugating enzyme ATG3 OS=Mus musculus GN=Atg3 PE=1 SV=1	Atg3	2	-0.0348154	0.52241
Q8CDA1	Phosphatidylinositide phosphatase SAC2 OS=Mus musculus GN=Inpp5f PE=1 SV=1	Inpp5f	10	-0.243269	0.523112
P22907	Porphobilinogen deaminase OS=Mus musculus GN=Hmbs PE=1 SV=2	Hmbs	11	0.237748	0.524023
Q9ESB3	Histidine-rich glycoprotein OS=Mus musculus GN=Hrg PE=1 SV=2	Hrg	6	-0.250491	0.524082
Q4VAA2	Protein CDV3 OS=Mus musculus GN=Cdv3 PE=1 SV=2	Cdv3	12	-0.206729	0.524376
Q8R0F9	SEC14-like protein 4 OS=Mus musculus GN=Sec14l4 PE=1 SV=1	Sec14l4	18	-0.112588	0.524839
Q8R164	Valacyclovir hydrolase OS=Mus musculus GN=Bphl PE=1 SV=1	Bphl	8	-0.388827	0.525641
Q3TDN8	Putative uncharacterized protein OS=Mus musculus GN=Bphl PE=2 SV=1	Bphl	8	-0.388827	0.525641
P18572	Basigin OS=Mus musculus GN=Bsg PE=1 SV=2	Bsg	6	-0.239541	0.525973
P35979	60S ribosomal protein L12 OS=Mus musculus GN=Rpl12 PE=1 SV=2	Rpl12	12	-0.111446	0.526552
E9PYP2	Protein Nbeal1 OS=Mus musculus GN=Nbeal1 PE=1 SV=1	Nbeal1	19	0.0024948	0.526557
Q8K182	Complement component C8 alpha chain OS=Mus musculus GN=C8a PE=1 SV=1	C8a	8	-0.239525	0.527016
Q546G4	Albumin 1 OS=Mus musculus GN=Alb PE=1 SV=1	Alb	57	0.0184803	0.527922
P11499	Heat shock protein HSP 90-beta OS=Mus musculus GN=Hsp90ab1 PE=1 SV=3	Hsp90ab1	48	0.0400482	0.527989
P24721	Asialoglycoprotein receptor 2 OS=Mus musculus GN=Asgr2 PE=1 SV=1	Asgr2	5	-0.153638	0.528284
P04627	Serine/threonine-protein kinase A-Raf OS=Mus musculus GN=Araf PE=1 SV=2	Araf	8	-0.071454	0.528345
Q9R092	17-beta-hydroxysteroid dehydrogenase type 6 OS=Mus musculus GN=Hsd17b6 PE=1 SV=1	Hsd17b6	7	-0.0459786	0.528402
P62137	Serine/threonine-protein phosphatase PP1-alpha catalytic subunit OS=Mus musculus GN=Ppp1ca PE=1 SV=1	Ppp1ca	8	0.00298157	0.528782
Q8R1G2	Carboxymethylenebutenolidase homolog OS=Mus musculus GN=Cmbl PE=1 SV=1	Cmbl	11	-0.0271541	0.530617
Q9JLV1	BAG family molecular chaperone regulator 3 OS=Mus musculus GN=Bag3 PE=1 SV=2	Bag3	16	0.16323	0.531642
Q8C8R3-4	Isoform 4 of Ankyrin-2 OS=Mus musculus GN=Ank2	0	31	-0.302885	0.531832
Q6P8U6	Pancreatic triacylglycerol lipase OS=Mus musculus GN=Pnlip PE=1 SV=1	Pnlip	4	0.546397	0.532115
Q8C5W3-2	Isoform 2 of Tubulin-specific chaperone cofactor E-like protein OS=Mus musculus GN=Tbcel	Tbcel	8	-0.128863	0.532267
Q8C5W3	Tubulin-specific chaperone cofactor E-like protein OS=Mus musculus GN=Tbcel PE=1 SV=1	Tbcel	6	-0.128863	0.532267
Q60668-4	Isoform 4 of Heterogeneous nuclear ribonucleoprotein D0 OS=Mus musculus GN=Hnrnpd	0	12	-0.20163	0.532386
P48036	Annexin A5 OS=Mus musculus GN=Anxa5 PE=1 SV=1	Anxa5	14	-0.206907	0.532697
P30115	Glutathione S-transferase A3 OS=Mus musculus GN=Gsta3 PE=1 SV=2	Gsta3	17	0.363671	0.533209
O55125	Protein NipSnap homolog 1 OS=Mus musculus GN=Nipsnap1 PE=1 SV=1	Nipsnap1	8	-0.462678	0.53429
P62827	GTP-binding nuclear protein Ran OS=Mus musculus GN=Ran PE=1 SV=3	LOC100045999; Ran; LOC102641332	10	0.106767	0.53441
Q3TF14	Adenosylhomocysteinase OS=Mus musculus GN=Ahcy PE=1 SV=1	Ahcy; Gm4737	25	0.212421	0.534733
Q3THB3	Putative uncharacterized protein OS=Mus musculus GN=Hnrnpm PE=1 SV=1	Hnrnpm	12	-0.310929	0.534886
Q9D0E1	Heterogeneous nuclear ribonucleoprotein M OS=Mus musculus GN=Hnrnpm PE=1 SV=3	Hnrnpm	12	-0.310929	0.534886
Q8VE47	Ubiquitin-like modifier-activating enzyme 5 OS=Mus musculus GN=Uba5 PE=1 SV=2	Uba5	5	0.339204	0.535857
Q9CY97-2	Isoform 2 of RNA polymerase II subunit A C-terminal domain phosphatase SSU72 OS=Mus musculus GN=Ssu72	Ssu72	1	0.336052	0.53639
Q9CY97	RNA polymerase II subunit A C-terminal domain phosphatase SSU72 OS=Mus musculus GN=Ssu72 PE=1 SV=1	Ssu72	1	0.336052	0.53639
D3YX79	Proteasome subunit alpha type OS=Mus musculus GN=Gm8394 PE=3 SV=1	0	4	-0.201761	0.538895
Q3TWB8	Transmembrane 9 superfamily member OS=Mus musculus GN=Tm9sf2 PE=2 SV=1	Tm9sf2	11	0.155002	0.539132
Q80X50-2	Isoform 2 of Ubiquitin-associated protein 2-like OS=Mus musculus GN=Ubap2l	Ubap2l	10	-0.339739	0.539513
A0A0H2UH17	Ubiquitin associated protein 2-like, isoform CRA_b OS=Mus musculus GN=Ubap2l PE=1 SV=1	Ubap2l	10	-0.339739	0.539513
Q8CG76	Aflatoxin B1 aldehyde reductase member 2 OS=Mus musculus GN=Akr7a2 PE=1 SV=3	Akr7a5	17	0.211102	0.540262
P14211	Calreticulin OS=Mus musculus GN=Calr PE=1 SV=1	Calr	22	-0.121732	0.541151
Q921I1	Serotransferrin OS=Mus musculus GN=Tf PE=1 SV=1	Trf	45	-0.104789	0.542566
Q8C0C7	Phenylalanine--tRNA ligase alpha subunit OS=Mus musculus GN=Farsa PE=1 SV=1	Farsa	13	-0.222662	0.542938
P55050	Fatty acid-binding protein, intestinal OS=Mus musculus GN=Fabp2 PE=1 SV=2	Fabp2	5	-0.27158	0.543067
Q60991	25-hydroxycholesterol 7-alpha-hydroxylase OS=Mus musculus GN=Cyp7b1 PE=2 SV=2	Cyp7b1	14	-0.166628	0.543286
Q3UGC7	Eukaryotic translation initiation factor 3 subunit J-A OS=Mus musculus GN=Eif3j1 PE=2 SV=1	Eif3j1	14	-0.0892827	0.543291
Q66JS6	Eukaryotic translation initiation factor 3 subunit J-B OS=Mus musculus GN=Eif3j2 PE=1 SV=1	Eif3j1; Eif3j2	14	-0.0892827	0.543291
P11679	Keratin, type II cytoskeletal 8 OS=Mus musculus GN=Krt8 PE=1 SV=4	Krt8	16	-0.624998	0.543292
Q8VDW0	ATP-dependent RNA helicase DDX39A OS=Mus musculus GN=Ddx39a PE=1 SV=1	Ddx39	2	0.0797244	0.543424
Q3T9L0	Putative uncharacterized protein OS=Mus musculus GN=Ddx39 PE=2 SV=1	Ddx39	2	0.0797244	0.543424
Q3U837	Putative uncharacterized protein OS=Mus musculus GN=Ddx39 PE=2 SV=1	Ddx39	2	0.0797244	0.543424
Q3UZ39	Leucine-rich repeat flightless-interacting protein 1 OS=Mus musculus GN=Lrrfip1 PE=1 SV=2	Lrrfip1	13	-0.142011	0.544003
Q76MZ3	Serine/threonine-protein phosphatase 2A 65 kDa regulatory subunit A alpha isoform OS=Mus musculus GN=Ppp2r1a PE=1 SV=3	Ppp2r1a	19	0.0669588	0.544101
Q8VC97	Beta-ureidopropionase OS=Mus musculus GN=Upb1 PE=1 SV=1	Upb1	15	0.134981	0.544738
Q8BFY6	Peflin OS=Mus musculus GN=Pef1 PE=1 SV=1	Pef1	5	-0.192237	0.545074
Q8QZR5	Alanine aminotransferase 1 OS=Mus musculus GN=Gpt PE=1 SV=3	Gpt	20	0.0603246	0.548201
Q3U547	Putative uncharacterized protein OS=Mus musculus GN=Stt3a PE=2 SV=1	Stt3a	10	-0.511064	0.548556
P97823	Acyl-protein thioesterase 1 OS=Mus musculus GN=Lypla1 PE=1 SV=1	Lypla1	3	0.307522	0.54857
Q4FK51	Lypla1 protein OS=Mus musculus GN=Lypla1 PE=2 SV=1	Lypla1	3	0.307522	0.54857
Q3TLX7	Putative uncharacterized protein OS=Mus musculus GN=Map2k3 PE=2 SV=1	Map2k3	4	0.0651098	0.549829
Q3UDI2	Putative uncharacterized protein OS=Mus musculus GN=Map2k3 PE=2 SV=1	Map2k3	4	0.0651098	0.549829
Q5SWN9	Putative uncharacterized protein OS=Mus musculus GN=Map2k3 PE=2 SV=1	Map2k3	4	0.0651098	0.549829
O09110-2	Isoform 1 of Dual specificity mitogen-activated protein kinase kinase 3 OS=Mus musculus GN=Map2k3	0	4	0.0651098	0.549829
Q3TJG7	Putative uncharacterized protein OS=Mus musculus GN=Map2k3 PE=2 SV=1	Map2k3	4	0.0651098	0.549829
Q3TX82	Putative uncharacterized protein OS=Mus musculus GN=Map2k3 PE=2 SV=1	Map2k3	4	0.0651098	0.549829
Q9DBJ3	Brain-specific angiogenesis inhibitor 1-associated protein 2-like protein 1 OS=Mus musculus GN=Baiap2l1 PE=1 SV=1	Baiap2l1	8	-0.109235	0.550163
Q61656	Probable ATP-dependent RNA helicase DDX5 OS=Mus musculus GN=Ddx5 PE=1 SV=2	Ddx5	13	-0.635586	0.551257
Q64374	Regucalcin OS=Mus musculus GN=Rgn PE=1 SV=1	Rgn	31	0.256489	0.551293
P28474	Alcohol dehydrogenase class-3 OS=Mus musculus GN=Adh5 PE=1 SV=3	Adh5	19	0.336274	0.551347
Q99K01	Pyridoxal-dependent decarboxylase domain-containing protein 1 OS=Mus musculus GN=Pdxdc1 PE=1 SV=2	Pdxdc1	9	-0.0829624	0.551948
Q99K01-2	Isoform 2 of Pyridoxal-dependent decarboxylase domain-containing protein 1 OS=Mus musculus GN=Pdxdc1	0	9	-0.0829624	0.551948
Q99K01-4	Isoform 4 of Pyridoxal-dependent decarboxylase domain-containing protein 1 OS=Mus musculus GN=Pdxdc1	Pdxdc1	9	-0.0829624	0.551948
Q8BQ46	Protein Taf15 OS=Mus musculus GN=Taf15 PE=1 SV=1	Taf15	9	-0.223817	0.553004
P47962	60S ribosomal protein L5 OS=Mus musculus GN=Rpl5 PE=1 SV=3	Rpl5	20	0.149682	0.553674
A0A0R4J0Z1	Protein disulfide-isomerase A4 OS=Mus musculus GN=Pdia4 PE=1 SV=1	Pdia4	22	-0.103919	0.554949
Q3THH8	Putative uncharacterized protein OS=Mus musculus GN=Cct7 PE=2 SV=1	Cct7	16	0.0260251	0.555428
P80313	T-complex protein 1 subunit eta OS=Mus musculus GN=Cct7 PE=1 SV=1	Cct7	16	0.0260251	0.555428
Q3TET0	Putative uncharacterized protein OS=Mus musculus GN=Cct7 PE=2 SV=1	Cct7	16	0.0260251	0.555428
Q8C5Q5	Putative uncharacterized protein OS=Mus musculus GN=Cct7 PE=2 SV=1	Cct7	16	0.0260251	0.555428
Q3UQ44	Ras GTPase-activating-like protein IQGAP2 OS=Mus musculus GN=Iqgap2 PE=1 SV=2	Iqgap2	67	0.0618832	0.555747
Q99L27	GMP reductase 2 OS=Mus musculus GN=Gmpr2 PE=1 SV=2	Gmpr2	5	-0.209556	0.558855
Q91X91	Nicotinate-nucleotide pyrophosphorylase [carboxylating] OS=Mus musculus GN=Qprt PE=1 SV=1	Qprt	12	-0.0725618	0.559752
Q05D44	Eukaryotic translation initiation factor 5B OS=Mus musculus GN=Eif5b PE=1 SV=2	Eif5b	15	-0.474285	0.561029
Q6P069	Sorcin OS=Mus musculus GN=Sri PE=1 SV=1	Sri	4	0.365591	0.56179
Q6P069-2	Isoform 2 of Sorcin OS=Mus musculus GN=Sri	Sri	4	0.365591	0.56179
Q545N8	Phosphomannomutase OS=Mus musculus GN=Pmm2 PE=1 SV=1	Pmm2	7	-0.12107	0.561818
Q8VCW8	Acyl-CoA synthetase family member 2, mitochondrial OS=Mus musculus GN=Acsf2 PE=1 SV=1	Acsf2	15	-0.153528	0.562051
E9Q912	Protein Rap1gds1 OS=Mus musculus GN=Rap1gds1 PE=1 SV=1	Rap1gds1	3	-0.0779967	0.562208
Q3TU36	Protein Rap1gds1 OS=Mus musculus GN=Rap1gds1 PE=1 SV=1	Rap1gds1	3	-0.0779967	0.562208
Q3TA69	Putative uncharacterized protein OS=Mus musculus GN=Rap1gds1 PE=2 SV=1	Rap1gds1	3	-0.0779967	0.562208
Q3TLU4	Putative uncharacterized protein OS=Mus musculus GN=Rap1gds1 PE=2 SV=1	Rap1gds1	3	-0.0779967	0.562208
Q3TPS9	Putative uncharacterized protein OS=Mus musculus GN=Rap1gds1 PE=2 SV=1	Rap1gds1	3	-0.0779967	0.562208
E9Q6Q4	Protein Rap1gds1 OS=Mus musculus GN=Rap1gds1 PE=1 SV=1	Rap1gds1	3	-0.0779967	0.562208
I6L967	Rap1gds1 protein OS=Mus musculus GN=Rap1gds1 PE=2 SV=1	Rap1gds1	3	-0.0779967	0.562208
P22599	Alpha-1-antitrypsin 1-2 OS=Mus musculus GN=Serpina1b PE=1 SV=2	Serpina1b	15	-0.108974	0.562327
Q62426	Cystatin-B OS=Mus musculus GN=Cstb PE=1 SV=1	Cstb	7	-0.0866571	0.562521
P56380	Bis(5'-nucleosyl)-tetraphosphatase [asymmetrical] OS=Mus musculus GN=Nudt2 PE=1 SV=3	Nudt2	3	-0.52428	0.563325
Q3KQQ2	MCG15829, isoform CRA_a OS=Mus musculus GN=Mup3 PE=1 SV=1	Mup3	6	-0.25789	0.563488
P04939	Major urinary protein 3 OS=Mus musculus GN=Mup3 PE=1 SV=1	Mup3	6	-0.25789	0.563488
Q9D0J2	Putative uncharacterized protein OS=Mus musculus GN=Atp5d PE=2 SV=1	Atp5d	3	-0.0661989	0.564326
Q9DCZ0	Putative uncharacterized protein OS=Mus musculus GN=Atp5d PE=2 SV=1	Atp5d	3	-0.0661989	0.564326
Q4FK74	ATP synthase subunit delta, mitochondrial OS=Mus musculus GN=Atp5d PE=1 SV=1	Atp5d	3	-0.0661989	0.564326
Q8VCQ8	Caldesmon 1 OS=Mus musculus GN=Cald1 PE=1 SV=1	Cald1	13	-0.163827	0.564646
Q8VDN2	Sodium/potassium-transporting ATPase subunit alpha-1 OS=Mus musculus GN=Atp1a1 PE=1 SV=1	Atp1a1	22	-0.316818	0.56519
Q9CQW2	ADP-ribosylation factor-like protein 8B OS=Mus musculus GN=Arl8b PE=1 SV=1	Arl8b	2	-0.543817	0.565875
Q6PJ91	Gstm7 protein OS=Mus musculus GN=Gstm7 PE=2 SV=1	Gstm7	6	-0.0193005	0.566362
Q91ZU6	Dystonin OS=Mus musculus GN=Dst PE=1 SV=2	Dst	75	-0.208083	0.567549
Q3UVJ7	2-4-dienoyl-Coenzyme A reductase 2, peroxisomal OS=Mus musculus GN=Decr2 PE=1 SV=1	Decr2	9	-0.0907392	0.568692
Q3UEY0	Putative uncharacterized protein OS=Mus musculus GN=Decr2 PE=2 SV=1	Decr2	8	-0.0907392	0.568692
Q3TR93	Putative uncharacterized protein OS=Mus musculus GN=Decr2 PE=2 SV=1	Decr2	8	-0.0907392	0.568692
Q9D8V0	Minor histocompatibility antigen H13 OS=Mus musculus GN=Hm13 PE=1 SV=1	H13	4	-0.537329	0.570513
Q96LX3	Protein Slc22a30 OS=Mus musculus GN=Slc22a30 PE=1 SV=1	Slc22a30	5	-0.162001	0.570899
B2RT89	Predicted gene, EG434674 OS=Mus musculus GN=Slc22a28 PE=1 SV=1	Slc22a28	5	-0.162001	0.570899
Q8BXA1	Golgi integral membrane protein 4 OS=Mus musculus GN=Golim4 PE=1 SV=1	Golim4	3	-0.122584	0.571298
D3Z6I4	Crystallin, zeta (Quinone reductase)-like 1, isoform CRA_h OS=Mus musculus GN=Cryzl1 PE=1 SV=1	Cryzl1	4	-0.272987	0.571314
Q921W4	Quinone oxidoreductase-like protein 1 OS=Mus musculus GN=Cryzl1 PE=1 SV=1	Cryzl1	4	-0.272987	0.571314
P16045	Galectin-1 OS=Mus musculus GN=Lgals1 PE=1 SV=3	Lgals1	6	-0.23401	0.572689
P14152	Malate dehydrogenase, cytoplasmic OS=Mus musculus GN=Mdh1 PE=1 SV=3	Mdh1	26	0.223234	0.572893
Q0PD67	RAB1, member RAS oncogene family, isoform CRA_a OS=Mus musculus GN=Rab1a PE=1 SV=1	Rab1; Rab1a	11	-0.0529586	0.57433
Q9EP69	Phosphatidylinositide phosphatase SAC1 OS=Mus musculus GN=Sacm1l PE=1 SV=1	Sacm1l	14	-0.0895532	0.574726
A2ARZ3	Fibrous sheath-interacting protein 2 OS=Mus musculus GN=Fsip2 PE=1 SV=3	Fsip2	53	0.3076	0.57562
Q6DFZ1	Golgi-specific brefeldin A-resistance factor 1 OS=Mus musculus GN=Gbf1 PE=1 SV=1	Gbf1	18	0.167881	0.575734
P35505	Fumarylacetoacetase OS=Mus musculus GN=Fah PE=1 SV=2	Fah	16	0.167046	0.575923
Q01853	Transitional endoplasmic reticulum ATPase OS=Mus musculus GN=Vcp PE=1 SV=4	Vcp	47	-0.0789745	0.576314
Q9JII5	DAZ-associated protein 1 OS=Mus musculus GN=Dazap1 PE=1 SV=2	Dazap1	8	0.06616	0.576447
Q5YLW3	40S ribosomal protein S3 OS=Mus musculus GN=Rps3 PE=1 SV=1	Rps3	18	0.0322812	0.576689
Q8K2C6	NAD-dependent protein deacylase sirtuin-5, mitochondrial OS=Mus musculus GN=Sirt5 PE=1 SV=1	Sirt5	4	-0.274664	0.577444
Q91XE8	Transmembrane protein 205 OS=Mus musculus GN=Tmem205 PE=1 SV=1	Tmem205	4	0.0155006	0.578783
Q9D9L2	Putative uncharacterized protein OS=Mus musculus GN=Nipsnap3a PE=2 SV=1	Nipsnap3a	3	0.788462	0.579823
Q9JLF6	Protein-glutamine gamma-glutamyltransferase K OS=Mus musculus GN=Tgm1 PE=1 SV=2	Tgm1	7	-0.498651	0.579838
A0A0R4J293	Protein-glutamine gamma-glutamyltransferase K OS=Mus musculus GN=Tgm1 PE=1 SV=1	Tgm1	7	-0.498651	0.579838
Q3U344	ADP-ribosylation factor 3 OS=Mus musculus GN=Arf3 PE=1 SV=1	Arf3	7	-0.25758	0.580598
Q91X75	Cyp2a4 protein OS=Mus musculus GN=Cyp2a5 PE=1 SV=1	Cyp2a5; Cyp2a4	16	-0.192909	0.583613
P16331	Phenylalanine-4-hydroxylase OS=Mus musculus GN=Pah PE=1 SV=4	Pah	29	-0.0524865	0.583749
Q9CQN1	Heat shock protein 75 kDa, mitochondrial OS=Mus musculus GN=Trap1 PE=1 SV=1	Trap1	15	0.261512	0.584219
Q3TK29	Putative uncharacterized protein OS=Mus musculus GN=Trap1 PE=2 SV=1	Trap1	15	0.261512	0.584219
Q80XK1	Cyp2a5 protein (Fragment) OS=Mus musculus GN=Cyp2a5 PE=2 SV=1	Cyp2a5	18	-0.19347	0.584265
Q8VC28	Aldo-keto reductase family 1 member C13 OS=Mus musculus GN=Akr1c13 PE=1 SV=2	Akr1c13	20	0.0552555	0.585999
Q9R1P0	Proteasome subunit alpha type-4 OS=Mus musculus GN=Psma4 PE=1 SV=1	Psma4	13	0.0196461	0.586707
Q544Z7	DNA-(apurinic or apyrimidinic site) lyase OS=Mus musculus GN=Apex1 PE=1 SV=1	Apex1	6	-0.467064	0.587013
Q6ZWV3	60S ribosomal protein L10 OS=Mus musculus GN=Rpl10 PE=1 SV=3	Rpl10; Rpl10-ps1	13	-0.0840151	0.588924
Q3V0K6	Kynurenine 3-monooxygenase OS=Mus musculus GN=Kmo PE=1 SV=1	Kmo	5	-0.175289	0.589653
Q61171	Peroxiredoxin-2 OS=Mus musculus GN=Prdx2 PE=1 SV=3	Prdx2	8	-0.142046	0.590457
Q8K1X5	EH-domain containing 1 (Fragment) OS=Mus musculus GN=Ehd1 PE=2 SV=1	Ehd1	7	-0.208396	0.591225
Q3TGS1	Putative uncharacterized protein OS=Mus musculus GN=Ehd1 PE=2 SV=1	Ehd1	7	-0.208396	0.591225
Q3TCK3	Putative uncharacterized protein (Fragment) OS=Mus musculus GN=Ehd1 PE=2 SV=1	Ehd1	7	-0.208396	0.591225
Q9WVK4	EH domain-containing protein 1 OS=Mus musculus GN=Ehd1 PE=1 SV=1	Ehd1	7	-0.208396	0.591225
Q3TIT3	Putative uncharacterized protein OS=Mus musculus GN=Ehd1 PE=2 SV=1	Ehd1	7	-0.208396	0.591225
Q99J27	Acetyl-coenzyme A transporter 1 OS=Mus musculus GN=Slc33a1 PE=1 SV=1	Slc33a1	8	-0.232588	0.591662
P19096	Fatty acid synthase OS=Mus musculus GN=Fasn PE=1 SV=2	Fasn	121	0.169296	0.592214
Q3U308	Cytoplasmic tRNA 2-thiolation protein 2 OS=Mus musculus GN=Ctu2 PE=1 SV=1	Ctu2	8	-0.123546	0.592398
Q8CHQ9	Probable N-acetyltransferase CML2 OS=Mus musculus GN=Cml2 PE=1 SV=1	Cml2; Nat8f2	6	-0.139353	0.592436
Q4VAG4	60S ribosomal protein L22 OS=Mus musculus GN=Rpl22 PE=1 SV=1	Rpl22; LOC100047372; LOC100504863; LOC102642602	7	-0.10729	0.593677
A0A0R4J069	Selenocysteine lyase OS=Mus musculus GN=Scly PE=1 SV=1	Scly	10	-0.210247	0.594601
Q9JLI6	Selenocysteine lyase OS=Mus musculus GN=Scly PE=1 SV=1	Scly	10	-0.210247	0.594601
Q9CYT3	Putative uncharacterized protein OS=Mus musculus GN=Hsd17b10 PE=2 SV=1	Hsd17b10	4	-0.38709	0.595069
Q60759	Glutaryl-CoA dehydrogenase, mitochondrial OS=Mus musculus GN=Gcdh PE=1 SV=2	Gcdh	10	0.098766	0.595475
A2AQK4	Histamine N-methyltransferase OS=Mus musculus GN=Hnmt PE=1 SV=1	Hnmt	9	-0.07088	0.595498
Q9DCD0	6-phosphogluconate dehydrogenase, decarboxylating OS=Mus musculus GN=Pgd PE=1 SV=3	Pgd	22	-0.0465318	0.596029
Q9CY50	Translocon-associated protein subunit alpha OS=Mus musculus GN=Ssr1 PE=1 SV=1	Ssr1	1	-0.322438	0.596034
Q99J95	Cyclin-dependent kinase 9 OS=Mus musculus GN=Cdk9 PE=1 SV=1	Cdk9	6	-0.414397	0.596052
Q9CX34	Protein SGT1 homolog OS=Mus musculus GN=Sugt1 PE=1 SV=3	Sugt1	10	-0.0533538	0.597676
Q4QRL3	Coiled-coil domain-containing protein 88B OS=Mus musculus GN=Ccdc88b PE=1 SV=2	Ccdc88b	19	-0.136715	0.598931
A2RS23	Peptidase D OS=Mus musculus GN=Pepd PE=1 SV=1	Pepd	4	-0.291166	0.599039
Q9WTP6-2	Isoform 2 of Adenylate kinase 2, mitochondrial OS=Mus musculus GN=Ak2	Ak2	12	0.0593066	0.600466
Q9WTP6	Adenylate kinase 2, mitochondrial OS=Mus musculus GN=Ak2 PE=1 SV=5	Ak2	12	0.0593066	0.600466
P22907-2	Isoform 2 of Porphobilinogen deaminase OS=Mus musculus GN=Hmbs	Hmbs	7	0.236803	0.602569
A2AFQ2	3-hydroxyacyl-CoA dehydrogenase type-2 OS=Mus musculus GN=Hsd17b10 PE=1 SV=1	Hsd17b10	5	-0.171407	0.602737
Q99N15	17beta-hydroxysteroid dehydrogenase type 10/short chain L-3-hydroxyacyl-CoA dehydrogenase OS=Mus musculus GN=Hsd17b10 PE=1 SV=1	Hsd17b10	5	-0.171407	0.602737
Q3TL58	Putative uncharacterized protein OS=Mus musculus GN=Skp1a PE=2 SV=1	Skp1a	8	-0.203921	0.603259
B2RPS1	RAB5B, member RAS oncogene family OS=Mus musculus GN=Rab5b PE=1 SV=1	Rab5b	3	-0.287406	0.603685
Q99JI4	26S proteasome non-ATPase regulatory subunit 6 OS=Mus musculus GN=Psmd6 PE=1 SV=1	Psmd6	19	0.137376	0.60432
Q8R146-2	Isoform 2 of Acylamino-acid-releasing enzyme OS=Mus musculus GN=Apeh	0	19	0.0104045	0.6045
Q8R146	Acylamino-acid-releasing enzyme OS=Mus musculus GN=Apeh PE=1 SV=3	Apeh	19	0.0104045	0.6045
O08749	Dihydrolipoyl dehydrogenase, mitochondrial OS=Mus musculus GN=Dld PE=1 SV=2	Dld	15	-0.162618	0.605739
O55143	Sarcoplasmic/endoplasmic reticulum calcium ATPase 2 OS=Mus musculus GN=Atp2a2 PE=1 SV=2	Atp2a2	26	-0.232809	0.605771
Q3UGB5	DAZ associated protein 1, isoform CRA_b OS=Mus musculus GN=Dazap1 PE=1 SV=1	Dazap1	5	0.0571499	0.605978
Q9JII5-2	Isoform 2 of DAZ-associated protein 1 OS=Mus musculus GN=Dazap1	Dazap1	5	0.0571499	0.605978
A0A0A0MQF6	Glyceraldehyde-3-phosphate dehydrogenase OS=Mus musculus GN=Gapdh PE=1 SV=1	Gapdh	23	0.150884	0.606195
A0JNU3	60 kDa lysophospholipase OS=Mus musculus GN=Aspg PE=1 SV=1	Aspg	8	-0.103587	0.606297
O70152	Dolichol-phosphate mannosyltransferase subunit 1 OS=Mus musculus GN=Dpm1 PE=1 SV=1	Dpm1	5	-0.303528	0.606724
Q80YC5	Coagulation factor XII OS=Mus musculus GN=F12 PE=1 SV=2	F12	9	0.0328303	0.607023
Q9CR57	60S ribosomal protein L14 OS=Mus musculus GN=Rpl14 PE=1 SV=3	Rpl14	13	0.104026	0.60918
P62311	U6 snRNA-associated Sm-like protein LSm3 OS=Mus musculus GN=Lsm3 PE=1 SV=2	Lsm3	3	-0.203418	0.609252
Q6R0H7	Guanine nucleotide-binding protein G(s) subunit alpha isoforms XLas OS=Mus musculus GN=Gnas PE=1 SV=1	Gnas	8	-0.117404	0.610369
Q6URW6-3	Isoform 3 of Myosin-14 OS=Mus musculus GN=Myh14	Myh14	26	-0.148682	0.61042
Q6NZM8	3'-phosphoadenosine 5'-phosphosulfate synthase 1, isoform CRA_a OS=Mus musculus GN=Papss1 PE=1 SV=1	Papss1	5	-0.0482793	0.610472
Q60967	Bifunctional 3'-phosphoadenosine 5'-phosphosulfate synthase 1 OS=Mus musculus GN=Papss1 PE=1 SV=1	Papss1	5	-0.0482793	0.610472
Q9JJN5	Carboxypeptidase N catalytic chain OS=Mus musculus GN=Cpn1 PE=1 SV=1	Cpn1	7	-0.511795	0.611705
Q91ZX7	Prolow-density lipoprotein receptor-related protein 1 OS=Mus musculus GN=Lrp1 PE=1 SV=1	Lrp1	73	-0.153523	0.611728
Q63932	Dual specificity mitogen-activated protein kinase kinase 2 OS=Mus musculus GN=Map2k2 PE=1 SV=2	Map2k2	13	-0.158643	0.611772
Q9DCS2	UPF0585 protein C16orf13 homolog OS=Mus musculus PE=1 SV=1	0610011F06Rik	11	0.290937	0.613707
D3YWS2	Echinoderm microtubule-associated protein-like 2 OS=Mus musculus GN=Eml2 PE=1 SV=2	Eml2	12	-0.496799	0.614035
Q00897	Alpha-1-antitrypsin 1-4 OS=Mus musculus GN=Serpina1d PE=1 SV=1	Serpina1d	4	-0.172268	0.615169
P01027	Complement C3 OS=Mus musculus GN=C3 PE=1 SV=3	C3	70	-0.100796	0.617099
P70274	Selenoprotein P OS=Mus musculus GN=Sepp1 PE=1 SV=3	Sepp1	4	-0.143578	0.618096
Q3UK27	NEDD8-activating enzyme E1 regulatory subunit OS=Mus musculus GN=Nae1 PE=1 SV=1	Nae1	2	-0.644792	0.61876
A7MCT6	Ethanolamine kinase 2 OS=Mus musculus GN=Etnk2 PE=1 SV=1	Etnk2	9	-0.507394	0.619142
Q9DBH5	Vesicular integral-membrane protein VIP36 OS=Mus musculus GN=Lman2 PE=1 SV=2	Lman2	9	-0.320607	0.619872
Q8R3Q6	Coiled-coil domain-containing protein 58 OS=Mus musculus GN=Ccdc58 PE=1 SV=1	Ccdc58	3	0.0290478	0.619899
Q9WUM5	Succinyl-CoA ligase [ADP/GDP-forming] subunit alpha, mitochondrial OS=Mus musculus GN=Suclg1 PE=1 SV=4	Suclg1	8	0.165281	0.620767
O55042-2	Isoform 2 of Alpha-synuclein OS=Mus musculus GN=Snca	0	4	-0.32665	0.621216
O55042	Alpha-synuclein OS=Mus musculus GN=Snca PE=1 SV=2	Snca	4	-0.32665	0.621216
P28271	Cytoplasmic aconitate hydratase OS=Mus musculus GN=Aco1 PE=1 SV=3	Aco1	48	0.0426282	0.621381
Q52JJ6	Aminopeptidase A OS=Mus musculus GN=Enpep PE=1 SV=1	Enpep	11	-0.304848	0.622001
E9PZF0	Nucleoside diphosphate kinase OS=Mus musculus GN=Gm20390 PE=3 SV=1	0	15	0.162264	0.622458
Q58EW0	60S ribosomal protein L18 OS=Mus musculus GN=Rpl18 PE=1 SV=1	Rpl18	7	-0.0474434	0.622638
O08715-4	Isoform 4 of A-kinase anchor protein 1, mitochondrial OS=Mus musculus GN=Akap1	0	12	-0.427107	0.622757
Q3UAJ1	Peptidyl-prolyl cis-trans isomerase OS=Mus musculus GN=Ppia PE=2 SV=1	Ppia	10	-0.15883	0.622995
P05977	Myosin light chain 1/3, skeletal muscle isoform OS=Mus musculus GN=Myl1 PE=1 SV=2	Myl1	3	0.104759	0.62332
Q05920	Pyruvate carboxylase, mitochondrial OS=Mus musculus GN=Pc PE=1 SV=1	Pcx	36	-0.148114	0.623604
Q9EQI5	Chemokine (C-X-C motif) ligand 7, isoform CRA_b OS=Mus musculus GN=Ppbp PE=1 SV=1	Ppbp	1	-0.26892	0.625966
Q9D881	Cytochrome c oxidase subunit 5B, mitochondrial OS=Mus musculus GN=Cox5b PE=1 SV=1	Cox5b; LOC100046079; Gm11273; LOC102641600	3	-0.268113	0.626047
P19536	Cytochrome c oxidase subunit 5B, mitochondrial OS=Mus musculus GN=Cox5b PE=1 SV=1	Cox5b	3	-0.268113	0.626047
Q9CRC0	Vitamin K epoxide reductase complex subunit 1 OS=Mus musculus GN=Vkorc1 PE=1 SV=1	Vkorc1	4	-0.322713	0.626581
Q62448	Eukaryotic translation initiation factor 4 gamma 2 OS=Mus musculus GN=Eif4g2 PE=1 SV=2	Eif4g2	19	-0.0427149	0.626908
O70251	Elongation factor 1-beta OS=Mus musculus GN=Eef1b PE=1 SV=5	Eef1b2	8	-0.219799	0.627509
Q9D832	DnaJ homolog subfamily B member 4 OS=Mus musculus GN=Dnajb4 PE=1 SV=1	Dnajb4	5	-0.159	0.627593
Q3U944	Putative uncharacterized protein OS=Mus musculus GN=Lman1 PE=2 SV=1	Lman1	18	-0.080541	0.628371
Q9D0F3	Protein ERGIC-53 OS=Mus musculus GN=Lman1 PE=1 SV=1	Lman1	18	-0.080541	0.628371
Q9ET01	Glycogen phosphorylase, liver form OS=Mus musculus GN=Pygl PE=1 SV=4	Pygl	68	0.0942183	0.629191
P10711	Transcription elongation factor A protein 1 OS=Mus musculus GN=Tcea1 PE=1 SV=2	Tcea1	9	-0.0920859	0.631366
Q9D0M1	Phosphoribosyl pyrophosphate synthase-associated protein 1 OS=Mus musculus GN=Prpsap1 PE=1 SV=1	Prpsap1	12	0.0939362	0.631919
Q3UMF0	Cordon-bleu protein-like 1 OS=Mus musculus GN=Cobll1 PE=1 SV=2	Cobll1	17	-0.328404	0.632055
Q790I0	Valine--tRNA ligase OS=Mus musculus GN=Vars PE=1 SV=1	Vars	29	-0.0467965	0.633784
P59325	Eukaryotic translation initiation factor 5 OS=Mus musculus GN=Eif5 PE=1 SV=1	Eif5; LOC100047658; LOC102641436	14	-0.0675949	0.634236
Q6ZWQ9	MCG5400 OS=Mus musculus GN=Myl12a PE=1 SV=1	Myl12a	8	-0.150306	0.634647
A2RSV8	Cytochrome c oxidase subunit 4 isoform 1, mitochondrial OS=Mus musculus GN=Cox4i1 PE=1 SV=1	Cox4i1	4	-0.431615	0.635324
Q8K2C7	Protein OS-9 OS=Mus musculus GN=Os9 PE=1 SV=2	Os9	9	-0.388355	0.635708
Q8K2C7-2	Isoform 2 of Protein OS-9 OS=Mus musculus GN=Os9	Os9	9	-0.388355	0.635708
F8VPN4	Protein Agl OS=Mus musculus GN=Agl PE=1 SV=1	Agl	63	0.0625721	0.636541
Q922S5	Os9 protein (Fragment) OS=Mus musculus GN=Os9 PE=2 SV=1	Os9	10	-0.37981	0.63718
P61089	Ubiquitin-conjugating enzyme E2 N OS=Mus musculus GN=Ube2n PE=1 SV=1	Ube2n	3	-0.0575546	0.63853
Q05793	Basement membrane-specific heparan sulfate proteoglycan core protein OS=Mus musculus GN=Hspg2 PE=1 SV=1	Hspg2	30	0.107184	0.639874
Q9QXF8	Glycine N-methyltransferase OS=Mus musculus GN=Gnmt PE=1 SV=3	Gnmt	15	0.0303667	0.641452
Q80VP1	Epsin-1 OS=Mus musculus GN=Epn1 PE=1 SV=3	Epn1	4	-0.225992	0.642044
Q80VP1-2	Isoform 2 of Epsin-1 OS=Mus musculus GN=Epn1	Epn1	4	-0.225992	0.642044
Q99LX0	Protein deglycase DJ-1 OS=Mus musculus GN=Park7 PE=1 SV=1	Park7	9	0.212273	0.642174
Q6ZWR6	Nesprin-1 OS=Mus musculus GN=Syne1 PE=1 SV=2	Syne1	109	-0.104869	0.642374
P11276	Fibronectin OS=Mus musculus GN=Fn1 PE=1 SV=4	Fn1	34	-0.241403	0.643436
Q76LS9-2	Isoform 2 of Protein FAM63A OS=Mus musculus GN=Fam63a	Fam63a	5	0.300018	0.64444
B7ZMR0	Fam63a protein OS=Mus musculus GN=Fam63a PE=2 SV=1	Fam63a	5	0.300018	0.64444
Q50HX4	RAB14 protein OS=Mus musculus GN=Rab14 PE=1 SV=1	Rab14	10	-0.0625441	0.645227
Q3US15	NAD(P) dependent steroid dehydrogenase-like OS=Mus musculus GN=Nsdhl PE=1 SV=1	Nsdhl	11	-0.104553	0.645279
U3M993	NAD(P)-dependent steroid dehydrogenase-like protein OS=Mus musculus GN=Nsdhl PE=2 SV=1	Nsdhl	11	-0.104553	0.645279
A2ADY9	Protein DDI1 homolog 2 OS=Mus musculus GN=Ddi2 PE=1 SV=1	Ddi2	11	-0.193296	0.645512
Q8BJW6	Eukaryotic translation initiation factor 2A OS=Mus musculus GN=Eif2a PE=1 SV=2	Eif2a	11	-0.0894325	0.645846
Q8K3K7	1-acyl-sn-glycerol-3-phosphate acyltransferase beta OS=Mus musculus GN=Agpat2 PE=1 SV=1	Agpat2	6	-0.174059	0.646787
Q9Z2W0	Aspartyl aminopeptidase OS=Mus musculus GN=Dnpep PE=1 SV=2	Dnpep	11	0.0918974	0.647218
P17742	Peptidyl-prolyl cis-trans isomerase A OS=Mus musculus GN=Ppia PE=1 SV=2	Ppia	11	-0.155031	0.647237
Q99L04	Dehydrogenase/reductase SDR family member 1 OS=Mus musculus GN=Dhrs1 PE=1 SV=1	Dhrs1	17	-0.0719219	0.648172
Q80Y14	Glutaredoxin-related protein 5, mitochondrial OS=Mus musculus GN=Glrx5 PE=1 SV=2	Glrx5	6	-0.947375	0.648311
S4R196	Protein Cyp2ab1 OS=Mus musculus GN=Cyp2ab1 PE=1 SV=1	0	7	-0.12984	0.649997
Q8BWY3	Eukaryotic peptide chain release factor subunit 1 OS=Mus musculus GN=Etf1 PE=1 SV=4	Etf1	10	-0.0286765	0.65002
Q91X52	L-xylulose reductase OS=Mus musculus GN=Dcxr PE=1 SV=2	Dcxr	12	0.0166508	0.650269
Q8BH95	Enoyl-CoA hydratase, mitochondrial OS=Mus musculus GN=Echs1 PE=1 SV=1	Echs1	7	0.148133	0.650992
Q91V64	Isochorismatase domain-containing protein 1 OS=Mus musculus GN=Isoc1 PE=1 SV=1	Isoc1	7	0.161109	0.65154
Q9DCW4	Electron transfer flavoprotein subunit beta OS=Mus musculus GN=Etfb PE=1 SV=3	Etfb	11	-0.094919	0.652084
Q9DBC0	Selenoprotein O OS=Mus musculus GN=Selo PE=1 SV=4	1300018J18Rik; Selo	15	0.0139985	0.652309
P08032	Spectrin alpha chain, erythrocytic 1 OS=Mus musculus GN=Spta1 PE=1 SV=3	Spna1; Spta1	31	-0.172497	0.652598
Q3UKA4	Alcohol dehydrogenase 1 OS=Mus musculus GN=Adh1 PE=1 SV=1	Adh1	27	0.244222	0.652933
D6RCH1	Eukaryotic translation initiation factor 4 gamma 1 OS=Mus musculus GN=Eif4g1 PE=1 SV=1	0	1	-0.0955279	0.654006
P70699	Lysosomal alpha-glucosidase OS=Mus musculus GN=Gaa PE=1 SV=2	Gaa	13	0.160237	0.654251
Q8BP48	Methionine aminopeptidase 1 OS=Mus musculus GN=Metap1 PE=1 SV=1	Metap1	7	-0.352896	0.654831
E9Q4K7	Protein Kif13b OS=Mus musculus GN=Kif13b PE=1 SV=1	Kif13b	31	-0.144176	0.657896
B2RQC6-2	Isoform 2 of CAD protein OS=Mus musculus GN=Cad	Cad	18	-0.0804146	0.658026
Q9QXD1	Peroxisomal acyl-coenzyme A oxidase 2 OS=Mus musculus GN=Acox2 PE=1 SV=2	Acox2	14	-0.190883	0.659883
E9Q4Z2	Acetyl-CoA carboxylase 2 OS=Mus musculus GN=Acacb PE=1 SV=1	Acacb	27	0.152186	0.659939
Q61176	Arginase-1 OS=Mus musculus GN=Arg1 PE=1 SV=1	Arg1	24	0.0999933	0.660195
P62281	40S ribosomal protein S11 OS=Mus musculus GN=Rps11 PE=1 SV=3	Rps11	9	-0.170708	0.661326
P08003	Protein disulfide-isomerase A4 OS=Mus musculus GN=Pdia4 PE=1 SV=3	Pdia4	34	-0.0882329	0.661404
Q4KL81	Actin, cytoplasmic 2 OS=Mus musculus GN=Actg1 PE=1 SV=1	Actg1	21	-0.184138	0.663722
Q3UBK2	Putative uncharacterized protein OS=Mus musculus PE=2 SV=1	Hmgb1	8	-0.0788963	0.665303
O08997	Copper transport protein ATOX1 OS=Mus musculus GN=Atox1 PE=1 SV=1	Atox1	1	0.404767	0.666754
P47857-2	Isoform 2 of ATP-dependent 6-phosphofructokinase, muscle type OS=Mus musculus GN=Pfkm	Pfkm	8	-0.0935041	0.667822
P47857-3	Isoform 3 of ATP-dependent 6-phosphofructokinase, muscle type OS=Mus musculus GN=Pfkm	0	8	-0.0935041	0.667822
B9EJ24	Uncharacterized protein OS=Mus musculus GN=Selo PE=2 SV=1	1300018J18Rik; Selo	11	0.0229264	0.668863
Q91X77	Cytochrome P450 2C50 OS=Mus musculus GN=Cyp2c50 PE=1 SV=2	Cyp2c50	11	-0.148288	0.668912
Q8R084	UDP-glucuronosyltransferase OS=Mus musculus GN=Ugt2b1 PE=1 SV=1	Ugt2b1	13	-0.0768147	0.668924
Q80XU3	Nuclear ubiquitous casein and cyclin-dependent kinase substrate 1 OS=Mus musculus GN=Nucks1 PE=1 SV=1	Nucks1	2	0.0175645	0.669189
Q62418	Drebrin-like protein OS=Mus musculus GN=Dbnl PE=1 SV=2	Dbnl	9	-0.149918	0.669752
Q9DBF1	Alpha-aminoadipic semialdehyde dehydrogenase OS=Mus musculus GN=Aldh7a1 PE=1 SV=4	Aldh7a1	27	0.0497014	0.670062
Q7TMB8	Cytoplasmic FMR1-interacting protein 1 OS=Mus musculus GN=Cyfip1 PE=1 SV=1	Cyfip1	11	-0.275057	0.67096
Q9CQX2	Cytochrome b5 type B OS=Mus musculus GN=Cyb5b PE=1 SV=1	Cyb5b	5	-0.123718	0.671301
Q99KQ4	Nicotinamide phosphoribosyltransferase OS=Mus musculus GN=Nampt PE=1 SV=1	Nampt	14	-0.170166	0.67162
Q922D4	Serine/threonine-protein phosphatase 6 regulatory subunit 3 OS=Mus musculus GN=Ppp6r3 PE=1 SV=1	Ppp6r3	4	-0.22558	0.671631
Q922D4-2	Isoform 2 of Serine/threonine-protein phosphatase 6 regulatory subunit 3 OS=Mus musculus GN=Ppp6r3	Ppp6r3	4	-0.22558	0.671631
G5E8R4	SAPS domain family, member 3, isoform CRA_c OS=Mus musculus GN=Ppp6r3 PE=1 SV=1	Ppp6r3	3	-0.22558	0.671631
Q8CIB5	Fermitin family homolog 2 OS=Mus musculus GN=Fermt2 PE=1 SV=1	Fermt2	16	-0.304917	0.673037
Q80UU1	Ankyrin repeat and zinc finger domain-containing protein 1 OS=Mus musculus GN=Ankzf1 PE=1 SV=2	Ankzf1	7	-0.388916	0.674045
Q9D1E6	Tubulin-folding cofactor B OS=Mus musculus GN=Tbcb PE=1 SV=2	Tbcb	11	-0.0732586	0.674446
A0A0A0MQA5	Tubulin alpha-4A chain (Fragment) OS=Mus musculus GN=Tuba4a PE=1 SV=1	0	4	-0.0596659	0.674819
P68368	Tubulin alpha-4A chain OS=Mus musculus GN=Tuba4a PE=1 SV=1	Tuba4a	4	-0.0596659	0.674819
Q99KK7	Dipeptidyl peptidase 3 OS=Mus musculus GN=Dpp3 PE=1 SV=2	Dpp3	23	-0.130846	0.675296
Q9DCY1	Peptidyl-prolyl cis-trans isomerase OS=Mus musculus GN=Ppib PE=1 SV=1	Ppib	12	-0.201849	0.676453
Q6GQT9	Nodal modulator 1 OS=Mus musculus GN=Nomo1 PE=1 SV=1	Nomo1	8	0.144973	0.676589
Q60766	Immunity-related GTPase family M protein 1 OS=Mus musculus GN=Irgm1 PE=1 SV=1	Irgm1	9	-0.188236	0.67691
J7NUP1	Immunity-related GTPase family, M, isoform CRA_a OS=Mus musculus GN=Irgm1 PE=4 SV=1	Irgm1	9	-0.188236	0.67691
Q02819	Nucleobindin-1 OS=Mus musculus GN=Nucb1 PE=1 SV=2	Nucb1	20	-0.268929	0.681184
Q9QZD9	Eukaryotic translation initiation factor 3 subunit I OS=Mus musculus GN=Eif3i PE=1 SV=1	Eif3i	11	-0.113168	0.681986
Q14AF6	MCG4862 OS=Mus musculus GN=Snrpd2 PE=1 SV=1	Snrpd2	2	-0.365963	0.682126
Q3UCV8	Ubiquitin thioesterase otulin OS=Mus musculus GN=Otulin PE=1 SV=1	Fam105b; Otulin	10	0.0456961	0.683793
Q9D172	ES1 protein homolog, mitochondrial OS=Mus musculus GN=D10Jhu81e PE=1 SV=1	D10Jhu81e; LOC100046684; LOC102641949	5	-0.288825	0.684042
P61922	4-aminobutyrate aminotransferase, mitochondrial OS=Mus musculus GN=Abat PE=1 SV=1	Abat	11	-0.240315	0.684255
Q9D1R9	60S ribosomal protein L34 OS=Mus musculus GN=Rpl34 PE=1 SV=2	Rpl34-ps1; Rpl34; Gm4705	7	0.180657	0.68595
Q9CR98	Protein FAM136A OS=Mus musculus GN=Fam136a PE=1 SV=1	Fam136a	6	-0.387048	0.686925
A0A0R4J015	Canalicular multispecific organic anion transporter 2 OS=Mus musculus GN=Abcc3 PE=1 SV=1	Abcc3	5	-0.342083	0.687118
J3QML2	Canalicular multispecific organic anion transporter 2 OS=Mus musculus GN=Abcc3 PE=1 SV=1	Abcc3	5	-0.342083	0.687118
Q9WUF3	CASP8-associated protein 2 OS=Mus musculus GN=Casp8ap2 PE=1 SV=2	Casp8ap2	15	-0.0117577	0.687169
Q9CQE8	UPF0568 protein C14orf166 homolog OS=Mus musculus PE=1 SV=1	2700060E02Rik	6	-0.239573	0.688974
Q9JHR7	Insulin-degrading enzyme OS=Mus musculus GN=Ide PE=1 SV=1	Ide	31	-0.185311	0.689
Q9Z0X1	Apoptosis-inducing factor 1, mitochondrial OS=Mus musculus GN=Aifm1 PE=1 SV=1	Aifm1	12	0.208377	0.689096
O35490	Betaine--homocysteine S-methyltransferase 1 OS=Mus musculus GN=Bhmt PE=1 SV=1	Bhmt	35	0.2766	0.689242
P42669	Transcriptional activator protein Pur-alpha OS=Mus musculus GN=Pura PE=1 SV=1	Pura	6	-0.0561896	0.691181
Q5BLK2	40S ribosomal protein S20 OS=Mus musculus GN=Rps20 PE=1 SV=1	Rps20	5	0.269491	0.691762
Q8C6E9	Putative uncharacterized protein OS=Mus musculus GN=Pura PE=2 SV=1	Pura	2	-0.056181	0.692669
Q80X90	Filamin-B OS=Mus musculus GN=Flnb PE=1 SV=3	Flnb	42	-0.0992424	0.692874
P99026	Proteasome subunit beta type-4 OS=Mus musculus GN=Psmb4 PE=1 SV=1	Psmb4	9	-0.0582597	0.692879
Q6NZJ6	Eukaryotic translation initiation factor 4 gamma 1 OS=Mus musculus GN=Eif4g1 PE=1 SV=1	Eif4g1	42	-0.118045	0.693435
Q9Z0N1	Eukaryotic translation initiation factor 2 subunit 3, X-linked OS=Mus musculus GN=Eif2s3x PE=1 SV=2	Eif2s3x	18	0.0190264	0.693477
Q8R010	Aminoacyl tRNA synthase complex-interacting multifunctional protein 2 OS=Mus musculus GN=Aimp2 PE=1 SV=2	Aimp2	7	-0.147448	0.6944
Q8VCB3	Glycogen [starch] synthase, liver OS=Mus musculus GN=Gys2 PE=1 SV=2	Gys2	20	0.0631227	0.694913
Q8BLN5	Lanosterol synthase OS=Mus musculus GN=Lss PE=1 SV=2	Lss	12	-0.251231	0.69599
A0A0R4J0P7	Solute carrier family 22 member 18 OS=Mus musculus GN=Slc22a18 PE=1 SV=1	Slc22a18	3	-0.134914	0.696556
Q78KK3	Solute carrier family 22 member 18 OS=Mus musculus GN=Slc22a18 PE=1 SV=2	Slc22a18	3	-0.134914	0.696556
Q9DBB8	Trans-1,2-dihydrobenzene-1,2-diol dehydrogenase OS=Mus musculus GN=Dhdh PE=1 SV=1	Dhdh	14	-0.00508525	0.696917
P97384	Annexin A11 OS=Mus musculus GN=Anxa11 PE=1 SV=2	Anxa11	6	-0.314813	0.698245
P80315	T-complex protein 1 subunit delta OS=Mus musculus GN=Cct4 PE=1 SV=3	Cct4	20	0.03962	0.69873
Q9D7I5	Phospholysine phosphohistidine inorganic pyrophosphate phosphatase OS=Mus musculus GN=Lhpp PE=1 SV=1	Lhpp	5	-0.0216098	0.698918
Q9D7I5-2	Isoform 2 of Phospholysine phosphohistidine inorganic pyrophosphate phosphatase OS=Mus musculus GN=Lhpp	Lhpp	4	-0.0216098	0.698918
Q8BFW7	Lipoma-preferred partner homolog OS=Mus musculus GN=Lpp PE=1 SV=1	Lpp	1	0.240533	0.698986
Q8BFW7-2	Isoform 2 of Lipoma-preferred partner homolog OS=Mus musculus GN=Lpp	Lpp	1	0.240533	0.698986
Q8BFW7-5	Isoform 5 of Lipoma-preferred partner homolog OS=Mus musculus GN=Lpp	0	1	0.240533	0.698986
Q6P5E4	UDP-glucose:glycoprotein glucosyltransferase 1 OS=Mus musculus GN=Uggt1 PE=1 SV=4	Uggt1	21	-0.127834	0.700003
B1AQR8	Galectin OS=Mus musculus GN=Lgals9 PE=1 SV=1	Lgals9	10	0.0152026	0.700279
G3X9T7	Galectin OS=Mus musculus GN=Lgals9 PE=1 SV=1	Lgals9	10	0.0152026	0.700279
O08573	Galectin-9 OS=Mus musculus GN=Lgals9 PE=1 SV=1	Lgals9	10	0.0152026	0.700279
R4GML6	Centriolin OS=Mus musculus GN=Cntrl PE=1 SV=2	Cep110; Cntrl	35	-0.0908327	0.702505
Q8BIJ7	RUN and FYVE domain-containing protein 1 OS=Mus musculus GN=Rufy1 PE=1 SV=1	Rufy1	16	-0.138926	0.702902
Q3TFP8	Putative uncharacterized protein OS=Mus musculus GN=Pgrmc1 PE=2 SV=1	Pgrmc1	7	-0.0547278	0.704293
Q3TH84	Putative uncharacterized protein OS=Mus musculus GN=Pgrmc1 PE=2 SV=1	Pgrmc1	7	-0.0547278	0.704293
O55022	Membrane-associated progesterone receptor component 1 OS=Mus musculus GN=Pgrmc1 PE=1 SV=4	Pgrmc1	7	-0.0547278	0.704293
Q99KR3	Beta-lactamase-like protein 2 OS=Mus musculus GN=Lactb2 PE=1 SV=1	Lactb2	12	-0.107026	0.704734
Q62384	Zinc finger protein ZPR1 OS=Mus musculus GN=Zpr1 PE=1 SV=1	Zfp259; Zpr1	4	-0.291175	0.704948
Q3TMH2	Secernin-3 OS=Mus musculus GN=Scrn3 PE=1 SV=1	Scrn3	7	0.039519	0.705481
Q9D0M5	Dynein light chain 2, cytoplasmic OS=Mus musculus GN=Dynll2 PE=1 SV=1	Dynll2	2	-0.163911	0.705483
E9QJT5	Acylphosphatase OS=Mus musculus GN=Acyp1 PE=1 SV=1	0	3	0.0289094	0.705532
O70503	Very-long-chain 3-oxoacyl-CoA reductase OS=Mus musculus GN=Hsd17b12 PE=1 SV=1	Hsd17b12	6	0.0900414	0.705993
P34927	Asialoglycoprotein receptor 1 OS=Mus musculus GN=Asgr1 PE=1 SV=4	Asgr1	11	-0.179454	0.706067
Q569X9	Cytochrome P450, family 2, subfamily c, polypeptide 67 OS=Mus musculus GN=Cyp2c67 PE=1 SV=1	Cyp2c67	17	-0.103992	0.706246
Q99NF7	Ppm1b protein OS=Mus musculus GN=Ppm1b PE=1 SV=1	Ppm1b	11	-0.298325	0.707368
Q925I1	ATPase family AAA domain-containing protein 3 OS=Mus musculus GN=Atad3 PE=1 SV=1	Atad3a	10	0.198275	0.70831
Q3TC17	Putative uncharacterized protein OS=Mus musculus GN=Ctsb PE=2 SV=1	Ctsb	8	0.271075	0.708602
Q3TVS6	Putative uncharacterized protein OS=Mus musculus GN=Ctsb PE=2 SV=1	Ctsb	8	0.271075	0.708602
P10605	Cathepsin B OS=Mus musculus GN=Ctsb PE=1 SV=2	Ctsb	8	0.271075	0.708602
Q0PD56	Rab5B OS=Mus musculus GN=Rab5b PE=2 SV=1	Rab5b	2	-0.139739	0.709227
Q62318	Transcription intermediary factor 1-beta OS=Mus musculus GN=Trim28 PE=1 SV=3	Trim28	10	-0.0907695	0.709567
A2ASS6	Titin OS=Mus musculus GN=Ttn PE=1 SV=1	Ttn	356	-0.224866	0.709737
Q03249	Galactose-1-phosphate uridylyltransferase OS=Mus musculus GN=Galt PE=1 SV=3	Galt	5	-0.21837	0.711226
Q8BH24	Transmembrane 9 superfamily member 4 OS=Mus musculus GN=Tm9sf4 PE=1 SV=1	Tm9sf4	4	-0.209439	0.711482
O35593	26S proteasome non-ATPase regulatory subunit 14 OS=Mus musculus GN=Psmd14 PE=1 SV=2	Psmd14	6	0.119565	0.712658
Q3UD26	Putative uncharacterized protein OS=Mus musculus GN=Psmd14 PE=2 SV=1	Psmd14	6	0.119565	0.712658
Q9EST5-2	Isoform 2 of Acidic leucine-rich nuclear phosphoprotein 32 family member B OS=Mus musculus GN=Anp32b	Anp32b	2	-0.174443	0.712972
Q9DCM2	Glutathione S-transferase kappa 1 OS=Mus musculus GN=Gstk1 PE=1 SV=3	Gstk1	10	-0.182126	0.714687
Q9CY27	Very-long-chain enoyl-CoA reductase OS=Mus musculus GN=Tecr PE=1 SV=1	Tecr	12	-0.00374202	0.714759
Q8BHG2-3	Isoform 3 of UPF0587 protein C1orf123 homolog OS=Mus musculus	0610037L13Rik	6	-0.258803	0.715366
P47199	Quinone oxidoreductase OS=Mus musculus GN=Cryz PE=1 SV=1	Cryz	12	0.013388	0.716606
A0A0A6YXR4	Quinone oxidoreductase (Fragment) OS=Mus musculus GN=Cryz PE=1 SV=4	0	12	0.013388	0.716606
Q80XR3	Crystallin, zeta OS=Mus musculus GN=Cryz PE=2 SV=1	Cryz	12	0.013388	0.716606
Q3UYY0	Putative uncharacterized protein OS=Mus musculus GN=Cryz PE=2 SV=1	Cryz	12	0.013388	0.716606
A0A0J9YU79	Ketohexokinase OS=Mus musculus GN=Khk PE=1 SV=1	Khk	17	0.168683	0.716714
Q62348	Translin OS=Mus musculus GN=Tsn PE=1 SV=1	Tsn	11	-0.103761	0.716969
E9PYL9	Protein Gm10036 OS=Mus musculus GN=Gm10036 PE=3 SV=1	0	8	-0.106542	0.717174
Q3ULL5	Eif2s2 protein OS=Mus musculus GN=Eif2s2 PE=1 SV=1	Eif2s2	10	-0.00235842	0.717289
O09172	Glutamate--cysteine ligase regulatory subunit OS=Mus musculus GN=Gclm PE=1 SV=1	Gclm	6	0.0355465	0.717434
Q07076	Annexin A7 OS=Mus musculus GN=Anxa7 PE=1 SV=2	Anxa7	13	-0.0735725	0.720276
Q5SVI5	Phosphotransferase OS=Mus musculus GN=Gck PE=3 SV=1	Gck	18	-0.033606	0.721285
Q8VDJ3	Vigilin OS=Mus musculus GN=Hdlbp PE=1 SV=1	Hdlbp	45	-0.13598	0.724201
P18242	Cathepsin D OS=Mus musculus GN=Ctsd PE=1 SV=1	Ctsd	10	-0.107933	0.724429
P47915	60S ribosomal protein L29 OS=Mus musculus GN=Rpl29 PE=2 SV=2	Rpl29; Gm8210	9	0.217209	0.724714
Q8BK64	Activator of 90 kDa heat shock protein ATPase homolog 1 OS=Mus musculus GN=Ahsa1 PE=1 SV=2	Ahsa1	16	-0.13668	0.724818
Q4QRL3-2	Isoform 2 of Coiled-coil domain-containing protein 88B OS=Mus musculus GN=Ccdc88b	0	10	-0.114594	0.724886
Q3UDG2	Putative uncharacterized protein OS=Mus musculus GN=Wars PE=2 SV=1	Wars	11	-0.218008	0.725678
P32921-2	Isoform 2 of Tryptophan--tRNA ligase, cytoplasmic OS=Mus musculus GN=Wars	Wars	11	-0.218008	0.725678
P32921	Tryptophan--tRNA ligase, cytoplasmic OS=Mus musculus GN=Wars PE=1 SV=2	Wars	11	-0.218008	0.725678
Q62315	Protein Jumonji OS=Mus musculus GN=Jarid2 PE=1 SV=1	Jarid2	14	0.145488	0.726527
Q91YW3	DnaJ homolog subfamily C member 3 OS=Mus musculus GN=Dnajc3 PE=1 SV=1	Dnajc3	14	-0.216653	0.728236
O08788	Dynactin subunit 1 OS=Mus musculus GN=Dctn1 PE=1 SV=3	Dctn1	15	0.313406	0.728542
O08788-2	Isoform 2 of Dynactin subunit 1 OS=Mus musculus GN=Dctn1	0	15	0.313406	0.728542
Q91VA0	Acyl-coenzyme A synthetase ACSM1, mitochondrial OS=Mus musculus GN=Acsm1 PE=1 SV=1	Acsm1	16	-0.334102	0.728768
O70133-2	Isoform 2 of ATP-dependent RNA helicase A OS=Mus musculus GN=Dhx9	0	20	-0.540384	0.729138
O70133	ATP-dependent RNA helicase A OS=Mus musculus GN=Dhx9 PE=1 SV=2	Dhx9	20	-0.540384	0.729138
Q7TNG8	Probable D-lactate dehydrogenase, mitochondrial OS=Mus musculus GN=Ldhd PE=1 SV=1	Ldhd	6	-0.199968	0.729305
Q9CXW4	60S ribosomal protein L11 OS=Mus musculus GN=Rpl11 PE=1 SV=4	Rpl11	6	-0.103915	0.730537
Q91WU0	Carboxylesterase 1F OS=Mus musculus GN=Ces1f PE=1 SV=1	Ces1f	19	-0.0956961	0.731187
Q3UDC3	Target of Myb protein 1 OS=Mus musculus GN=Tom1 PE=1 SV=1	Tom1	10	-0.0639487	0.731332
O88746	Target of Myb protein 1 OS=Mus musculus GN=Tom1 PE=1 SV=1	Tom1	10	-0.0639487	0.731332
Q9CZ58	Proteasome subunit alpha type OS=Mus musculus GN=Psma2 PE=2 SV=1	Psma2	10	0.0541109	0.731802
Q3V1M8	Putative uncharacterized protein OS=Mus musculus GN=Hdlbp PE=2 SV=1	Hdlbp	27	-0.134083	0.733533
Q9JL35	High mobility group nucleosome-binding domain-containing protein 5 OS=Mus musculus GN=Hmgn5 PE=1 SV=2	Hmgn5	9	-0.359198	0.734042
Q99P30	Peroxisomal coenzyme A diphosphatase NUDT7 OS=Mus musculus GN=Nudt7 PE=1 SV=2	Nudt7	13	-0.338072	0.734343
Q99P30-3	Isoform 3 of Peroxisomal coenzyme A diphosphatase NUDT7 OS=Mus musculus GN=Nudt7	Nudt7	13	-0.338072	0.734343
Q3UDZ1	Ras homolog gene family, member G OS=Mus musculus GN=Rhog PE=1 SV=1	Rhog	3	-0.104803	0.735181
O88908	Sterol O-acyltransferase 2 OS=Mus musculus GN=Soat2 PE=1 SV=2	Soat2	10	-0.16708	0.735288
P63330	Serine/threonine-protein phosphatase 2A catalytic subunit alpha isoform OS=Mus musculus GN=Ppp2ca PE=1 SV=1	Ppp2ca	9	-0.146247	0.735695
Q8BME2	Putative uncharacterized protein OS=Mus musculus GN=Ndufa12 PE=2 SV=1	Ndufa12	4	-0.331832	0.736076
Q7TMF3	NADH dehydrogenase [ubiquinone] 1 alpha subcomplex subunit 12 OS=Mus musculus GN=Ndufa12 PE=1 SV=2	Ndufa12	4	-0.331832	0.736076
A0A0R4J275	MCG11204, isoform CRA_b OS=Mus musculus GN=Ndufa12 PE=1 SV=1	Ndufa12	4	-0.331832	0.736076
Q3TCH7	Cullin-4A OS=Mus musculus GN=Cul4a PE=1 SV=1	Cul4a	15	-0.253625	0.736303
P70677	Caspase-3 OS=Mus musculus GN=Casp3 PE=1 SV=1	Casp3	6	-0.152292	0.736626
Q14AZ9	Zinc binding alcohol dehydrogenase, domain containing 2 OS=Mus musculus GN=Zadh2 PE=1 SV=1	Zadh2	6	-0.244224	0.736663
Q9CQD1	Ras-related protein Rab-5A OS=Mus musculus GN=Rab5a PE=1 SV=1	Rab5a	3	-0.0640889	0.736866
Q80XL6	Acyl-CoA dehydrogenase family member 11 OS=Mus musculus GN=Acad11 PE=1 SV=2	Acad11	17	-0.257274	0.737249
P50431	Serine hydroxymethyltransferase, cytosolic OS=Mus musculus GN=Shmt1 PE=1 SV=3	Shmt1	22	-0.0671027	0.7385
A2AIX1	Protein Sec16a OS=Mus musculus GN=Sec16a PE=1 SV=1	Sec16a	14	-0.202728	0.738669
E9QAT4	Protein Sec16a OS=Mus musculus GN=Sec16a PE=1 SV=1	Sec16a	14	-0.202728	0.738669
Q9DB29	Isoamyl acetate-hydrolyzing esterase 1 homolog OS=Mus musculus GN=Iah1 PE=1 SV=1	Iah1	9	-0.12782	0.739309
Q8BFY9-2	Isoform 2 of Transportin-1 OS=Mus musculus GN=Tnpo1	Tnpo1	12	-0.373385	0.740039
Q8BFY9	Transportin-1 OS=Mus musculus GN=Tnpo1 PE=1 SV=2	Tnpo1	12	-0.373385	0.740039
O70194	Eukaryotic translation initiation factor 3 subunit D OS=Mus musculus GN=Eif3d PE=1 SV=2	Eif3d	13	-0.164684	0.740644
O88876	Short-chain dehydrogenase/reductase 3 OS=Mus musculus GN=Dhrs3 PE=1 SV=2	Dhrs3	6	-0.220773	0.740686
Q8R097	Carboxylic ester hydrolase OS=Mus musculus GN=Ces2g PE=2 SV=1	Ces2g	3	0.236577	0.743899
E9PV38	Carboxylic ester hydrolase OS=Mus musculus GN=Ces2g PE=1 SV=1	Ces2g	3	0.236577	0.743899
P49722	Proteasome subunit alpha type-2 OS=Mus musculus GN=Psma2 PE=1 SV=3	Psma2	6	-0.0280871	0.744517
Q8BKE0	Putative uncharacterized protein (Fragment) OS=Mus musculus PE=2 SV=1	0	6	-0.0280871	0.744517
Q9WUM4	Coronin-1C OS=Mus musculus GN=Coro1c PE=1 SV=2	Coro1c	7	-0.287003	0.744677
Q9QZW0-2	Isoform 2 of Phospholipid-transporting ATPase 11C OS=Mus musculus GN=Atp11c	0	9	-0.298081	0.745261
D3Z4D8	BRISC complex subunit Abro1 (Fragment) OS=Mus musculus GN=Fam175b PE=1 SV=2	0	6	-0.0197271	0.74543
Q9JHU4	Cytoplasmic dynein 1 heavy chain 1 OS=Mus musculus GN=Dync1h1 PE=1 SV=2	Dync1h1	93	-0.245847	0.745621
Q8JZR0	Long-chain-fatty-acid--CoA ligase 5 OS=Mus musculus GN=Acsl5 PE=1 SV=1	Acsl5	31	-0.018244	0.746191
Q9CYA0	Cysteine-rich with EGF-like domain protein 2 OS=Mus musculus GN=Creld2 PE=1 SV=1	Creld2	8	0.108449	0.746252
P38647	Stress-70 protein, mitochondrial OS=Mus musculus GN=Hspa9 PE=1 SV=3	Hspa9	29	-0.180385	0.746863
Q8CGB9	Insulin degrading enzyme OS=Mus musculus GN=Ide PE=2 SV=1	Ide	1	-0.231351	0.747104
Q8CDN6	Thioredoxin-like protein 1 OS=Mus musculus GN=Txnl1 PE=1 SV=3	Txnl1	10	-0.531683	0.747871
Q3U8R9	Putative uncharacterized protein OS=Mus musculus GN=Txnl1 PE=2 SV=1	Txnl1	10	-0.531683	0.747871
Q3UBF4	Putative uncharacterized protein OS=Mus musculus GN=Txnl1 PE=2 SV=1	Txnl1	10	-0.531683	0.747871
Q9JLN9	Serine/threonine-protein kinase mTOR OS=Mus musculus GN=Mtor PE=1 SV=2	Mtor	27	-0.193353	0.748381
Q8K169	UDP-glucuronosyltransferase OS=Mus musculus GN=Ugt2b5 PE=1 SV=1	Ugt2b5	17	-0.0502026	0.749039
P17717	UDP-glucuronosyltransferase 2B17 OS=Mus musculus GN=Ugt2b17 PE=1 SV=1	Ugt2b5	17	-0.0502026	0.749039
P21614	Vitamin D-binding protein OS=Mus musculus GN=Gc PE=1 SV=2	Gc	14	-0.0926628	0.749132
Q9EQF5	Dihydropyrimidinase OS=Mus musculus GN=Dpys PE=1 SV=2	Dpys	21	-0.102333	0.749642
P51125-3	Isoform 3 of Calpastatin OS=Mus musculus GN=Cast	0	18	-0.151377	0.750071
Q6P6J9	Thioredoxin domain-containing protein 15 OS=Mus musculus GN=Txndc15 PE=1 SV=1	Txndc15	2	-0.420101	0.750196
Q3TJD0	Putative uncharacterized protein OS=Mus musculus GN=Sec61a1 PE=2 SV=1	Sec61a1	6	-0.029982	0.750375
Q99MZ3-3	Isoform 3 of Carbohydrate-responsive element-binding protein OS=Mus musculus GN=Mlxipl	Mlxipl	6	-0.293896	0.750594
Q99MZ3-4	Isoform 4 of Carbohydrate-responsive element-binding protein OS=Mus musculus GN=Mlxipl	Mlxipl	6	-0.293896	0.750594
D3Z1U3	4-hydroxyphenylpyruvate dioxygenase (Fragment) OS=Mus musculus GN=Hpd PE=1 SV=1	0	2	-0.234179	0.750674
O70569	Ribosomal protein S14 OS=Mus musculus GN=rps14 PE=3 SV=1	Rps14	7	-0.047795	0.750782
Q9CZ13	Cytochrome b-c1 complex subunit 1, mitochondrial OS=Mus musculus GN=Uqcrc1 PE=1 SV=2	Uqcrc1	11	-0.297912	0.751416
P14094	Sodium/potassium-transporting ATPase subunit beta-1 OS=Mus musculus GN=Atp1b1 PE=1 SV=1	Atp1b1	5	-0.135253	0.75209
Q64442	Sorbitol dehydrogenase OS=Mus musculus GN=Sord PE=1 SV=3	Sord	21	0.0615731	0.753026
P17665	Cytochrome c oxidase subunit 7C, mitochondrial OS=Mus musculus GN=Cox7c PE=1 SV=1	Cox7c; Gm12338; LOC100048613; LOC102642884	2	-0.182948	0.753993
Q99KP3	Lambda-crystallin homolog OS=Mus musculus GN=Cryl1 PE=1 SV=3	Cryl1	9	0.317134	0.755299
Q3UZZ6	Sulfotransferase 1 family member D1 OS=Mus musculus GN=Sult1d1 PE=1 SV=1	Sult1d1	16	0.0835653	0.756085
B2RSC8	E3 ubiquitin-protein ligase NEDD4 OS=Mus musculus GN=Nedd4 PE=1 SV=1	Nedd4	14	0.343749	0.756618
Q3V100	Mannose-6-phosphate isomerase OS=Mus musculus GN=Mpi PE=1 SV=1	Mpi	4	0.152051	0.75742
P62960	Nuclease-sensitive element-binding protein 1 OS=Mus musculus GN=Ybx1 PE=1 SV=3	Ybx1	12	0.11621	0.759872
Q9QZE5	Coatomer subunit gamma-1 OS=Mus musculus GN=Copg1 PE=1 SV=1	Copg; Copg1	27	0.17778	0.761121
Q8BU21	Glutaminyl-tRNA synthetase, isoform CRA_a OS=Mus musculus GN=Qars PE=2 SV=1	Qars	22	0.105732	0.761671
E9Q557	Desmoplakin OS=Mus musculus GN=Dsp PE=1 SV=1	Dsp	53	-0.149457	0.761878
Q9DBL7	Bifunctional coenzyme A synthase OS=Mus musculus GN=Coasy PE=1 SV=2	Coasy	8	0.227217	0.762243
P24270	Catalase OS=Mus musculus GN=Cat PE=1 SV=4	Cat	36	-0.16297	0.762648
Q3UEG6	Alanine--glyoxylate aminotransferase 2, mitochondrial OS=Mus musculus GN=Agxt2 PE=1 SV=1	Agxt2	9	-0.311041	0.762858
Q9DBS5	Kinesin light chain 4 OS=Mus musculus GN=Klc4 PE=1 SV=1	Klc4	12	-0.105201	0.763399
Q60866	Phosphotriesterase-related protein OS=Mus musculus GN=Pter PE=1 SV=1	Pter	10	-0.104262	0.764139
O09131	Glutathione S-transferase omega-1 OS=Mus musculus GN=Gsto1 PE=1 SV=2	Gsto1	10	-0.0717798	0.764879
Q7TMB8-2	Isoform 2 of Cytoplasmic FMR1-interacting protein 1 OS=Mus musculus GN=Cyfip1	0	8	-0.244015	0.766388
Q9JJZ4	Ubiquitin-conjugating enzyme E2 J1 OS=Mus musculus GN=Ube2j1 PE=1 SV=2	Ube2j1	5	-0.122047	0.766938
Q3USX5	Interleukin-1 receptor-associated kinase 4 OS=Mus musculus GN=Irak4 PE=1 SV=1	Irak4	3	-0.298663	0.767738
O55131	Septin-7 OS=Mus musculus GN=Sept7 PE=1 SV=1	42620	13	-0.274914	0.769491
P55096	ATP-binding cassette sub-family D member 3 OS=Mus musculus GN=Abcd3 PE=1 SV=2	Abcd3	24	-0.124623	0.769644
Q07456	Protein AMBP OS=Mus musculus GN=Ambp PE=1 SV=2	Ambp	10	-0.052611	0.769713
Q61768	Kinesin-1 heavy chain OS=Mus musculus GN=Kif5b PE=1 SV=3	Kif5b	20	-0.109757	0.770307
Q9QZI9	Serine incorporator 3 OS=Mus musculus GN=Serinc3 PE=1 SV=2	Serinc3	4	-0.197522	0.774496
Q8K441	ATP-binding cassette sub-family A member 6 OS=Mus musculus GN=Abca6 PE=1 SV=2	Abca6	18	0.0396456	0.774559
A2ABY3	Ethanolamine-phosphate cytidylyltransferase OS=Mus musculus GN=Pcyt2 PE=1 SV=1	Pcyt2	17	0.0301853	0.775072
Q3USD5	Ethanolamine-phosphate cytidylyltransferase OS=Mus musculus GN=Pcyt2 PE=1 SV=1	Pcyt2	17	0.0301853	0.775072
Q3TLU0	Putative uncharacterized protein OS=Mus musculus GN=Pcyt2 PE=2 SV=1	Pcyt2	17	0.0301853	0.775072
Q9QXZ0	Microtubule-actin cross-linking factor 1 OS=Mus musculus GN=Macf1 PE=1 SV=2	Macf1	87	0.0170643	0.775383
P35235-2	Isoform 2 of Tyrosine-protein phosphatase non-receptor type 11 OS=Mus musculus GN=Ptpn11	Ptpn11	7	-0.0796706	0.776158
Q9QZW0	Phospholipid-transporting ATPase 11C OS=Mus musculus GN=Atp11c PE=1 SV=2	Atp11c	19	-0.247228	0.776531
A2AUR3	Phosphotriesterase-related protein (Fragment) OS=Mus musculus GN=Pter PE=1 SV=2	0	8	-0.101645	0.776872
Q543K9	Purine nucleoside phosphorylase OS=Mus musculus GN=Pnp PE=1 SV=1	Pnp	13	0.0582688	0.777678
P23492	Purine nucleoside phosphorylase OS=Mus musculus GN=Pnp PE=1 SV=2	Pnp	13	0.0582688	0.777678
Q9CSU2	Putative uncharacterized protein (Fragment) OS=Mus musculus GN=Psmd14 PE=2 SV=1	Psmd14	3	0.133366	0.777751
Q9D8Y0	EF-hand domain-containing protein D2 OS=Mus musculus GN=Efhd2 PE=1 SV=1	Efhd2	5	0.190838	0.778078
Q8K4Z3	NAD(P)H-hydrate epimerase OS=Mus musculus GN=Naxe PE=1 SV=1	Apoa1bp	4	-0.13381	0.778435
P33267	Cytochrome P450 2F2 OS=Mus musculus GN=Cyp2f2 PE=1 SV=1	Cyp2f2	23	-0.156422	0.779249
Q99MR8	Methylcrotonoyl-CoA carboxylase subunit alpha, mitochondrial OS=Mus musculus GN=Mccc1 PE=1 SV=2	Mccc1	10	-0.273966	0.782627
O70310	Glycylpeptide N-tetradecanoyltransferase 1 OS=Mus musculus GN=Nmt1 PE=1 SV=1	Nmt1	7	-0.525966	0.784649
Q9Z2V4	Phosphoenolpyruvate carboxykinase, cytosolic [GTP] OS=Mus musculus GN=Pck1 PE=1 SV=1	Pck1	20	0.0423292	0.78603
P59729	Ras and Rab interactor 3 OS=Mus musculus GN=Rin3 PE=1 SV=2	Rin3	8	-0.184502	0.786684
P51881	ADP/ATP translocase 2 OS=Mus musculus GN=Slc25a5 PE=1 SV=3	Slc25a5	12	-0.0774215	0.787465
Q61598	Rab GDP dissociation inhibitor beta OS=Mus musculus GN=Gdi2 PE=1 SV=1	Gdi2	18	-0.0305794	0.787602
P13634	Carbonic anhydrase 1 OS=Mus musculus GN=Ca1 PE=1 SV=4	Car1	6	0.0405254	0.787943
P35700	Peroxiredoxin-1 OS=Mus musculus GN=Prdx1 PE=1 SV=1	Prdx1	19	0.0630402	0.789022
Q91YN5	UDP-N-acetylhexosamine pyrophosphorylase OS=Mus musculus GN=Uap1 PE=1 SV=1	Uap1	9	-0.223757	0.789366
Q91YN5-3	Isoform 3 of UDP-N-acetylhexosamine pyrophosphorylase OS=Mus musculus GN=Uap1	Uap1	9	-0.223757	0.789366
Q91YN5-2	Isoform AGX1 of UDP-N-acetylhexosamine pyrophosphorylase OS=Mus musculus GN=Uap1	0	9	-0.223757	0.789366
Q61129	Complement factor I OS=Mus musculus GN=Cfi PE=1 SV=3	Cfi	9	0.304662	0.789445
Q9JM52-3	Isoform 3 of Misshapen-like kinase 1 OS=Mus musculus GN=Mink1	LOC100048805; Mink1	15	-0.14097	0.789891
Q9JM52	Misshapen-like kinase 1 OS=Mus musculus GN=Mink1 PE=1 SV=3	Mink1	15	-0.14097	0.789891
Q8K010	5-oxoprolinase OS=Mus musculus GN=Oplah PE=1 SV=1	Oplah	47	-0.0558086	0.790088
Q8BU14	Translocation protein SEC62 OS=Mus musculus GN=Sec62 PE=1 SV=1	Sec62	11	0.244508	0.792012
Q9DBA8	Probable imidazolonepropionase OS=Mus musculus GN=Amdhd1 PE=1 SV=1	Amdhd1	19	-0.0138385	0.792193
Q8R4K2	Interleukin-1 receptor-associated kinase 4 OS=Mus musculus GN=Irak4 PE=1 SV=1	Irak4	2	-0.130374	0.792388
O09117	Synaptophysin-like protein 1 OS=Mus musculus GN=Sypl1 PE=1 SV=2	Sypl	3	-0.276899	0.792455
Q3U4T9	Putative uncharacterized protein OS=Mus musculus GN=Sypl PE=2 SV=1	Sypl	3	-0.276899	0.792455
O09117-2	Isoform 2 of Synaptophysin-like protein 1 OS=Mus musculus GN=Sypl1	Sypl	3	-0.276899	0.792455
D6RFU9	Synaptophysin-like protein 1 OS=Mus musculus GN=Sypl PE=1 SV=1	0	3	-0.276899	0.792455
Q9DBJ1	Phosphoglycerate mutase 1 OS=Mus musculus GN=Pgam1 PE=1 SV=3	Pgam1	15	0.269391	0.793032
P12710	Fatty acid-binding protein, liver OS=Mus musculus GN=Fabp1 PE=1 SV=2	Fabp1	22	0.234358	0.794752
Q9WVL0	Maleylacetoacetate isomerase OS=Mus musculus GN=Gstz1 PE=1 SV=1	Gstz1	16	0.0806344	0.794878
Q7TSZ3	Leucyl-tRNA synthetase OS=Mus musculus GN=Lars PE=2 SV=1	Lars	28	-0.0564728	0.795035
Q6ZPT2	MKIAA1352 protein (Fragment) OS=Mus musculus GN=Lars PE=2 SV=1	Lars	28	-0.0564728	0.795035
Q8VCT3	Aminopeptidase B OS=Mus musculus GN=Rnpep PE=1 SV=2	Rnpep	9	0.196364	0.796475
J7NNX8	Interferon-gamma-inducible GTPase Ifgga1 protein OS=Mus musculus GN=Iigp1 PE=1 SV=1	Iigp1; Iigp1b	12	-0.12381	0.796712
P20029	78 kDa glucose-regulated protein OS=Mus musculus GN=Hspa5 PE=1 SV=3	Hspa5	46	-0.0791555	0.797412
Q8VCX1	3-oxo-5-beta-steroid 4-dehydrogenase OS=Mus musculus GN=Akr1d1 PE=1 SV=1	Akr1d1	16	0.0679891	0.798896
Q8BMS1	Trifunctional enzyme subunit alpha, mitochondrial OS=Mus musculus GN=Hadha PE=1 SV=1	Hadha	20	-0.195351	0.800479
E9PVA8	eIF-2-alpha kinase activator GCN1 OS=Mus musculus GN=Gcn1 PE=1 SV=1	Gcn1l1	48	-0.185647	0.801487
Q4FJZ4	Wars protein OS=Mus musculus GN=Wars PE=2 SV=1	Wars	10	-0.193737	0.801931
Q8R0Y6	Cytosolic 10-formyltetrahydrofolate dehydrogenase OS=Mus musculus GN=Aldh1l1 PE=1 SV=1	Aldh1l1	63	0.0622677	0.802098
Q9EPU0	Regulator of nonsense transcripts 1 OS=Mus musculus GN=Upf1 PE=1 SV=2	Upf1	17	-0.0264771	0.802288
Q9EPU0-2	Isoform 2 of Regulator of nonsense transcripts 1 OS=Mus musculus GN=Upf1	Upf1	17	-0.0264771	0.802288
Q3UD06	ATP synthase subunit gamma OS=Mus musculus GN=Atp5c1 PE=1 SV=1	Atp5c1	5	-0.235068	0.802997
Q9WV54	Acid ceramidase OS=Mus musculus GN=Asah1 PE=1 SV=1	Asah1	7	-0.257357	0.803856
Q3TS38	UDP-glucose 6-dehydrogenase OS=Mus musculus GN=Ugdh PE=1 SV=1	Ugdh	26	0.160013	0.804575
Q3TJ71	UDP-glucose 6-dehydrogenase OS=Mus musculus GN=Ugdh PE=2 SV=1	Ugdh	26	0.160013	0.804575
Q9WV32	Actin-related protein 2/3 complex subunit 1B OS=Mus musculus GN=Arpc1b PE=1 SV=4	Arpc1b	8	-0.0117669	0.804683
P15105	Glutamine synthetase OS=Mus musculus GN=Glul PE=1 SV=6	Glul	24	-0.139577	0.806787
P26043	Radixin OS=Mus musculus GN=Rdx PE=1 SV=3	Rdx	27	-0.0447094	0.80688
Q8BFR5	Elongation factor Tu, mitochondrial OS=Mus musculus GN=Tufm PE=1 SV=1	Tufm	11	0.0339825	0.807085
P28798	Granulins OS=Mus musculus GN=Grn PE=1 SV=2	Grn	5	-0.14639	0.807156
Q8BWF0	Succinate-semialdehyde dehydrogenase, mitochondrial OS=Mus musculus GN=Aldh5a1 PE=1 SV=1	Aldh5a1	7	-0.155221	0.807859
Q80W22	Threonine synthase-like 2 OS=Mus musculus GN=Thnsl2 PE=1 SV=1	Thnsl2	15	-0.111281	0.808705
Q9R0Q7	Prostaglandin E synthase 3 OS=Mus musculus GN=Ptges3 PE=1 SV=1	Ptges3; Gm9769; LOC100048119; LOC102641464	6	0.152584	0.808723
Q543J5	Antithrombin OS=Mus musculus GN=Serpinc1 PE=1 SV=1	Serpinc1	17	-0.0652227	0.808858
Q6RT24	Centromere-associated protein E OS=Mus musculus GN=Cenpe PE=1 SV=1	Cenpe	46	-0.107814	0.809222
Q8VCN5	Cystathionine gamma-lyase OS=Mus musculus GN=Cth PE=1 SV=1	Cth	20	0.0955922	0.809641
Q71FD5	E3 ubiquitin-protein ligase ZNRF2 OS=Mus musculus GN=Znrf2 PE=1 SV=1	Znrf2	4	0.0339046	0.809848
Q3UY11	Putative uncharacterized protein OS=Mus musculus GN=Scamp1 PE=2 SV=1	Scamp1	3	0.150531	0.811936
Q3TD71	Secretory carrier membrane protein 1 OS=Mus musculus GN=Scamp1 PE=1 SV=1	Scamp1	3	0.150531	0.811936
Q8K3W0	BRCA1-A complex subunit BRE OS=Mus musculus GN=Bre PE=1 SV=2	Bre	5	-0.0685108	0.812544
Q4VAI2	Acid phosphatase 1, soluble OS=Mus musculus GN=Acp1 PE=2 SV=1	Acp1; LOC631286; LOC102642088	5	-0.0708607	0.812787
Q91VR5	ATP-dependent RNA helicase DDX1 OS=Mus musculus GN=Ddx1 PE=1 SV=1	Ddx1	14	-0.0142436	0.813229
Q3V1K7	Solute carrier organic anion transporter family member OS=Mus musculus GN=Slco2b1 PE=1 SV=1	Slco2b1	3	-0.285987	0.813904
Q3TQJ3	Solute carrier organic anion transporter family member OS=Mus musculus GN=Slco2b1 PE=2 SV=1	Slco2b1	3	-0.285987	0.813904
P26041	Moesin OS=Mus musculus GN=Msn PE=1 SV=3	Msn	16	0.262869	0.814906
O09173	Homogentisate 1,2-dioxygenase OS=Mus musculus GN=Hgd PE=1 SV=2	Hgd	20	-0.0131041	0.816355
P46471	26S protease regulatory subunit 7 OS=Mus musculus GN=Psmc2 PE=1 SV=5	Psmc2	21	-0.0809119	0.816364
Q6P5F9	Exportin-1 OS=Mus musculus GN=Xpo1 PE=1 SV=1	Xpo1	10	-0.123902	0.81687
Q4VAF0	Acylphosphatase (Fragment) OS=Mus musculus GN=Acyp1 PE=2 SV=1	Acyp1	2	-0.145583	0.817671
P56376	Acylphosphatase-1 OS=Mus musculus GN=Acyp1 PE=1 SV=2	Acyp1	2	-0.145583	0.817671
Q3THS6	S-adenosylmethionine synthase isoform type-2 OS=Mus musculus GN=Mat2a PE=1 SV=2	Mat2a	10	-0.109019	0.817983
P10649	Glutathione S-transferase Mu 1 OS=Mus musculus GN=Gstm1 PE=1 SV=2	Gstm1	21	0.0351217	0.820837
A2AE89	Glutathione S-transferase Mu 1 OS=Mus musculus GN=Gstm1 PE=1 SV=2	Gstm1	21	0.0351217	0.820837
Q8K1E6	Alpha-ketoglutarate-dependent dioxygenase alkB homolog 3 OS=Mus musculus GN=Alkbh3 PE=1 SV=1	Alkbh3	5	-0.0293873	0.820842
Q8BTM8	Filamin-A OS=Mus musculus GN=Flna PE=1 SV=5	Flna	19	-0.238253	0.821825
Q6PDL0	Cytoplasmic dynein 1 light intermediate chain 2 OS=Mus musculus GN=Dync1li2 PE=1 SV=2	Dync1li2	5	-0.20285	0.824081
Q99L47	Hsc70-interacting protein OS=Mus musculus GN=St13 PE=1 SV=1	St13	16	-0.187834	0.824282
B2RTM0	Histone H4 OS=Mus musculus GN=Hist2h4 PE=1 SV=1	Hist4h4; Hist1h4a; Hist1h4k; Hist1h4c; Hist1h4i; Hist1h4n; Hist1h4h; Hist1h4f; Hist1h4j; Hist1h4b; Hist1h4m; Hist1h4d; Hist2h4; LOC100862646; LOC102641229	5	-0.0988596	0.82467
P62717	60S ribosomal protein L18a OS=Mus musculus GN=Rpl18a PE=1 SV=1	Rpl18a	10	-0.0760164	0.826935
P34928	Apolipoprotein C-I OS=Mus musculus GN=Apoc1 PE=1 SV=1	Apoc1	3	0.0828764	0.828131
Q3UXN3	Putative uncharacterized protein OS=Mus musculus GN=Cars PE=2 SV=1	Cars	10	0.0711098	0.829812
P61620	Protein transport protein Sec61 subunit alpha isoform 1 OS=Mus musculus GN=Sec61a1 PE=1 SV=2	Sec61a1	7	0.0528862	0.830308
Q8BLY2	Probable threonine--tRNA ligase 2, cytoplasmic OS=Mus musculus GN=Tarsl2 PE=1 SV=1	Tarsl2	8	-0.134249	0.830596
G5E8U1	Sulfate anion transporter 1 OS=Mus musculus GN=Slc26a1 PE=1 SV=1	Slc26a1	6	-0.116854	0.83069
O54909	Cis-retinol androgen dehydrogenase 1 OS=Mus musculus GN=Rdh16 PE=1 SV=1	Rdh16	5	-0.172805	0.831001
O35887	Calumenin OS=Mus musculus GN=Calu PE=1 SV=1	Calu	9	-0.347953	0.831213
Q9CZ42-3	Isoform 3 of ATP-dependent (S)-NAD(P)H-hydrate dehydratase OS=Mus musculus GN=Naxd	Carkd	6	-0.119737	0.832056
J3QMM7	ATP-dependent (S)-NAD(P)H-hydrate dehydratase OS=Mus musculus GN=Carkd PE=1 SV=1	Carkd	6	-0.119737	0.832056
K3W4M4	ATP-dependent (S)-NAD(P)H-hydrate dehydratase OS=Mus musculus GN=Carkd PE=1 SV=1	Carkd	6	-0.119737	0.832056
A2RS22	Coronin OS=Mus musculus GN=Coro1b PE=1 SV=1	Coro1b	17	-0.0696221	0.832302
O09174	Alpha-methylacyl-CoA racemase OS=Mus musculus GN=Amacr PE=1 SV=4	Amacr	7	-0.243887	0.832356
Q921R2	40S ribosomal protein S13 OS=Mus musculus GN=Rps13 PE=1 SV=1	Rps13	9	0.0138247	0.83367
P62301	40S ribosomal protein S13 OS=Mus musculus GN=Rps13 PE=1 SV=2	Rps13; Rps13-ps1; LOC102642137	9	0.0138247	0.83367
P62918	60S ribosomal protein L8 OS=Mus musculus GN=Rpl8 PE=1 SV=2	Rpl8	22	0.0470003	0.833927
P05213	Tubulin alpha-1B chain OS=Mus musculus GN=Tuba1b PE=1 SV=2	Tuba1b	4	-0.0524224	0.834118
Q7TMY8	E3 ubiquitin-protein ligase HUWE1 OS=Mus musculus GN=Huwe1 PE=1 SV=5	Huwe1	43	-0.189328	0.835869
Q7TMY8-3	Isoform 3 of E3 ubiquitin-protein ligase HUWE1 OS=Mus musculus GN=Huwe1	0	43	-0.189328	0.835869
Q8CJ40	Rootletin OS=Mus musculus GN=Crocc PE=1 SV=2	Crocc	37	-0.116205	0.836653
Q542M2	Coatomer protein complex, subunit zeta 1, isoform CRA_c OS=Mus musculus GN=Copz1 PE=1 SV=1	Copz1	3	-0.150312	0.838254
Q3U518	Protein kinase C substrate 80K-H, isoform CRA_b OS=Mus musculus GN=Prkcsh PE=2 SV=1	Prkcsh	12	-0.126409	0.839599
O08795-2	Isoform 2 of Glucosidase 2 subunit beta OS=Mus musculus GN=Prkcsh	Prkcsh	12	-0.126409	0.839599
[truncated: 2,134 more rows]

## Sheet: Data 2a
Supplementary Data 2a. Key for Columns found in 2b, 2c
[truncated: 23 more rows]

[truncated: 4 more sheets: Data 2b, Data 2c, Data 3a, Data 3b]
